# Supplementary material for: Reduced Carbon Dioxide by Overexpressing EPSPS Transgene in Arabidopsis and Rice: Implications in Carbon Neutrality through Genetically Engineered Plants
Source: Biology (Basel). 2023 Dec 31;13(1):25. doi: 10.3390/biology13010025 (PMC10813641; doi:10.3390/biology13010025)
Supplement: Supplementary file 1 [file biology-13-00025-s001.zip › Table S2.xlsx]

## Sheet: A1-1113
Table S2. Differentially expressed genes (DEGs) between the A1 GE Arabidopsis lineage over-expressing the EPSPS gene and its corresponding non-GE counterpart
Gene_ID	Gene_Name	NE1-1_FPKM	NE1-1_count	NE1-2_FPKM	NE1-2_count	NE1-3_FPKM	NE1-3_count	NE1-4_FPKM	NE1-4_count	NE1-5_FPKM	NE1-5_count	PE1-1_FPKM	PE1-1_count	PE1-2_FPKM	PE1-2_count	PE1-3_FPKM	PE1-3_count	PE1-4_FPKM	PE1-4_count	PE1-5_FPKM	PE1-5_count	FDR	log2FC	regulated	COG_class	COG_class_annotation	GO_annotation	KEGG_annotation	KEGG_pathway_annotation	KOG_class	KOG_class_annotation	Pfam_annotation	Swiss_Prot_annotation	eggNOG_class	eggNOG_class_annotation	NR_annotation	GO_second_level_annotation
AT3G16990	AT3G16990	28.5729	1164	17.2458	989	19.4797	1047	17.7806	774	37.141	1812	12.6072	488	13.6905	702	13.3709	578	14.1084	521	12.6684	580	0.00105071	-0.797802	down	[H]	Coenzyme transport and metabolism	--	K20896|1.88152e-150|ath:AT3G16990|K20896 formylaminopyrimidine deformylase / aminopyrimidine aminohydrolase [EC:3.5.1.- 3.5.99.-] | (RefSeq) heme oxygenase-like, multi-helical	--	--	--	TENA/THI-4/PQQC family	Bifunctional TENA-E protein OS=Arabidopsis thaliana OX=3702 GN=TENA_E PE=1 SV=3	K	Transcription	heme oxygenase-like, multi-helical [Arabidopsis thaliana]	--
AT2G28110	FRA8	14.0325	1125	7.44455	842	7.84085	826	7.51881	647	7.53923	720	3.99853	308	5.03309	507	2.66187	226	4.42403	326	6.85638	619	0.0033558	-0.829825	down	[M]	Cell wall/membrane/envelope biogenesis	Cellular Component: Golgi apparatus (GO:0005794);; Cellular Component: plasma membrane (GO:0005886);; Biological Process: plant-type secondary cell wall biogenesis (GO:0009834);; Biological Process: glucuronoxylan biosynthetic process (GO:0010417);; Molecular Function: glucuronosyltransferase activity (GO:0015020);;	K20889|0|ath:AT2G28110|K20889 probable glucuronoxylan glucuronosyltransferase IRX7 [EC2.4.1.-] | (RefSeq) FRA8; Exostosin family protein	--	[GMW]	Carbohydrate transport and metabolism;; Cell wall/membrane/envelope biogenesis;; Extracellular structures	Exostosin family	Probable glucuronoxylan glucuronosyltransferase IRX7 OS=Arabidopsis thaliana OX=3702 GN=IRX7 PE=2 SV=1	S	Function unknown	Exostosin family protein [Arabidopsis thaliana]	cellular component: cell (GO:0005623);; cellular component: organelle (GO:0043226);; cellular component: cell part (GO:0044464);; cellular component: membrane (GO:0016020);; biological process: cellular process (GO:0009987);; biological process: cellular component organization or biogenesis (GO:0071840);; biological process: metabolic process (GO:0008152);; biological process: single-organism pro…
AT5G26770	AT5G26770	15.7071	1110	11.8785	1180	14.5485	1356	14.8026	1119	17.4447	1477	9.11206	611	10.7564	957	9.63362	723	8.31319	533	11.4179	907	0.0003579	-0.609874	down	--	--	Cellular Component: nucleus (GO:0005634);; Cellular Component: cytoplasm (GO:0005737);; Biological Process: sister chromatid cohesion (GO:0007062);; Biological Process: chromatin silencing by small RNA (GO:0031048);; Biological Process: meiotic chromosome segregation (GO:0045132);;	K20827|0|aly:ARALYDRAFT_326902|K20827 RNA polymerase II subunit B1 CTD phosphatase RPAP2 [EC:3.1.3.16] | (RefSeq) hypothetical protein	--	--	--	--	Nuclear envelope-associated protein 2 OS=Arabidopsis thaliana OX=3702 GN=NEAP2 PE=1 SV=1	S	Function unknown	myosin heavy chain, cardiac protein [Arabidopsis thaliana]	cellular component: cell (GO:0005623);; cellular component: organelle (GO:0043226);; cellular component: cell part (GO:0044464);; biological process: cellular process (GO:0009987);; biological process: single-organism process (GO:0044699);; biological process: cellular component organization or biogenesis (GO:0071840);; biological process: biological regulation (GO:0065007);; biological process: …
AT5G07180	ERL2	0.161947	28	0.51016	116	0.631547	135	0.620396	107	0.276333	54	0.731598	112	0.813816	165	1.13924	195	1.07071	157	0.676812	123	0.0372207	0.717317	up	[K]	Transcription	Biological Process: cell fate specification (GO:0001708);; Biological Process: response to molecule of bacterial origin (GO:0002237);; Molecular Function: protein serine/threonine kinase activity (GO:0004674);; Molecular Function: protein tyrosine kinase activity (GO:0004713);; Molecular Function: ATP binding (GO:0005524);; Cellular Component: extracellular region (GO:0005576);; Biological Proces…	K20718|0|ath:AT5G07180|K20718 LRR receptor-like serine/threonine-protein kinase ERECTA [EC:2.7.11.1] | (RefSeq) ERL2; ERECTA-like 2	--	--	--	Protein kinase domain;; Protein tyrosine kinase;; Leucine rich repeat;; Leucine Rich repeats (2 copies);; Leucine Rich Repeat;; Leucine rich repeat N-terminal domain;; Leucine Rich repeat	LRR receptor-like serine/threonine-protein kinase ERL2 OS=Arabidopsis thaliana OX=3702 GN=ERL2 PE=2 SV=1	S	Function unknown	ERECTA-like 2 [Arabidopsis thaliana]	biological process: cellular process (GO:0009987);; biological process: developmental process (GO:0032502);; biological process: single-organism process (GO:0044699);; biological process: response to stimulus (GO:0050896);; biological process: metabolic process (GO:0008152);; molecular function: catalytic activity (GO:0003824);; molecular function: binding (GO:0005488);; cellular component: extra…
AT3G48520	CYP94B3	3.10306	257	3.36181	391	2.49246	272	3.6017	318	5.80082	574	0.968408	76	0.956597	100	1.91725	168	2.23209	167	2.12682	198	0.00152897	-0.957904	down	[QV]	Secondary metabolites biosynthesis, transport and catabolism;; Defense mechanisms	--	K20665|0|ath:AT3G48520|K20665 jasmonoyl-isoleucine 12-hydroxylase [EC:1.14.-.-] | (RefSeq) CYP94B3; cytochrome P450, family 94, subfamily B, polypeptide 3	--	[QI]	Secondary metabolites biosynthesis, transport and catabolism;; Lipid transport and metabolism	Cytochrome P450	Cytochrome P450 94B3 OS=Arabidopsis thaliana OX=3702 GN=CYP94B3 PE=1 SV=1	Q	Secondary metabolites biosynthesis, transport and catabolism	cytochrome P450, family 94, subfamily B, polypeptide 3 [Arabidopsis thaliana]	--
AT5G56230	PRA1.G2	3.33713	99	2.44623	102	2.67916	104	3.00065	95	2.51568	89	1.40271	40	2.22355	83	1.4644	46	1.41719	38	2.10445	70	0.0243603	-0.628219	down	--	--	Cellular Component: endoplasmic reticulum (GO:0005783);; Cellular Component: chloroplast (GO:0009507);; Biological Process: vesicle-mediated transport (GO:0016192);;	K20359|3.7709e-104|ath:AT5G56230|K20359 PRA1 family protein 1 | (RefSeq) PRA1.G2; prenylated RAB acceptor 1.G2	--	[U]	Intracellular trafficking, secretion, and vesicular transport	PRA1 family protein	PRA1 family protein G2 OS=Arabidopsis thaliana OX=3702 GN=PRA1G2 PE=2 SV=1	U	Intracellular trafficking, secretion, and vesicular transport	prenylated RAB acceptor 1.G2 [Arabidopsis thaliana]	cellular component: cell (GO:0005623);; cellular component: organelle (GO:0043226);; cellular component: cell part (GO:0044464);; biological process: localization (GO:0051179)
AT2G30330	BLOS1	15.2277	587	10.534	571	8.69454	442	9.23352	380	12.537	579	8.67379	318	6.41846	311	7.3747	302	5.484	193	7.28505	318	0.00663495	-0.646896	down	--	--	--	K20185|1.42094e-91|ath:AT2G30330|K20185 biogenesis of lysosome-related organelles complex 1 subunit 1 | (RefSeq) BLOS1; GCN5L1 family protein	--	[K]	Transcription	GCN5-like protein 1 (GCN5L1)	Biogenesis of lysosome-related organelles complex 1 subunit 1 OS=Arabidopsis thaliana OX=3702 GN=BLOS1 PE=1 SV=1	O	Posttranslational modification, protein turnover, chaperones	GCN5L1 family protein [Arabidopsis thaliana]	--
AT4G16740	ATTPS03	10.9129	1075	11.5359	1602	22.5297	2873	14.0401	1439	19.2021	2212	5.12672	515	6.41564	833	14.6335	1483	3.24039	310	4.47963	492	0.00563831	-0.90245	down	--	--	Molecular Function: magnesium ion binding (GO:0000287);; Cellular Component: cytosol (GO:0005829);; Biological Process: purine nucleobase transport (GO:0006863);; Cellular Component: chloroplast (GO:0009507);; Biological Process: response to wounding (GO:0009611);; Biological Process: response to insect (GO:0009625);; Biological Process: response to jasmonic acid (GO:0009753);; Biological Process…	K19968|0|ath:AT4G16740|K19968 (E)-beta-ocimene synthase [EC:4.2.3.106] | (RefSeq) TPS03; terpene synthase 03	--	--	--	Terpene synthase family, metal binding domain;; Terpene synthase, N-terminal domain	Tricyclene synthase, chloroplastic OS=Arabidopsis thaliana OX=3702 GN=TPS03 PE=2 SV=1	O	Posttranslational modification, protein turnover, chaperones	terpene synthase 03 [Arabidopsis thaliana]	molecular function: binding (GO:0005488);; cellular component: cell (GO:0005623);; cellular component: cell part (GO:0044464);; biological process: single-organism process (GO:0044699);; biological process: localization (GO:0051179);; cellular component: organelle (GO:0043226);; biological process: response to stimulus (GO:0050896);; biological process: multi-organism process (GO:0051704);; biolo…
AT5G09350	PI-4KBETA2	0.999035	153	1.94455	483	1.99121	512	1.61808	287	0.779918	177	2.60657	484	2.3453	537	2.15568	461	2.05824	342	2.57184	531	0.0364727	0.612841	up	--	--	Molecular Function: 1-phosphatidylinositol 4-kinase activity (GO:0004430);; Cellular Component: nucleus (GO:0005634);; Cellular Component: cytosol (GO:0005829);; Biological Process: phosphatidylinositol biosynthetic process (GO:0006661);; Cellular Component: chloroplast (GO:0009507);; Biological Process: pollen tube growth (GO:0009860);; Molecular Function: Rab GTPase binding (GO:0017137);; Cellu…	K19801|0|ath:AT5G09350|K19801 phosphatidylinositol 4-kinase B [EC:2.7.1.67] | (RefSeq) PI-4KBETA2; phosphatidylinositol 4-OH kinase beta2	Inositol phosphate metabolism (ko00562);; Phosphatidylinositol signaling system (ko04070)	[TU]	Signal transduction mechanisms;; Intracellular trafficking, secretion, and vesicular transport	Phosphatidylinositol 3- and 4-kinase	Phosphatidylinositol 4-kinase beta 2 OS=Arabidopsis thaliana OX=3702 GN=PI4KB2 PE=2 SV=1	I	Lipid transport and metabolism	phosphatidylinositol 4-OH kinase beta2 [Arabidopsis thaliana]	biological process: metabolic process (GO:0008152);; biological process: cellular process (GO:0009987);; biological process: single-organism process (GO:0044699);; molecular function: catalytic activity (GO:0003824);; cellular component: cell (GO:0005623);; cellular component: organelle (GO:0043226);; cellular component: cell part (GO:0044464);; biological process: reproduction (GO:0000003);; bio…
AT5G57590	BIO1	0.766859	104	0.880741	167	1.23996	215	0.773864	112	0.447049	73	1.10302	138	1.25328	212	1.59445	226	1.91724	231	1.27913	194	0.033794	0.6214	up	[H]	Coenzyme transport and metabolism	Molecular Function: magnesium ion binding (GO:0000287);; Molecular Function: adenosylmethionine-8-amino-7-oxononanoate transaminase activity (GO:0004015);; Molecular Function: dethiobiotin synthase activity (GO:0004141);; Molecular Function: ATP binding (GO:0005524);; Cellular Component: mitochondrion (GO:0005739);; Biological Process: DNA replication initiation (GO:0006270);; Biological Process:…	K19562|0|ath:AT5G57590|K19562 bifunctional dethiobiotin synthetase / adenosylmethionine---8-amino-7-oxononanoate aminotransferase [EC:6.3.3.3 2.6.1.62] | (RefSeq) BIO1; adenosylmethionine-8-amino-7-oxononanoate transaminase	Biotin metabolism (ko00780)	[E]	Amino acid transport and metabolism	Aminotransferase class-III;; AAA domain	Bifunctional dethiobiotin synthetase/7,8-diamino-pelargonic acid aminotransferase, mitochondrial OS=Arabidopsis thaliana OX=3702 GN=BIO3-BIO1 PE=1 SV=1	E	Amino acid transport and metabolism	adenosylmethionine-8-amino-7-oxononanoate transaminase [Arabidopsis thaliana]	molecular function: binding (GO:0005488);; molecular function: catalytic activity (GO:0003824);; cellular component: cell (GO:0005623);; cellular component: organelle (GO:0043226);; cellular component: cell part (GO:0044464);; biological process: metabolic process (GO:0008152);; biological process: cellular process (GO:0009987);; biological process: biological regulation (GO:0065007);; biological…
AT2G17840	ERD7	92.6269	7818	102.562	12230	131.963	14696	347.771	31463	132.385	13388	51.1324	4108	54.8498	5826	65.0077	5821	56.7905	4346	59.7843	5674	2.43261e-05	-1.21036	down	--	--	Cellular Component: cytoplasm (GO:0005737);; Cellular Component: plasma membrane (GO:0005886);; Biological Process: response to cold (GO:0009409);; Biological Process: response to water deprivation (GO:0009414);; Biological Process: response to high light intensity (GO:0009644);; Biological Process: response to salt stress (GO:0009651);; Biological Process: response to abscisic acid (GO:0009737);…	K19366|0|ath:AT2G17840|K19366 spartin | (RefSeq) ERD7; Senescence/dehydration-associated protein-like protein	Endocytosis (ko04144)	--	--	Senescence-associated protein	Protein EARLY-RESPONSIVE TO DEHYDRATION 7, chloroplastic OS=Arabidopsis thaliana OX=3702 GN=ERD7 PE=1 SV=1	S	Function unknown	Senescence/dehydration-associated protein-like protein [Arabidopsis thaliana]	cellular component: cell (GO:0005623);; cellular component: cell part (GO:0044464);; cellular component: membrane (GO:0016020);; biological process: response to stimulus (GO:0050896)
AT5G18660	PCB2	5.95524	421	13.0667	1297	8.15726	760	8.38648	633	11.148	942	16.7864	1124	13.0976	1163	16.1744	1211	19.2704	1232	13.9276	1105	0.00620287	0.635618	up	[R]	General function prediction only	Molecular Function: nucleotide binding (GO:0000166);; Cellular Component: mitochondrion (GO:0005739);; Biological Process: pentose-phosphate shunt (GO:0006098);; Biological Process: rRNA processing (GO:0006364);; Biological Process: unsaturated fatty acid biosynthetic process (GO:0006636);; Biological Process: aromatic amino acid family biosynthetic process (GO:0009073);; Cellular Component: chlo…	K19073|0|ath:AT5G18660|K19073 divinyl chlorophyllide a 8-vinyl-reductase [EC:1.3.1.75] | (RefSeq) PCB2; NAD(P)-binding Rossmann-fold superfamily protein	Porphyrin and chlorophyll metabolism (ko00860)	[G]	Carbohydrate transport and metabolism	NAD(P)H-binding;; NmrA-like family;; NAD dependent epimerase/dehydratase family;; 3-beta hydroxysteroid dehydrogenase/isomerase family	Divinyl chlorophyllide a 8-vinyl-reductase, chloroplastic OS=Arabidopsis thaliana OX=3702 GN=DVR PE=1 SV=1	GM	Carbohydrate transport and metabolism;; Cell wall/membrane/envelope biogenesis	NAD(P)-binding Rossmann-fold superfamily protein [Arabidopsis thaliana]	molecular function: binding (GO:0005488);; cellular component: cell (GO:0005623);; cellular component: organelle (GO:0043226);; cellular component: cell part (GO:0044464);; biological process: metabolic process (GO:0008152);; biological process: cellular process (GO:0009987);; biological process: single-organism process (GO:0044699);; cellular component: organelle part (GO:0044422);; biological p…
AT4G19700	RING	29.726	1534	19.1739	1392	19.8591	1352	19.305	1065	26.906	1663	11.2888	553	15.9793	1038	13.415	735	14.8575	695	16.7729	973	0.00163735	-0.662394	down	--	--	Molecular Function: ubiquitin-protein transferase activity (GO:0004842);; Cellular Component: nucleus (GO:0005634);; Cellular Component: cytoplasm (GO:0005737);; Molecular Function: zinc ion binding (GO:0008270);; Biological Process: response to gibberellin (GO:0009739);; Biological Process: protein ubiquitination (GO:0016567);; Biological Process: defense response to bacterium (GO:0042742);; Bio…	K19042|0|ath:AT4G19700|K19042 E3 ubiquitin-protein ligase BOI and related proteins [EC:2.3.2.27] | (RefSeq) RING; SBP (S-ribonuclease binding protein) family protein	--	[O]	Posttranslational modification, protein turnover, chaperones	Zinc finger, C3HC4 type (RING finger)	E3 ubiquitin-protein ligase BOI OS=Arabidopsis thaliana OX=3702 GN=BOI PE=1 SV=1	S	Function unknown	SBP (S-ribonuclease binding protein) family protein [Arabidopsis thaliana]	molecular function: catalytic activity (GO:0003824);; cellular component: cell (GO:0005623);; cellular component: organelle (GO:0043226);; cellular component: cell part (GO:0044464);; molecular function: binding (GO:0005488);; biological process: response to stimulus (GO:0050896);; biological process: metabolic process (GO:0008152);; biological process: cellular process (GO:0009987);; biological …
AT1G49230	ATL78	2.91967	124	6.66348	397	6.94481	388	7.48059	338	8.89956	451	4.22724	170	2.95463	158	4.16935	188	2.96459	114	4.79039	228	0.0224752	-0.682237	down	--	--	Molecular Function: zinc ion binding (GO:0008270);;	K19040|1.20232e-137|ath:AT1G49230|K19040 E3 ubiquitin-protein ligase ATL10/75/76/77/78 [EC:2.3.2.27] | (RefSeq) RING/U-box superfamily protein	--	[O]	Posttranslational modification, protein turnover, chaperones	Ring finger domain;; RING-like zinc finger;; Zinc finger, C3HC4 type (RING finger);; RING-H2 zinc finger domain;; Zinc finger, C3HC4 type (RING finger)	RING-H2 finger protein ATL78 OS=Arabidopsis thaliana OX=3702 GN=ATL78 PE=2 SV=1	O	Posttranslational modification, protein turnover, chaperones	ATL78 [Arabidopsis thaliana]	molecular function: binding (GO:0005488)
AT2G21290	AT2G21290	76.36	1768	53.6561	1748	48.4826	1481	51.9025	1284	69.1989	1918	42.7948	940	36.4821	1063	42.5528	1045	37.428	785	41.9311	1091	0.00210552	-0.588438	down	--	--	Cellular Component: mitochondrion (GO:0005739);;	K19033|1.16696e-51|ath:AT2G21290|K19033 RPS31; 30S ribosomal protein S31 | (RefSeq) 30S ribosomal protein S31	--	--	--	Ribosomal protein S31e	30S ribosomal protein S31, mitochondrial OS=Arabidopsis thaliana OX=3702 GN=At2g21290 PE=3 SV=1	S	Function unknown	30S ribosomal protein S31 [Arabidopsis thaliana]	cellular component: cell (GO:0005623);; cellular component: organelle (GO:0043226);; cellular component: cell part (GO:0044464)
AT3G03480	CHAT	2.42805	178	3.27306	337	4.08902	395	1.26881	100	6.95736	610	0.92144	64	0.862301	80	1.34492	105	0.937477	63	1.29286	107	5.45052e-05	-1.27653	down	--	--	Cellular Component: cytoplasm (GO:0005737);; Molecular Function: acetyl CoA:(Z)-3-hexen-1-ol acetyltransferase activity (GO:0010327);; Biological Process: green leaf volatile biosynthetic process (GO:0010597);;	K18858|0|ath:AT3G03480|K18858 (Z)-3-hexen-1-ol acetyltransferase [EC:2.3.1.195] | (RefSeq) CHAT; acetyl CoA:(Z)-3-hexen-1-ol acetyltransferase	alpha-Linolenic acid metabolism (ko00592)	--	--	Transferase family	(Z)-3-hexen-1-ol acetyltransferase OS=Arabidopsis thaliana OX=3702 GN=CHAT PE=1 SV=1	S	Function unknown	acetyl CoA:(Z)-3-hexen-1-ol acetyltransferase [Arabidopsis thaliana]	cellular component: cell (GO:0005623);; cellular component: cell part (GO:0044464);; molecular function: catalytic activity (GO:0003824);; biological process: metabolic process (GO:0008152);; biological process: cellular process (GO:0009987);; biological process: single-organism process (GO:0044699)
AT2G47180	AtGolS1	26.1371	1732	27.1919	2532	26.0781	2280	26.4758	1878	27.366	2167	33.7303	2127	44.914	3745	96.0714	6762	47.3869	2845	48.3006	3602	0.0010381	0.833456	up	[M]	Cell wall/membrane/envelope biogenesis	Biological Process: galactose metabolic process (GO:0006012);; Biological Process: response to heat (GO:0009408);; Biological Process: response to cold (GO:0009409);; Biological Process: response to water deprivation (GO:0009414);; Biological Process: response to high light intensity (GO:0009644);; Biological Process: response to salt stress (GO:0009651);; Biological Process: response to abscisic…	K18819|0|ath:AT2G47180|K18819 inositol 3-alpha-galactosyltransferase [EC:2.4.1.123] | (RefSeq) GolS1; galactinol synthase 1	Galactose metabolism (ko00052)	[G]	Carbohydrate transport and metabolism	Glycosyl transferase family 8	Galactinol synthase 1 OS=Arabidopsis thaliana OX=3702 GN=GOLS1 PE=1 SV=1	O	Posttranslational modification, protein turnover, chaperones	galactinol synthase 1 [Arabidopsis thaliana]	biological process: metabolic process (GO:0008152);; biological process: single-organism process (GO:0044699);; biological process: response to stimulus (GO:0050896);; molecular function: catalytic activity (GO:0003824)
AT5G21160	AT5G21160	25.1337	3226	40.0526	7680	29.9413	5415	33.2692	4672	22.351	3677	57.8166	7480	44.0375	8059	31.2939	4660	57.0374	7045	55.7578	8692	0.00478662	0.635171	up	--	--	--	K18757|0|ath:AT5G21160|K18757 la-related protein 1 | (RefSeq) LARP1a; LA RNA-binding protein	--	[OJ]	Posttranslational modification, protein turnover, chaperones;; Translation, ribosomal structure and biogenesis	La domain	La-related protein 1A OS=Arabidopsis thaliana OX=3702 GN=LARP1A PE=1 SV=1	JO	Translation, ribosomal structure and biogenesis;; Posttranslational modification, protein turnover, chaperones	LA RNA-binding protein [Arabidopsis thaliana]	--
AT1G73790	AT1G73790	9.11845	226	7.41859	258	6.91365	226	6.02174	159	9.73199	288	4.88127	115	3.33053	104	4.67549	123	5.34202	120	5.09273	142	0.00215478	-0.715282	down	--	--	Cellular Component: nuclear envelope (GO:0005635);; Cellular Component: mitochondrion (GO:0005739);; Cellular Component: kinetochore microtubule (GO:0005828);; Biological Process: phosphatidylinositol biosynthetic process (GO:0006661);; Biological Process: mitotic spindle organization (GO:0007052);; Cellular Component: gamma-tubulin ring complex (GO:0008274);; Cellular Component: phragmoplast (GO…	K18633|7.97793e-40|ath:AT1G73790|K18633 mitotic-spindle organizing protein 1 | (RefSeq) GIP2; mitotic-spindle organizing 1B-like protein (DUF3743)	--	--	--	Mitotic-spindle organizing gamma-tubulin ring associated	Mitotic-spindle organizing protein 1A OS=Arabidopsis thaliana OX=3702 GN=GIP2 PE=1 SV=1	O	Posttranslational modification, protein turnover, chaperones	mitotic-spindle organizing 1B-like protein (DUF3743) [Arabidopsis thaliana]	cellular component: cell (GO:0005623);; cellular component: organelle (GO:0043226);; cellular component: organelle part (GO:0044422);; cellular component: cell part (GO:0044464);; cellular component: supramolecular complex (GO:0099080);; biological process: metabolic process (GO:0008152);; biological process: cellular process (GO:0009987);; biological process: single-organism process (GO:0044699)…
AT1G10865	AT1G10865	48.5886	1283	38.7235	1436	37.7623	1315	33.8533	955	44.2682	1399	24.5538	617	26.4735	879	24.3309	683	21.8158	522	24.1561	718	6.17485e-07	-0.754448	down	--	--	Cellular Component: chloroplast (GO:0009507);;	K18178|6.17947e-44|ath:AT1G10865|K18178 cytochrome c oxidase assembly factor 5 | (RefSeq) cytochrome C oxidase assembly factor	--	[O]	Posttranslational modification, protein turnover, chaperones	Cytochrome c oxidase assembly protein PET191	--	O	Posttranslational modification, protein turnover, chaperones	cytochrome C oxidase assembly factor [Arabidopsis thaliana]	cellular component: cell (GO:0005623);; cellular component: organelle (GO:0043226);; cellular component: cell part (GO:0044464)
AT2G39725	AT2G39725	10.5295	287	8.9002	342	8.13424	296	6.52055	195	9.8681	323	4.76268	124	6.0584	209	4.77455	141	3.42264	86	6.16504	189	0.00124197	-0.753127	down	--	--	Molecular Function: catalytic activity (GO:0003824);; Cellular Component: mitochondrion (GO:0005739);; Biological Process: protein targeting to mitochondrion (GO:0006626);; Biological Process: metabolic process (GO:0008152);;	K18167|1.13096e-58|ath:AT2G39725|K18167 succinate dehydrogenase assembly factor 1 | (RefSeq) LYR family of Fe/S cluster biogenesis protein	--	[S]	Function unknown	Complex 1 protein (LYR family);; Complex1_LYR-like;; Complex1_LYR-like	--	S	Function unknown	LYR family of Fe/S cluster biogenesis protein [Arabidopsis thaliana]	molecular function: catalytic activity (GO:0003824);; cellular component: cell (GO:0005623);; cellular component: organelle (GO:0043226);; cellular component: cell part (GO:0044464);; biological process: localization (GO:0051179);; biological process: metabolic process (GO:0008152)
AT5G03455	CDC25	122.162	3768	86.1303	3738	81.0589	3298	79.7178	2627	104.369	3855	58.036	1699	60.9929	2367	56.9326	1864	58.421	1633	61.6887	2139	4.22859e-05	-0.690676	down	[P]	Inorganic ion transport and metabolism	Molecular Function: protein tyrosine phosphatase activity (GO:0004725);; Molecular Function: protein binding (GO:0005515);; Cellular Component: nucleus (GO:0005634);; Cellular Component: mitochondrion (GO:0005739);; Biological Process: protein phosphorylation (GO:0006468);; Cellular Component: chloroplast (GO:0009507);; Molecular Function: arsenate reductase activity (GO:0030611);; Biological Pro…	K18065|3.55464e-106|ath:AT5G03455|K18065 Cdc25 family phosphatase [EC:3.1.3.48 1.20.4.-] | (RefSeq) CDC25; Rhodanese/Cell cycle control phosphatase superfamily protein	--	[D]	Cell cycle control, cell division, chromosome partitioning	Rhodanese-like domain	Dual specificity phosphatase Cdc25 OS=Arabidopsis thaliana OX=3702 GN=CDC25 PE=1 SV=1	S	Function unknown	Rhodanese/Cell cycle control phosphatase superfamily protein [Arabidopsis thaliana]	biological process: metabolic process (GO:0008152);; biological process: cellular process (GO:0009987);; molecular function: catalytic activity (GO:0003824);; molecular function: binding (GO:0005488);; cellular component: cell (GO:0005623);; cellular component: organelle (GO:0043226);; cellular component: cell part (GO:0044464);; biological process: single-organism process (GO:0044699);; biologic…
AT1G04620	HCAR	30.7752	2476	32.978	3691	34.8289	3670	25.0624	2127	37.2653	3545	12.8547	989	16.2539	1624	15.2588	1288	13.2991	964	15.6466	1400	1.46523e-17	-1.1272	down	[C]	Energy production and conversion	Cellular Component: chloroplast (GO:0009507);; Biological Process: chlorophyll cycle (GO:0033354);; Molecular Function: coenzyme F420 hydrogenase activity (GO:0050454);; Molecular Function: 7-hydroxymethyl chlorophyll a reductase activity (GO:0090415);;	K18010|0|ath:AT1G04620|K18010 7-hydroxymethyl chlorophyll a reductase [EC:1.17.7.2] | (RefSeq) HCAR; coenzyme F420 hydrogenase family / dehydrogenase, beta subunit family	Porphyrin and chlorophyll metabolism (ko00860)	--	--	Coenzyme F420 hydrogenase/dehydrogenase, beta subunit C terminus;; Coenzyme F420 hydrogenase/dehydrogenase, beta subunit N-term	7-hydroxymethyl chlorophyll a reductase, chloroplastic OS=Arabidopsis thaliana OX=3702 GN=HCAR PE=1 SV=1	C	Energy production and conversion	coenzyme F420 hydrogenase family / dehydrogenase, beta subunit family [Arabidopsis thaliana]	cellular component: cell (GO:0005623);; cellular component: organelle (GO:0043226);; cellular component: cell part (GO:0044464);; biological process: metabolic process (GO:0008152);; biological process: cellular process (GO:0009987);; biological process: single-organism process (GO:0044699);; molecular function: catalytic activity (GO:0003824)
AT2G33380	RD20	72.8233	3397	111.19	7321	140.188	8640	114.839	5727	152.798	8545	56.3459	2504	64.673	3810	89.5925	4451	77.0713	3264	66.669	3502	0.00107346	-0.707753	down	[T]	Signal transduction mechanisms	Molecular Function: calcium ion binding (GO:0005509);; Cellular Component: vacuole (GO:0005773);; Biological Process: response to desiccation (GO:0009269);; Biological Process: response to cold (GO:0009409);; Biological Process: response to fungus (GO:0009620);; Biological Process: response to abscisic acid (GO:0009737);; Biological Process: response to salicylic acid (GO:0009751);; Biological Pr…	K17991|2.35011e-153|ath:AT2G33380|K17991 peroxygenase [EC:1.11.2.3] | (RefSeq) RD20; Caleosin-related family protein	Cutin, suberine and wax biosynthesis (ko00073)	--	--	Caleosin related protein	Probable peroxygenase 3 OS=Arabidopsis thaliana OX=3702 GN=PXG3 PE=1 SV=1	S	Function unknown	Caleosin-related family protein [Arabidopsis thaliana]	molecular function: binding (GO:0005488);; cellular component: cell (GO:0005623);; cellular component: organelle (GO:0043226);; cellular component: cell part (GO:0044464);; biological process: response to stimulus (GO:0050896);; biological process: multi-organism process (GO:0051704);; biological process: cellular process (GO:0009987);; biological process: single-organism process (GO:0044699);; b…
AT5G12390	FIS1B	30.9644	1674	23.4775	1776	19.0212	1352	17.1017	985	26.9705	1733	13.437	686	16.4487	1113	12.4595	712	18.0058	863	15.5474	943	0.00442627	-0.630076	down	--	--	Molecular Function: protein binding (GO:0005515);; Cellular Component: mitochondrion (GO:0005739);; Cellular Component: peroxisome (GO:0005777);; Biological Process: peroxisome fission (GO:0016559);;	K17969|3.62481e-82|ath:AT5G12390|K17969 mitochondrial fission 1 protein | (RefSeq) FIS1B; Tetratricopeptide repeat (TPR)-like superfamily protein	--	[M]	Cell wall/membrane/envelope biogenesis	Fis1 C-terminal tetratricopeptide repeat;; Fis1 N-terminal tetratricopeptide repeat	Mitochondrial fission 1 protein B OS=Arabidopsis thaliana OX=3702 GN=FIS1B PE=1 SV=1	U	Intracellular trafficking, secretion, and vesicular transport	Tetratricopeptide repeat (TPR)-like superfamily protein [Arabidopsis thaliana]	molecular function: binding (GO:0005488);; cellular component: cell (GO:0005623);; cellular component: organelle (GO:0043226);; cellular component: cell part (GO:0044464);; biological process: cellular process (GO:0009987);; biological process: cellular component organization or biogenesis (GO:0071840)
AT1G07180	ATNDI1	7.70715	673	8.53493	1047	7.04695	810	8.86289	826	7.15811	747	16.6106	1374	11.6569	1278	16.8904	1562	13.6308	1077	9.9975	979	0.000361735	0.692811	up	[C]	Energy production and conversion	Molecular Function: NADH dehydrogenase activity (GO:0003954);; Cellular Component: peroxisome (GO:0005777);; Biological Process: myo-inositol hexakisphosphate biosynthetic process (GO:0010264);; Cellular Component: intrinsic component of mitochondrial inner membrane (GO:0031304);; Molecular Function: flavin adenine dinucleotide binding (GO:0050660);; Biological Process: oxidation-reduction proces…	K17871|0|ath:AT1G07180|K17871 NADH:ubiquinone reductase (non-electrogenic) [EC:1.6.5.9] | (RefSeq) NDA1; alternative NAD(P)H dehydrogenase 1	--	[C]	Energy production and conversion	Pyridine nucleotide-disulphide oxidoreductase;; Pyridine nucleotide-disulphide oxidoreductase	Internal alternative NAD(P)H-ubiquinone oxidoreductase A1, mitochondrial OS=Arabidopsis thaliana OX=3702 GN=NDA1 PE=2 SV=1	C	Energy production and conversion	alternative NAD(P)H dehydrogenase 1 [Arabidopsis thaliana]	biological process: metabolic process (GO:0008152);; biological process: single-organism process (GO:0044699);; molecular function: catalytic activity (GO:0003824);; cellular component: cell (GO:0005623);; cellular component: organelle (GO:0043226);; cellular component: cell part (GO:0044464);; biological process: cellular process (GO:0009987);; cellular component: membrane (GO:0016020);; cellula…
AT1G20350	ATTIM17-1	7.71568	331	3.7502	227	3.1199	177	4.55502	209	5.36852	276	2.30706	94	3.3013	179	3.16168	144	2.94472	115	3.53341	171	0.0444866	-0.613563	down	--	--	Cellular Component: mitochondrial inner membrane presequence translocase complex (GO:0005744);; Biological Process: intracellular protein transport (GO:0006886);; Biological Process: ethylene biosynthetic process (GO:0009693);; Molecular Function: P-P-bond-hydrolysis-driven protein transmembrane transporter activity (GO:0015450);; Cellular Component: integral component of membrane (GO:0016021);;	K17795|8.60631e-129|ath:AT1G20350|K17795 mitochondrial import inner membrane translocase subunit TIM17 | (RefSeq) TIM17-1; translocase inner membrane subunit 17-1	--	[U]	Intracellular trafficking, secretion, and vesicular transport	Tim17/Tim22/Tim23/Pmp24 family	Mitochondrial import inner membrane translocase subunit TIM17-1 OS=Arabidopsis thaliana OX=3702 GN=TIM17-1 PE=2 SV=1	O	Posttranslational modification, protein turnover, chaperones	translocase inner membrane subunit 17-1 [Arabidopsis thaliana]	cellular component: cell (GO:0005623);; cellular component: membrane (GO:0016020);; cellular component: macromolecular complex (GO:0032991);; cellular component: organelle (GO:0043226);; cellular component: organelle part (GO:0044422);; cellular component: membrane part (GO:0044425);; cellular component: cell part (GO:0044464);; biological process: localization (GO:0051179);; biological process: …
AT3G46560	TIM9	13.83	363	12.678	468	13.3499	462	11.2338	315	16.4125	516	7.40723	185	7.9414	262	10.0556	280	8.29372	198	6.70377	198	7.22841e-05	-0.732934	down	--	--	Biological Process: RNA methylation (GO:0001510);; Cellular Component: mitochondrial inner membrane (GO:0005743);; Biological Process: embryo development ending in seed dormancy (GO:0009793);; Biological Process: photorespiration (GO:0009853);; Molecular Function: P-P-bond-hydrolysis-driven protein transmembrane transporter activity (GO:0015450);; Cellular Component: mitochondrial intermembrane s…	K17777|8.44452e-63|ath:AT3G46560|K17777 mitochondrial import inner membrane translocase subunit TIM9 | (RefSeq) TIM9; Tim10/DDP family zinc finger protein	--	[U]	Intracellular trafficking, secretion, and vesicular transport	Tim10/DDP family zinc finger	Mitochondrial import inner membrane translocase subunit TIM9 OS=Arabidopsis thaliana OX=3702 GN=TIM9 PE=1 SV=2	O	Posttranslational modification, protein turnover, chaperones	Tim10/DDP family zinc finger protein [Arabidopsis thaliana]	biological process: metabolic process (GO:0008152);; biological process: cellular process (GO:0009987);; cellular component: cell (GO:0005623);; cellular component: membrane (GO:0016020);; cellular component: organelle (GO:0043226);; cellular component: organelle part (GO:0044422);; cellular component: cell part (GO:0044464);; biological process: reproduction (GO:0000003);; biological process: re…
AT5G23110	AT5G23110	2.37729	1671	2.43902	2390	3.41491	3127	3.1225	2322	1.90493	1604	4.02085	2658	3.62259	3175	3.65829	2702	4.29186	2707	6.6963	5233	0.00812178	0.620103	up	--	--	Molecular Function: ATP binding (GO:0005524);; Cellular Component: cytoplasm (GO:0005737);; Molecular Function: zinc ion binding (GO:0008270);; Cellular Component: plasmodesma (GO:0009506);;	K17592|0|ath:AT5G23110|K17592 sacsin | (RefSeq) Zinc finger, C3HC4 type (RING finger) family protein	--	--	--	Zinc finger, C3HC4 type (RING finger);; Prokaryotic RING finger family 4	--	S	Function unknown	Zinc finger, C3HC4 type (RING finger) family protein [Arabidopsis thaliana]	molecular function: binding (GO:0005488);; cellular component: cell (GO:0005623);; cellular component: cell part (GO:0044464);; cellular component: cell junction (GO:0030054)
AT1G18030	AT1G18030	4.79971	1040	3.65849	1102	3.05475	882	3.34044	730	4.04551	836	7.84305	1721	4.02977	1118	4.4041	1032	8.86662	1635	6.4575	1692	0.00902806	0.680745	up	[T]	Signal transduction mechanisms	Molecular Function: protein serine/threonine phosphatase activity (GO:0004722);; Cellular Component: cytoplasm (GO:0005737);; Biological Process: metabolic process (GO:0008152);;	K17500|0|ath:AT1G18030|K17500 integrin-linked kinase-associated serine/threonine phosphatase 2C [EC:3.1.3.16] | (RefSeq) Protein phosphatase 2C family protein	--	[T]	Signal transduction mechanisms	Protein phosphatase 2C	Probable protein phosphatase 2C 8 OS=Arabidopsis thaliana OX=3702 GN=At1g18030 PE=2 SV=2	T	Signal transduction mechanisms	Protein phosphatase 2C family protein [Arabidopsis thaliana]	biological process: metabolic process (GO:0008152);; biological process: cellular process (GO:0009987);; molecular function: catalytic activity (GO:0003824);; cellular component: cell (GO:0005623);; cellular component: cell part (GO:0044464)
AT1G64500	AT1G64500	17.4112	1069	15.0874	1304	19.4872	1579	15.7253	1032	29.8712	2196	48.7413	2840	32.7803	2532	55.9401	3644	30.8509	1717	28.7289	1983	0.00162047	0.820393	up	--	--	Cellular Component: nucleus (GO:0005634);; Cellular Component: actin filament (GO:0005884);; Molecular Function: electron carrier activity (GO:0009055);; Biological Process: chloroplast relocation (GO:0009902);; Molecular Function: protein disulfide oxidoreductase activity (GO:0015035);; Biological Process: cell redox homeostasis (GO:0045454);; Biological Process: anther development (GO:0048653);…	K17479|0|ath:AT1G64500|K17479 glutaredoxin domain-containing cysteine-rich protein 1 | (RefSeq) Glutaredoxin family protein	--	[O]	Posttranslational modification, protein turnover, chaperones	Glutaredoxin	Uncharacterized protein At5g39865 OS=Arabidopsis thaliana OX=3702 GN=At5g39865 PE=2 SV=1	O	Posttranslational modification, protein turnover, chaperones	Glutaredoxin family protein [Arabidopsis thaliana]	cellular component: cell (GO:0005623);; cellular component: organelle (GO:0043226);; cellular component: cell part (GO:0044464);; cellular component: organelle part (GO:0044422);; cellular component: supramolecular complex (GO:0099080);; molecular function: electron carrier activity (GO:0009055);; biological process: cellular process (GO:0009987);; biological process: localization (GO:0051179);; …
AT1G23090	AST91	4.2167	471	4.58005	720	4.10542	605	3.7838	452	5.47178	732	10.4584	1109	10.2949	1447	5.69774	676	11.46	1160	9.1765	1152	4.38523e-06	0.931955	up	[P]	Inorganic ion transport and metabolism	Molecular Function: secondary active sulfate transmembrane transporter activity (GO:0008271);; Biological Process: sulfate transport (GO:0008272);; Cellular Component: integral component of membrane (GO:0016021);; Biological Process: transmembrane transport (GO:0055085);;	K17471|0|ath:AT1G23090|K17471 sulfate transporter 3 | (RefSeq) AST91; sulfate transporter 91	--	[P]	Inorganic ion transport and metabolism	Sulfate permease family;; STAS domain	Probable sulfate transporter 3.3 OS=Arabidopsis thaliana OX=3702 GN=SULTR3;3 PE=2 SV=2	P	Inorganic ion transport and metabolism	sulfate transporter 91 [Arabidopsis thaliana]	biological process: single-organism process (GO:0044699);; biological process: localization (GO:0051179);; molecular function: transporter activity (GO:0005215);; cellular component: membrane (GO:0016020);; cellular component: membrane part (GO:0044425)
AT5G49550	BLOS2	12.2129	279	7.03262	226	5.51621	167	9.13459	223	11.3124	309	4.23251	92	7.44079	214	4.9509	121	6.40271	133	4.9255	127	0.0448919	-0.61572	down	--	--	Cellular Component: nucleus (GO:0005634);; Biological Process: vernalization response (GO:0010048);;	K16750|3.84775e-87|ath:AT5G49550|K16750 biogenesis of lysosome-related organelles complex 1 subunit 2 | (RefSeq) BLOS2; biogenesis of lysosome organelles complex 1 subunit-like protein	--	[H]	Coenzyme transport and metabolism	Biogenesis of lysosome-related organelles complex-1 subunit 2	Biogenesis of lysosome-related organelles complex 1 subunit 2 OS=Arabidopsis thaliana OX=3702 GN=BLOS2 PE=1 SV=1	Q	Secondary metabolites biosynthesis, transport and catabolism	biogenesis of lysosome organelles complex 1 subunit-like protein [Arabidopsis thaliana]	cellular component: cell (GO:0005623);; cellular component: organelle (GO:0043226);; cellular component: cell part (GO:0044464);; biological process: response to stimulus (GO:0050896)
AT2G01910	ATMAP65-6	10.1796	1196	15.0145	2481	16.1371	2501	14.4795	1817	10.6044	1489	22.6763	2527	21.3944	3162	17.6838	2204	22.9346	2442	21.7738	2871	0.00036364	0.596377	up	--	--	Biological Process: cytokinesis (GO:0000910);; Cellular Component: nucleus (GO:0005634);; Cellular Component: mitochondrion (GO:0005739);; Biological Process: microtubule nucleation (GO:0007020);; Biological Process: cell-cell signaling (GO:0007267);; Biological Process: pattern specification process (GO:0007389);; Molecular Function: microtubule binding (GO:0008017);; Cellular Component: phragmo…	K16732|0|ath:AT2G01910|K16732 protein regulator of cytokinesis 1 | (RefSeq) ATMAP65-6; Microtubule associated protein (MAP65/ASE1) family protein	--	[DZ]	Cell cycle control, cell division, chromosome partitioning;; Cytoskeleton	Microtubule associated protein (MAP65/ASE1 family)	65-kDa microtubule-associated protein 6 OS=Arabidopsis thaliana OX=3702 GN=MAP65-6 PE=1 SV=1	S	Function unknown	Microtubule associated protein (MAP65/ASE1) family protein [Arabidopsis thaliana]	biological process: cellular process (GO:0009987);; biological process: single-organism process (GO:0044699);; cellular component: cell (GO:0005623);; cellular component: organelle (GO:0043226);; cellular component: cell part (GO:0044464);; biological process: cellular component organization or biogenesis (GO:0071840);; biological process: signaling (GO:0023052);; biological process: multicellula…
AT3G10410	SCPL49	65.8458	5865	81.4715	10209	86.4316	10155	68.3999	6508	95.8732	10226	47.3021	3999	44.5493	4992	61.3966	5802	47.5072	3835	45.0881	4514	3.97777e-06	-0.705219	down	[E]	Amino acid transport and metabolism	Molecular Function: serine-type carboxypeptidase activity (GO:0004185);; Cellular Component: extracellular region (GO:0005576);; Cellular Component: vacuole (GO:0005773);; Cellular Component: cytosol (GO:0005829);; Biological Process: proteolysis (GO:0006508);;	K16298|0|ath:AT3G10410|K16298 serine carboxypeptidase-like clade IV [EC:3.4.16.-] | (RefSeq) SCPL49; SERINE CARBOXYPEPTIDASE-LIKE 49	--	[OE]	Posttranslational modification, protein turnover, chaperones;; Amino acid transport and metabolism	Serine carboxypeptidase	Serine carboxypeptidase-like 49 OS=Arabidopsis thaliana OX=3702 GN=SCPL49 PE=2 SV=2	E	Amino acid transport and metabolism	SERINE CARBOXYPEPTIDASE-LIKE 49 [Arabidopsis thaliana]	biological process: metabolic process (GO:0008152);; molecular function: catalytic activity (GO:0003824);; cellular component: extracellular region (GO:0005576);; cellular component: cell (GO:0005623);; cellular component: organelle (GO:0043226);; cellular component: cell part (GO:0044464)
AT4G15100	scpl30	0.211177	16	0.236374	24	0.311219	30	0.325056	25	0.132301	12	0.406063	28	0.615079	56	0.893818	68	0.582615	38	0.423453	35	0.0148594	0.851443	up	[E]	Amino acid transport and metabolism	Molecular Function: serine-type carboxypeptidase activity (GO:0004185);; Cellular Component: extracellular region (GO:0005576);; Biological Process: proteolysis (GO:0006508);;	K16297|0|ath:AT4G15100|K16297 serine carboxypeptidase-like clade II [EC:3.4.16.-] | (RefSeq) scpl30; serine carboxypeptidase-like 30	--	[OE]	Posttranslational modification, protein turnover, chaperones;; Amino acid transport and metabolism	Serine carboxypeptidase	Putative serine carboxypeptidase-like 30 OS=Arabidopsis thaliana OX=3702 GN=SCPL30 PE=2 SV=2	E	Amino acid transport and metabolism	serine carboxypeptidase-like 30 [Arabidopsis thaliana]	biological process: metabolic process (GO:0008152);; molecular function: catalytic activity (GO:0003824);; cellular component: extracellular region (GO:0005576)
AT1G11080	scpl31	0.238091	20	0.32337	44	0.552612	70	0.541816	55	0.062133	7	1.11268	95	0.669967	80	0.857292	87	3.17184	271	0.629683	64	0.0142008	0.945807	up	[E]	Amino acid transport and metabolism	Molecular Function: serine-type carboxypeptidase activity (GO:0004185);; Cellular Component: extracellular region (GO:0005576);; Biological Process: proteolysis (GO:0006508);;	K16297|0|ath:AT1G11080|K16297 serine carboxypeptidase-like clade II [EC:3.4.16.-] | (RefSeq) scpl31; serine carboxypeptidase-like 31	--	[OE]	Posttranslational modification, protein turnover, chaperones;; Amino acid transport and metabolism	Serine carboxypeptidase	Serine carboxypeptidase-like 31 OS=Arabidopsis thaliana OX=3702 GN=SCPL31 PE=2 SV=2	E	Amino acid transport and metabolism	serine carboxypeptidase-like 31 [Arabidopsis thaliana]	biological process: metabolic process (GO:0008152);; molecular function: catalytic activity (GO:0003824);; cellular component: extracellular region (GO:0005576)
AT2G23010	SCPL9	0.365182	29	0.382422	42	0.476854	49	0.199408	17	0.399896	38	0.646773	47	1.68308	157	2.10702	168	1.40987	95	1.50439	126	2.01389e-06	1.40552	up	[E]	Amino acid transport and metabolism	Molecular Function: serine-type carboxypeptidase activity (GO:0004185);; Cellular Component: extracellular region (GO:0005576);; Biological Process: proteolysis (GO:0006508);; Biological Process: glycine catabolic process (GO:0006546);; Biological Process: oxidoreduction coenzyme metabolic process (GO:0006733);; Biological Process: vitamin metabolic process (GO:0006766);; Biological Process: arom…	K16296|0|ath:AT2G23010|K16296 serine carboxypeptidase-like clade I [EC:3.4.16.-] | (RefSeq) SCPL9; serine carboxypeptidase-like 9	--	[OE]	Posttranslational modification, protein turnover, chaperones;; Amino acid transport and metabolism	Serine carboxypeptidase	Serine carboxypeptidase-like 9 OS=Arabidopsis thaliana OX=3702 GN=SCPL9 PE=2 SV=1	E	Amino acid transport and metabolism	serine carboxypeptidase-like 9 [Arabidopsis thaliana]	biological process: metabolic process (GO:0008152);; molecular function: catalytic activity (GO:0003824);; cellular component: extracellular region (GO:0005576);; biological process: cellular process (GO:0009987);; biological process: single-organism process (GO:0044699);; biological process: biological regulation (GO:0065007)
AT3G48350	CEP3	0.657685	44	0.725293	67	1.54781	135	1.05132	76	1.34904	107	1.63508	102	2.26795	188	2.09949	146	2.87606	169	2.46073	180	0.00304449	0.837031	up	[O]	Posttranslational modification, protein turnover, chaperones	--	K16292|0|ath:AT3G48350|K16292 KDEL-tailed cysteine endopeptidase [EC:3.4.22.-] | (RefSeq) CEP3; Cysteine proteinases superfamily protein	--	[O]	Posttranslational modification, protein turnover, chaperones	Papain family cysteine protease;; Cathepsin propeptide inhibitor domain (I29);; Peptidase C1-like family	KDEL-tailed cysteine endopeptidase CEP3 OS=Arabidopsis thaliana OX=3702 GN=CEP3 PE=2 SV=1	O	Posttranslational modification, protein turnover, chaperones	Cysteine proteinases superfamily protein [Arabidopsis thaliana]	--
AT1G56650	PAP1	1.15931	52	1.25459	79	2.86616	169	1.40004	67	1.7547	94	2.4342	103	4.02028	226	12.105	572	2.11562	86	4.03583	202	0.0101253	0.94839	up	--	--	Biological Process: cell fate specification (GO:0001708);; Molecular Function: DNA binding (GO:0003677);; Molecular Function: chromatin binding (GO:0003682);; Molecular Function: transcription factor activity, sequence-specific DNA binding (GO:0003700);; Molecular Function: acid phosphatase activity (GO:0003993);; Molecular Function: protein serine/threonine phosphatase activity (GO:0004722);; Mo…	K16166|1.50958e-174|ath:AT1G56650|K16166 transcription factor MYB75 | (RefSeq) PAP1; production of anthocyanin pigment 1	Circadian rhythm - plant (ko04712)	[K]	Transcription	Myb-like DNA-binding domain;; Myb-like DNA-binding domain	Transcription factor MYB75 OS=Arabidopsis thaliana OX=3702 GN=MYB75 PE=1 SV=1	K	Transcription	production of anthocyanin pigment 1 [Arabidopsis thaliana]	biological process: cellular process (GO:0009987);; biological process: developmental process (GO:0032502);; biological process: single-organism process (GO:0044699);; molecular function: binding (GO:0005488);; biological process: biological regulation (GO:0065007);; molecular function: nucleic acid binding transcription factor activity (GO:0001071);; biological process: metabolic process (GO:000…
AT4G34260	FUC95A	4.84189	674	10.5084	2056	6.93791	1231	10.8914	1618	4.9158	784	14.8629	1890	13.5504	2370	11.4918	1628	15.3482	1934	14.3475	2242	0.00885596	0.697817	up	[G]	Carbohydrate transport and metabolism	Biological Process: metabolic process (GO:0008152);; Molecular Function: 1,2-alpha-L-fucosidase activity (GO:0047513);; Cellular Component: apoplast (GO:0048046);;	K15923|0|ath:AT4G34260|K15923 alpha-L-fucosidase 2 [EC:3.2.1.51] | (RefSeq) FUC95A; 1,2-alpha-L-fucosidase	Other glycan degradation (ko00511)	--	--	Glycosyl hydrolase family 65, N-terminal domain	Alpha-L-fucosidase 2 OS=Arabidopsis thaliana OX=3702 GN=FUC95A PE=1 SV=1	S	Function unknown	1,2-alpha-L-fucosidase [Arabidopsis thaliana]	biological process: metabolic process (GO:0008152);; molecular function: catalytic activity (GO:0003824);; cellular component: extracellular region (GO:0005576)
AT5G64570	XYL4	159.406	19533	91.8741	15827	113.194	18312	114.202	14946	110.688	16241	68.7912	8011	85.4758	13184	63.4256	8252	74.1733	8225	84.2784	11586	0.000737316	-0.653507	down	[G]	Carbohydrate transport and metabolism	Cellular Component: cell wall (GO:0005618);; Molecular Function: xylan 1,4-beta-xylosidase activity (GO:0009044);; Biological Process: xylan catabolic process (GO:0045493);; Cellular Component: apoplast (GO:0048046);;	K15920|0|ath:AT5G64570|K15920 beta-D-xylosidase 4 [EC:3.2.1.37] | (RefSeq) XYL4; beta-D-xylosidase 4	Starch and sucrose metabolism (ko00500);; Amino sugar and nucleotide sugar metabolism (ko00520)	--	--	Glycosyl hydrolase family 3 C-terminal domain;; Glycosyl hydrolase family 3 N terminal domain;; Fibronectin type III-like domain	Beta-D-xylosidase 4 OS=Arabidopsis thaliana OX=3702 GN=BXL4 PE=1 SV=1	G	Carbohydrate transport and metabolism	beta-D-xylosidase 4 [Arabidopsis thaliana]	cellular component: cell (GO:0005623);; cellular component: cell part (GO:0044464);; molecular function: catalytic activity (GO:0003824);; biological process: metabolic process (GO:0008152);; biological process: cellular process (GO:0009987);; cellular component: extracellular region (GO:0005576)
AT5G09730	BXL3	0.3839	46	0.56316	95	0.640466	102	1.22093	156	0.449659	64	1.45417	164	1.40225	211	1.5794	201	2.30004	248	1.04475	140	0.00435881	0.909805	up	[G]	Carbohydrate transport and metabolism	Cellular Component: cell wall (GO:0005618);; Molecular Function: xylan 1,4-beta-xylosidase activity (GO:0009044);; Biological Process: arabinan catabolic process (GO:0031222);; Biological Process: xylan catabolic process (GO:0045493);; Molecular Function: alpha-L-arabinofuranosidase activity (GO:0046556);; Cellular Component: apoplast (GO:0048046);;	K15920|0|ath:AT5G09730|K15920 beta-D-xylosidase 4 [EC:3.2.1.37] | (RefSeq) BXL3; beta-xylosidase 3	Starch and sucrose metabolism (ko00500);; Amino sugar and nucleotide sugar metabolism (ko00520)	--	--	Glycosyl hydrolase family 3 C-terminal domain;; Glycosyl hydrolase family 3 N terminal domain;; Fibronectin type III-like domain	Beta-D-xylosidase 3 OS=Arabidopsis thaliana OX=3702 GN=BXL3 PE=1 SV=1	G	Carbohydrate transport and metabolism	beta-xylosidase 3 [Arabidopsis thaliana]	cellular component: cell (GO:0005623);; cellular component: cell part (GO:0044464);; molecular function: catalytic activity (GO:0003824);; biological process: metabolic process (GO:0008152);; biological process: single-organism process (GO:0044699);; biological process: cellular process (GO:0009987);; cellular component: extracellular region (GO:0005576)
AT1G30530	UGT78D1	3.86806	345	5.81149	729	7.17117	843	5.93728	566	5.00332	534	10.1463	859	8.75497	982	12.795	1210	11.1193	898	9.73187	975	7.78963e-06	0.806868	up	[G]	Carbohydrate transport and metabolism	Cellular Component: chloroplast (GO:0009507);; Biological Process: anthocyanin-containing compound biosynthetic process (GO:0009718);; Biological Process: response to sucrose (GO:0009744);; Biological Process: response to UV-B (GO:0010224);; Molecular Function: anthocyanidin 3-O-glucosyltransferase activity (GO:0047213);; Biological Process: flavonol biosynthetic process (GO:0051555);; Molecular …	K15787|0|ath:AT1G30530|K15787 flavonol-3-O-rhamnosyltransferase [EC:2.4.1.-] | (RefSeq) UGT78D1; UDP-glucosyl transferase 78D1	Flavone and flavonol biosynthesis (ko00944)	[GC]	Carbohydrate transport and metabolism;; Energy production and conversion	UDP-glucoronosyl and UDP-glucosyl transferase	UDP-glycosyltransferase 78D1 OS=Arabidopsis thaliana OX=3702 GN=UGT78D1 PE=1 SV=1	S	Function unknown	UDP-glucosyl transferase 78D1 [Arabidopsis thaliana]	cellular component: cell (GO:0005623);; cellular component: organelle (GO:0043226);; cellular component: cell part (GO:0044464);; biological process: metabolic process (GO:0008152);; biological process: single-organism process (GO:0044699);; biological process: response to stimulus (GO:0050896);; molecular function: catalytic activity (GO:0003824)
AT1G52400	BGL1	74.8494	6988	93.5016	12284	247.703	30517	208.396	20788	132.926	14865	200.02	17722	333.393	39159	341.207	33803	323.452	27365	386.912	40637	0.00625903	0.821228	up	[G]	Carbohydrate transport and metabolism	Cellular Component: extracellular region (GO:0005576);; Cellular Component: nucleus (GO:0005634);; Cellular Component: vacuole (GO:0005773);; Cellular Component: peroxisome (GO:0005777);; Cellular Component: endoplasmic reticulum (GO:0005783);; Biological Process: carbohydrate metabolic process (GO:0005975);; Biological Process: response to water deprivation (GO:0009414);; Cellular Component: pla…	K15748|0|ath:AT1G52400|K15748 beta-D-glucopyranosyl abscisate beta-glucosidase [EC:3.2.1.175] | (RefSeq) BGLU18; beta glucosidase 18	Carotenoid biosynthesis (ko00906)	[G]	Carbohydrate transport and metabolism	Glycosyl hydrolase family 1	Beta-D-glucopyranosyl abscisate beta-glucosidase OS=Arabidopsis thaliana OX=3702 GN=BGLU18 PE=1 SV=2	G	Carbohydrate transport and metabolism	beta glucosidase 18 [Arabidopsis thaliana]	cellular component: extracellular region (GO:0005576);; cellular component: cell (GO:0005623);; cellular component: organelle (GO:0043226);; cellular component: cell part (GO:0044464);; biological process: metabolic process (GO:0008152);; biological process: response to stimulus (GO:0050896);; cellular component: cell junction (GO:0030054);; biological process: multi-organism process (GO:0051704)…
AT5G52570	BETA-OHASE 2	4.81018	275	5.38683	443	3.75464	284	5.86472	351	3.5083	239	9.11675	489	8.34255	593	9.54521	578	9.72618	493	6.69063	423	0.000431467	0.745041	up	[I]	Lipid transport and metabolism	Molecular Function: iron ion binding (GO:0005506);; Biological Process: fatty acid biosynthetic process (GO:0006633);; Cellular Component: chloroplast (GO:0009507);; Molecular Function: carotene beta-ring hydroxylase activity (GO:0010291);; Cellular Component: integral component of membrane (GO:0016021);; Biological Process: carotene metabolic process (GO:0016119);; Biological Process: xanthophyl…	K15746|0|ath:AT5G52570|K15746 beta-carotene 3-hydroxylase [EC:1.14.13.129] | (RefSeq) BETA-OHASE_2; beta-carotene hydroxylase 2	Carotenoid biosynthesis (ko00906)	--	--	Fatty acid hydroxylase superfamily	Beta-carotene 3-hydroxylase 2, chloroplastic OS=Arabidopsis thaliana OX=3702 GN=BETA-OHASE 2 PE=2 SV=1	S	Function unknown	beta-carotene hydroxylase 2 [Arabidopsis thaliana]	molecular function: binding (GO:0005488);; biological process: metabolic process (GO:0008152);; biological process: cellular process (GO:0009987);; biological process: single-organism process (GO:0044699);; cellular component: cell (GO:0005623);; cellular component: organelle (GO:0043226);; cellular component: cell part (GO:0044464);; molecular function: catalytic activity (GO:0003824);; cellular…
AT1G55020	LOX1	1.0552	144	2.4257	466	2.36372	426	2.19533	320	1.64962	270	3.06831	398	3.27216	562	3.5821	519	4.70261	582	2.27676	350	0.020552	0.643958	up	--	--	Molecular Function: iron ion binding (GO:0005506);; Cellular Component: plastid (GO:0009536);; Biological Process: response to wounding (GO:0009611);; Biological Process: jasmonic acid biosynthetic process (GO:0009695);; Biological Process: response to abscisic acid (GO:0009737);; Biological Process: response to jasmonic acid (GO:0009753);; Biological Process: defense response to bacterium, incom…	K15718|0|ath:AT1G55020|K15718 linoleate 9S-lipoxygenase [EC:1.13.11.58] | (RefSeq) LOX1; lipoxygenase 1	Linoleic acid metabolism (ko00591)	--	--	Lipoxygenase;; PLAT/LH2 domain	Linoleate 9S-lipoxygenase 1 OS=Arabidopsis thaliana OX=3702 GN=LOX1 PE=1 SV=1	S	Function unknown	lipoxygenase 1 [Arabidopsis thaliana]	molecular function: binding (GO:0005488);; cellular component: cell (GO:0005623);; cellular component: organelle (GO:0043226);; cellular component: cell part (GO:0044464);; biological process: response to stimulus (GO:0050896);; biological process: metabolic process (GO:0008152);; biological process: cellular process (GO:0009987);; biological process: single-organism process (GO:0044699);; biolog…
AT1G74540	CYP98A8	0.31974	28	0.366099	44	0.188822	22	0.19998	19	0.215464	22	0.08754	8	0.055972	6	0.134225	13	0.092727	8	0.126434	13	0.0268173	-0.842566	down	[QV]	Secondary metabolites biosynthesis, transport and catabolism;; Defense mechanisms	Molecular Function: iron ion binding (GO:0005506);; Cellular Component: mitochondrion (GO:0005739);; Biological Process: spermidine metabolic process (GO:0008216);; Molecular Function: electron carrier activity (GO:0009055);; Biological Process: pollen exine formation (GO:0010584);; Molecular Function: oxygen binding (GO:0019825);; Molecular Function: heme binding (GO:0020037);; Biological Proces…	K15506|0|ath:AT1G74540|K15506 cytochrome P450 family 98 subfamily A polypeptide 8/9 [EC:1.14.13.-] | (RefSeq) CYP98A8; cytochrome P450, family 98, subfamily A, polypeptide 8	Phenylpropanoid biosynthesis (ko00940)	[Q]	Secondary metabolites biosynthesis, transport and catabolism	Cytochrome P450	Cytochrome P450 98A8 OS=Arabidopsis thaliana OX=3702 GN=CYP98A8 PE=1 SV=1	Q	Secondary metabolites biosynthesis, transport and catabolism	unknown, partial [Arabidopsis thaliana]	molecular function: binding (GO:0005488);; cellular component: cell (GO:0005623);; cellular component: organelle (GO:0043226);; cellular component: cell part (GO:0044464);; biological process: metabolic process (GO:0008152);; biological process: cellular process (GO:0009987);; molecular function: electron carrier activity (GO:0009055);; biological process: multicellular organismal process (GO:003…
AT2G15090	KCS8	1.91481	158	5.93615	689	8.36804	910	7.24292	638	3.05375	302	9.31532	729	10.9437	1136	6.86436	601	13.0443	975	10.9897	1019	0.0430479	0.691358	up	[Q]	Secondary metabolites biosynthesis, transport and catabolism	Biological Process: very long-chain fatty acid metabolic process (GO:0000038);; Cellular Component: extracellular region (GO:0005576);; Cellular Component: endoplasmic reticulum (GO:0005783);; Biological Process: response to light stimulus (GO:0009416);; Cellular Component: membrane (GO:0016020);; Molecular Function: transferase activity, transferring acyl groups other than amino-acyl groups (GO:…	K15397|0|ath:AT2G15090|K15397 3-ketoacyl-CoA synthase [EC:2.3.1.199] | (RefSeq) KCS8; 3-ketoacyl-CoA synthase 8	Fatty acid elongation (ko00062)	--	--	FAE1/Type III polyketide synthase-like protein;; 3-Oxoacyl-[acyl-carrier-protein (ACP)] synthase III C terminal;; Chalcone and stilbene synthases, C-terminal domain;; Chalcone and stilbene synthases, N-terminal domain	3-ketoacyl-CoA synthase 8 OS=Arabidopsis thaliana OX=3702 GN=KCS8 PE=2 SV=1	Q	Secondary metabolites biosynthesis, transport and catabolism	KCS8 [Arabidopsis thaliana]	biological process: metabolic process (GO:0008152);; biological process: cellular process (GO:0009987);; biological process: single-organism process (GO:0044699);; cellular component: extracellular region (GO:0005576);; cellular component: cell (GO:0005623);; cellular component: organelle (GO:0043226);; cellular component: cell part (GO:0044464);; biological process: response to stimulus (GO:0050…
AT1G07720	KCS3	25.0618	2197	34.4784	4252	40.661	4702	27.5287	2578	53.2433	5589	19.5521	1627	19.6694	2169	32.4385	3017	17.6557	1403	16.8737	1663	0.00740137	-0.701562	down	[Q]	Secondary metabolites biosynthesis, transport and catabolism	Biological Process: very long-chain fatty acid metabolic process (GO:0000038);; Cellular Component: extracellular region (GO:0005576);; Cellular Component: endoplasmic reticulum (GO:0005783);; Biological Process: fatty acid biosynthetic process (GO:0006633);; Biological Process: response to cold (GO:0009409);; Biological Process: response to light stimulus (GO:0009416);; Cellular Component: membr…	K15397|0|ath:AT1G07720|K15397 3-ketoacyl-CoA synthase [EC:2.3.1.199] | (RefSeq) KCS3; 3-ketoacyl-CoA synthase 3	Fatty acid elongation (ko00062)	--	--	FAE1/Type III polyketide synthase-like protein;; 3-Oxoacyl-[acyl-carrier-protein (ACP)] synthase III C terminal;; Chalcone and stilbene synthases, C-terminal domain;; 3-Oxoacyl-[acyl-carrier-protein (ACP)] synthase III	3-ketoacyl-CoA synthase 3 OS=Arabidopsis thaliana OX=3702 GN=KCS3 PE=2 SV=3	Q	Secondary metabolites biosynthesis, transport and catabolism	3-ketoacyl-CoA synthase 3 [Arabidopsis thaliana]	biological process: metabolic process (GO:0008152);; biological process: cellular process (GO:0009987);; biological process: single-organism process (GO:0044699);; cellular component: extracellular region (GO:0005576);; cellular component: cell (GO:0005623);; cellular component: organelle (GO:0043226);; cellular component: cell part (GO:0044464);; biological process: response to stimulus (GO:0050…
AT3G26680	SNM1	1.09435	119	1.10785	164	1.45842	212	1.3887	150	0.875795	112	2.59416	276	1.60381	212	1.73463	196	1.6723	156	2.15826	248	0.0209625	0.586987	up	[J]	Translation, ribosomal structure and biogenesis	Cellular Component: nucleus (GO:0005634);; Biological Process: DNA repair (GO:0006281);; Molecular Function: hydrolase activity (GO:0016787);;	K15340|0|ath:AT3G26680|K15340 DNA cross-link repair 1A protein | (RefSeq) SNM1; DNA repair metallo-beta-lactamase family protein	--	[L]	Replication, recombination and repair	DNA repair metallo-beta-lactamase	DNA cross-link repair protein SNM1 OS=Arabidopsis thaliana OX=3702 GN=SNM1 PE=2 SV=1	J	Translation, ribosomal structure and biogenesis	DNA repair metallo-beta-lactamase family protein [Arabidopsis thaliana]	cellular component: cell (GO:0005623);; cellular component: organelle (GO:0043226);; cellular component: cell part (GO:0044464);; biological process: metabolic process (GO:0008152);; biological process: cellular process (GO:0009987);; biological process: response to stimulus (GO:0050896);; molecular function: catalytic activity (GO:0003824)
AT2G28450	AT2G28450	2.81556	371	5.42514	1002	5.47396	948	4.90396	688	2.51302	395	7.65045	954	7.50129	1239	4.43686	618	7.66348	912	7.87275	1162	0.0378323	0.586227	up	[J]	Translation, ribosomal structure and biogenesis	--	K15332|0|ath:AT2G28450|K15332 tRNA (uracil-5-)-methyltransferase [EC:2.1.1.-] | (RefSeq) zinc finger (CCCH-type) family protein	--	[J]	Translation, ribosomal structure and biogenesis	tRNA (Uracil-5-)-methyltransferase;; Methyltransferase domain;; Methyltransferase domain;; Zinc finger C-x8-C-x5-C-x3-H type (and similar);; Methyltransferase small domain;; Putative methyltransferase	Zinc finger CCCH domain-containing protein 24 OS=Arabidopsis thaliana OX=3702 GN=At2g28450 PE=1 SV=1	J	Translation, ribosomal structure and biogenesis	zinc finger (CCCH-type) family protein [Arabidopsis thaliana]	--
AT1G26665	MED10B	75.1685	2908	64.2941	3500	64.1874	3276	50.187	2075	63.8612	2960	32.5838	1198	38.0666	1854	35.6902	1466	30.6655	1076	42.2712	1839	6.8938e-08	-0.829534	down	--	--	Molecular Function: RNA polymerase II transcription cofactor activity (GO:0001104);; Biological Process: regulation of transcription from RNA polymerase II promoter (GO:0006357);; Biological Process: protein folding (GO:0006457);; Cellular Component: prefoldin complex (GO:0016272);; Cellular Component: mediator complex (GO:0016592);; Molecular Function: unfolded protein binding (GO:0051082);;	K15151|6.38403e-137|ath:AT1G26665|K15151 mediator of RNA polymerase II transcription subunit 10 | (RefSeq) Mediator complex, subunit Med10	--	[K]	Transcription	Transcription factor subunit Med10 of Mediator complex	Mediator of RNA polymerase II transcription subunit 10b OS=Arabidopsis thaliana OX=3702 GN=MED10B PE=1 SV=1	K	Transcription	Mediator complex, subunit Med10 [Arabidopsis thaliana]	biological process: biological regulation (GO:0065007);; molecular function: transcription factor activity, protein binding (GO:0000988);; biological process: cellular process (GO:0009987);; cellular component: macromolecular complex (GO:0032991);; cellular component: cell (GO:0005623);; cellular component: membrane-enclosed lumen (GO:0031974);; cellular component: organelle (GO:0043226);; cellul…
AT2G34620	AT2G34620	19.0598	947	35.0695	2450	23.9432	1569	27.04	1435	21.9085	1303	46.2061	2178	56.3445	3520	42.3102	2229	58.2436	2621	50.098	2796	1.12046e-06	0.873458	up	--	--	Cellular Component: chloroplast (GO:0009507);;	K15032|0|ath:AT2G34620|K15032 mTERF domain-containing protein, mitochondrial | (RefSeq) Mitochondrial transcription termination factor family protein	--	[KR]	Transcription;; General function prediction only	mTERF	Transcription termination factor MTEF1, chloroplastic OS=Arabidopsis thaliana OX=3702 GN=MTERF1 PE=2 SV=2	S	Function unknown	Mitochondrial transcription termination factor family protein [Arabidopsis thaliana]	cellular component: cell (GO:0005623);; cellular component: organelle (GO:0043226);; cellular component: cell part (GO:0044464)
AT2G41190	AT2G41190	6.05284	636	5.20151	769	8.74179	1211	7.02829	789	8.60566	1082	2.03755	204	2.61484	346	2.78271	311	2.21599	211	2.56422	303	3.7174e-17	-1.45826	down	--	--	Biological Process: amino acid transmembrane transport (GO:0003333);; Cellular Component: vacuolar membrane (GO:0005774);; Cellular Component: plasma membrane (GO:0005886);; Molecular Function: amino acid transmembrane transporter activity (GO:0015171);; Cellular Component: integral component of membrane (GO:0016021);;	K15015|0|ath:AT2G41190|K15015 solute carrier family 32 (vesicular inhibitory amino acid transporter) | (RefSeq) Transmembrane amino acid transporter family protein	--	[E]	Amino acid transport and metabolism	Transmembrane amino acid transporter protein	Amino acid transporter AVT1A OS=Arabidopsis thaliana OX=3702 GN=AVT1A PE=2 SV=2	E	Amino acid transport and metabolism	Transmembrane amino acid transporter family protein [Arabidopsis thaliana]	biological process: single-organism process (GO:0044699);; biological process: localization (GO:0051179);; cellular component: cell (GO:0005623);; cellular component: membrane (GO:0016020);; cellular component: organelle (GO:0043226);; cellular component: organelle part (GO:0044422);; cellular component: cell part (GO:0044464);; molecular function: transporter activity (GO:0005215);; cellular com…
AT5G02170	AT5G02170	4.86308	435	2.10336	264	4.24633	501	5.99873	573	2.33506	251	5.87732	606	5.24174	592	23.3053	2842	7.20046	725	7.43701	922	0.0354604	0.834298	up	--	--	--	K15015|0|aly:ARALYDRAFT_486994|K15015 solute carrier family 32 (vesicular inhibitory amino acid transporter) | (RefSeq) amino acid transporter family protein	--	[E]	Amino acid transport and metabolism	Transmembrane amino acid transporter protein	Amino acid transporter AVT1E OS=Arabidopsis thaliana OX=3702 GN=AVT1E PE=2 SV=1	E	Amino acid transport and metabolism	Transmembrane amino acid transporter family protein [Arabidopsis thaliana]	--
AT4G31520	AT4G31520	0.428273	44	0.386302	56	0.243141	33	0.327085	36	0.5096	63	0.102298	10	0.146498	19	0.310797	34	0.033149	4	0.164426	19	0.0374581	-0.810572	down	--	--	Biological Process: ribosomal large subunit export from nucleus (GO:0000055);; Cellular Component: nucleus (GO:0005634);; Biological Process: mRNA export from nucleus (GO:0006406);; Biological Process: protein import into nucleus (GO:0006606);; Biological Process: actin cytoskeleton organization (GO:0030036);; Biological Process: ribosomal large subunit biogenesis (GO:0042273);;	K14856|0|ath:AT4G31520|K14856 protein SDA1 | (RefSeq) SDA1 family protein	--	[DZ]	Cell cycle control, cell division, chromosome partitioning;; Cytoskeleton	SDA1;; NUC130/3NT domain	--	S	Function unknown	SDA1 family protein [Arabidopsis thaliana]	biological process: localization (GO:0051179);; biological process: cellular component organization or biogenesis (GO:0071840);; cellular component: cell (GO:0005623);; cellular component: organelle (GO:0043226);; cellular component: cell part (GO:0044464);; biological process: single-organism process (GO:0044699);; biological process: cellular process (GO:0009987)
AT2G04032	ZIP7	0.061589	5	0.408484	38	0.491402	43	0.793591	56	0.429531	34	1.68415	105	1.84749	152	1.73871	121	2.23635	133	1.42691	105	4.43964e-05	1.33017	up	--	--	Molecular Function: zinc ion transmembrane transporter activity (GO:0005385);; Cellular Component: plasma membrane (GO:0005886);; Biological Process: iron ion transport (GO:0006826);; Biological Process: water transport (GO:0006833);; Biological Process: vernalization response (GO:0010048);; Biological Process: cellular response to iron ion starvation (GO:0010106);; Cellular Component: integral c…	K14709|0|ath:AT2G04032|K14709 solute carrier family 39 (zinc transporter), member 1/2/3 | (RefSeq) ZIP7; zinc transporter 7 precursor	--	[P]	Inorganic ion transport and metabolism	ZIP Zinc transporter	Zinc transporter 7 OS=Arabidopsis thaliana OX=3702 GN=ZIP7 PE=2 SV=1	P	Inorganic ion transport and metabolism	zinc transporter 7 precursor [Arabidopsis thaliana]	biological process: localization (GO:0051179);; molecular function: transporter activity (GO:0005215);; cellular component: cell (GO:0005623);; cellular component: membrane (GO:0016020);; cellular component: cell part (GO:0044464);; biological process: single-organism process (GO:0044699);; biological process: response to stimulus (GO:0050896);; biological process: cellular process (GO:0009987);;…
AT3G26570	PHT21	17.4963	1838	26.8127	4037	30.2367	4272	27.3914	3121	33.8398	4311	43.9515	4445	38.1397	5149	66.3603	7531	45.2718	4396	35.6876	4275	0.00680147	0.637286	up	[P]	Inorganic ion transport and metabolism	Molecular Function: inorganic phosphate transmembrane transporter activity (GO:0005315);; Biological Process: phosphate ion transport (GO:0006817);; Biological Process: membrane fusion (GO:0006944);; Biological Process: microsporogenesis (GO:0009556);; Molecular Function: low-affinity phosphate transmembrane transporter activity (GO:0009673);; Cellular Component: chloroplast envelope (GO:0009941)…	K14640|0|ath:AT3G26570|K14640 solute carrier family 20 (sodium-dependent phosphate transporter) | (RefSeq) PHT2;1; phosphate transporter 2;1	--	[P]	Inorganic ion transport and metabolism	Phosphate transporter family	Inorganic phosphate transporter 2-1, chloroplastic OS=Arabidopsis thaliana OX=3702 GN=PHT2-1 PE=1 SV=1	P	Inorganic ion transport and metabolism	phosphate transporter 2;1 [Arabidopsis thaliana]	biological process: localization (GO:0051179);; molecular function: transporter activity (GO:0005215);; biological process: reproduction (GO:0000003);; biological process: cellular process (GO:0009987);; biological process: reproductive process (GO:0022414);; biological process: developmental process (GO:0032502);; biological process: single-organism process (GO:0044699);; biological process: mul…
AT3G50100	SDN1	1.39676	92	1.11341	107	1.66637	143	1.68593	116	0.96489	79	1.91996	124	2.37516	191	2.40333	167	2.44096	141	2.45121	180	0.00499328	0.627479	up	[L]	Replication, recombination and repair	Molecular Function: nucleotide binding (GO:0000166);; Molecular Function: nucleic acid binding (GO:0003676);; Cellular Component: nucleus (GO:0005634);; Molecular Function: 3'-5' exonuclease activity (GO:0008408);; Biological Process: miRNA catabolic process (GO:0010587);;	K14570|0|ath:AT3G50100|K14570 RNA exonuclease 1 [EC:3.1.-.-] | (RefSeq) SDN1; small RNA degrading nuclease 1	Ribosome biogenesis in eukaryotes (ko03008)	[L]	Replication, recombination and repair	Exonuclease	Small RNA degrading nuclease 1 OS=Arabidopsis thaliana OX=3702 GN=SDN1 PE=2 SV=1	L	Replication, recombination and repair	small RNA degrading nuclease 1 [Arabidopsis thaliana]	molecular function: binding (GO:0005488);; cellular component: cell (GO:0005623);; cellular component: organelle (GO:0043226);; cellular component: cell part (GO:0044464);; biological process: metabolic process (GO:0008152);; biological process: cellular process (GO:0009987);; molecular function: catalytic activity (GO:0003824)
AT5G57560	TCH4	81.024	4216	67.0304	4908	60.009	4119	78.9057	4387	62.6307	3903	48.6207	2401	39.0783	2559	21.5925	1193	52.6341	2482	42.1518	2466	0.00210266	-0.736793	down	[G]	Carbohydrate transport and metabolism	Molecular Function: hydrolase activity, hydrolyzing O-glycosyl compounds (GO:0004553);; Cellular Component: cell wall (GO:0005618);; Cellular Component: Golgi apparatus (GO:0005794);; Biological Process: cellular glucan metabolic process (GO:0006073);; Biological Process: response to heat (GO:0009408);; Biological Process: response to cold (GO:0009409);; Cellular Component: chloroplast (GO:000950…	K14504|0|ath:AT5G57560|K14504 xyloglucan:xyloglucosyl transferase TCH4 [EC:2.4.1.207] | (RefSeq) TCH4; Xyloglucan endotransglucosylase/hydrolase family protein	Plant hormone signal transduction (ko04075)	--	--	Glycosyl hydrolases family 16;; Xyloglucan endo-transglycosylase (XET) C-terminus	Xyloglucan endotransglucosylase/hydrolase protein 22 OS=Arabidopsis thaliana OX=3702 GN=XTH22 PE=1 SV=1	G	Carbohydrate transport and metabolism	Xyloglucan endotransglucosylase/hydrolase family protein [Arabidopsis thaliana]	molecular function: catalytic activity (GO:0003824);; cellular component: cell (GO:0005623);; cellular component: cell part (GO:0044464);; cellular component: organelle (GO:0043226);; biological process: metabolic process (GO:0008152);; biological process: cellular process (GO:0009987);; biological process: response to stimulus (GO:0050896);; biological process: cellular component organization or…
AT5G63650	SNRK2-5	4.22989	286	6.03938	584	4.93635	447	5.87666	426	2.33282	195	1.76134	117	2.56893	208	3.21098	234	2.50163	157	3.49439	266	0.0155379	-0.705298	down	[T]	Signal transduction mechanisms	Molecular Function: protein serine/threonine kinase activity (GO:0004674);; Molecular Function: protein binding (GO:0005515);; Molecular Function: ATP binding (GO:0005524);; Cellular Component: nucleus (GO:0005634);; Biological Process: protein phosphorylation (GO:0006468);; Biological Process: response to salt stress (GO:0009651);;	K14498|0|ath:AT5G63650|K14498 serine/threonine-protein kinase SRK2 [EC:2.7.11.1] | (RefSeq) SNRK2.5; SNF1-related protein kinase 2.5	Plant hormone signal transduction (ko04075)	[T]	Signal transduction mechanisms	Protein kinase domain;; Protein tyrosine kinase	Serine/threonine-protein kinase SRK2H OS=Arabidopsis thaliana OX=3702 GN=SRK2H PE=1 SV=1	T	Signal transduction mechanisms	serine/threonine-protein kinase [Arabidopsis thaliana]	biological process: metabolic process (GO:0008152);; biological process: cellular process (GO:0009987);; molecular function: catalytic activity (GO:0003824);; molecular function: binding (GO:0005488);; cellular component: cell (GO:0005623);; cellular component: organelle (GO:0043226);; cellular component: cell part (GO:0044464);; biological process: response to stimulus (GO:0050896)
AT5G59220	HAI1	7.16312	590	6.50606	747	8.83881	978	8.3239	730	11.0653	1104	2.22542	183	2.99287	319	4.43021	377	4.71692	348	2.90479	283	1.0893e-07	-1.16289	down	[T]	Signal transduction mechanisms	Molecular Function: protein serine/threonine phosphatase activity (GO:0004722);; Cellular Component: nucleus (GO:0005634);; Cellular Component: Golgi apparatus (GO:0005794);; Cellular Component: cytosol (GO:0005829);; Cellular Component: plasma membrane (GO:0005886);; Biological Process: metabolic process (GO:0008152);; Biological Process: response to cold (GO:0009409);; Biological Process: respo…	K14497|0|ath:AT5G59220|K14497 protein phosphatase 2C [EC:3.1.3.16] | (RefSeq) HAI1; PP2C protein (Clade A protein phosphatases type 2C)	Plant hormone signal transduction (ko04075)	[T]	Signal transduction mechanisms	Protein phosphatase 2C	Probable protein phosphatase 2C 78 OS=Arabidopsis thaliana OX=3702 GN=SAG113 PE=1 SV=1	T	Signal transduction mechanisms	PP2C protein (Clade A protein phosphatases type 2C) [Arabidopsis thaliana]	biological process: metabolic process (GO:0008152);; biological process: cellular process (GO:0009987);; molecular function: catalytic activity (GO:0003824);; cellular component: cell (GO:0005623);; cellular component: organelle (GO:0043226);; cellular component: cell part (GO:0044464);; cellular component: membrane (GO:0016020);; biological process: response to stimulus (GO:0050896);; biological…
AT4G26080	ABI1	77.1139	7631	73.9002	10289	84.8141	11071	64.5202	6821	88.0036	10429	44.3264	4163	45.7244	5693	54.2354	5695	48.2217	4325	48.7816	5426	2.16269e-09	-0.713459	down	--	--	Biological Process: MAPK cascade (GO:0000165);; Biological Process: response to superoxide (GO:0000303);; Molecular Function: protein serine/threonine phosphatase activity (GO:0004722);; Molecular Function: calcium ion binding (GO:0005509);; Cellular Component: nucleus (GO:0005634);; Biological Process: protein dephosphorylation (GO:0006470);; Biological Process: protein targeting to membrane (GO…	K14497|0|ath:AT4G26080|K14497 protein phosphatase 2C [EC:3.1.3.16] | (RefSeq) ABI1; Protein phosphatase 2C family protein	Plant hormone signal transduction (ko04075)	[T]	Signal transduction mechanisms	Protein phosphatase 2C	Protein phosphatase 2C 56 OS=Arabidopsis thaliana OX=3702 GN=ABI1 PE=1 SV=2	T	Signal transduction mechanisms	Protein phosphatase 2C family protein [Arabidopsis thaliana]	biological process: metabolic process (GO:0008152);; biological process: cellular process (GO:0009987);; biological process: signaling (GO:0023052);; biological process: single-organism process (GO:0044699);; biological process: response to stimulus (GO:0050896);; biological process: biological regulation (GO:0065007);; molecular function: catalytic activity (GO:0003824);; molecular function: bin…
AT3G11410	ATPP2CA	93.7256	7485	85.5793	9615	95.4388	10054	77.3887	6602	113.177	10823	50.9146	3859	51.2039	5145	58.0231	4917	55.6188	4025	52.7114	4731	9.80707e-11	-0.813925	down	--	--	Molecular Function: protein serine/threonine phosphatase activity (GO:0004722);; Molecular Function: protein binding (GO:0005515);; Cellular Component: nucleus (GO:0005634);; Cellular Component: cytosol (GO:0005829);; Biological Process: protein dephosphorylation (GO:0006470);; Biological Process: response to cold (GO:0009409);; Biological Process: response to water deprivation (GO:0009414);; Bio…	K14497|0|ath:AT3G11410|K14497 protein phosphatase 2C [EC:3.1.3.16] | (RefSeq) PP2CA; protein phosphatase 2CA	Plant hormone signal transduction (ko04075)	[T]	Signal transduction mechanisms	Protein phosphatase 2C	Protein phosphatase 2C 37 OS=Arabidopsis thaliana OX=3702 GN=PP2CA PE=1 SV=1	T	Signal transduction mechanisms	protein phosphatase 2CA [Arabidopsis thaliana]	biological process: metabolic process (GO:0008152);; biological process: cellular process (GO:0009987);; molecular function: catalytic activity (GO:0003824);; molecular function: binding (GO:0005488);; cellular component: cell (GO:0005623);; cellular component: organelle (GO:0043226);; cellular component: cell part (GO:0044464);; biological process: response to stimulus (GO:0050896);; biological …
AT1G07430	HAI2	5.33666	473	5.29806	660	8.16088	953	5.64925	535	8.45541	897	3.0257	255	2.63021	293	4.60489	433	3.55811	286	2.31876	231	5.18088e-05	-0.940552	down	[T]	Signal transduction mechanisms	Cellular Component: plasma membrane (GO:0005886);;	K14497|0|ath:AT1G07430|K14497 protein phosphatase 2C [EC:3.1.3.16] | (RefSeq) HAI2; highly ABA-induced PP2C protein 2	Plant hormone signal transduction (ko04075)	[T]	Signal transduction mechanisms	Protein phosphatase 2C;; Protein phosphatase 2C	Protein phosphatase 2C 3 OS=Arabidopsis thaliana OX=3702 GN=AIP1 PE=1 SV=1	T	Signal transduction mechanisms	highly ABA-induced PP2C protein 2 [Arabidopsis thaliana]	cellular component: cell (GO:0005623);; cellular component: membrane (GO:0016020);; cellular component: cell part (GO:0044464)
AT2G38310	PYL4	2.20159	119	4.71108	358	6.72917	479	4.79307	276	5.22974	338	12.7595	653	9.46914	642	13.0095	744	9.13174	446	8.8331	535	0.00017729	0.955561	up	[C]	Energy production and conversion	Molecular Function: receptor activity (GO:0004872);; Molecular Function: protein binding (GO:0005515);; Cellular Component: nucleus (GO:0005634);; Biological Process: abscisic acid-activated signaling pathway (GO:0009738);;	K14496|1.24388e-141|ath:AT2G38310|K14496 abscisic acid receptor PYR/PYL family | (RefSeq) PYL4; PYR1-like 4	Plant hormone signal transduction (ko04075)	--	--	Polyketide cyclase / dehydrase and lipid transport;; Pathogenesis-related protein Bet v I family	Abscisic acid receptor PYL4 OS=Arabidopsis thaliana OX=3702 GN=PYL4 PE=1 SV=1	S	Function unknown	PYR1-like 4 [Arabidopsis thaliana]	molecular function: molecular transducer activity (GO:0060089);; molecular function: binding (GO:0005488);; cellular component: cell (GO:0005623);; cellular component: organelle (GO:0043226);; cellular component: cell part (GO:0044464);; biological process: cellular process (GO:0009987);; biological process: signaling (GO:0023052);; biological process: single-organism process (GO:0044699);; biolo…
AT1G10470	ARR4	24.575	1527	22.1128	1933	14.9913	1229	13.941	926	27.2129	2025	70.8854	4179	43.861	3428	27.0949	1786	47.8494	2694	41.2453	2880	0.000597135	0.923729	up	[T]	Signal transduction mechanisms	Molecular Function: phosphorelay response regulator activity (GO:0000156);; Biological Process: phosphorelay signal transduction system (GO:0000160);; Molecular Function: protein serine/threonine kinase activity (GO:0004674);; Molecular Function: protein binding (GO:0005515);; Cellular Component: nucleus (GO:0005634);; Cellular Component: cytoplasm (GO:0005737);; Biological Process: regulation of…	K14492|5.10541e-144|ath:AT1G10470|K14492 two-component response regulator ARR-A family | (RefSeq) ARR4; response regulator 4	Plant hormone signal transduction (ko04075)	[K]	Transcription	Response regulator receiver domain	Two-component response regulator ARR4 OS=Arabidopsis thaliana OX=3702 GN=ARR4 PE=1 SV=1	K	Transcription	response regulator 4 [Arabidopsis thaliana]	biological process: cellular process (GO:0009987);; biological process: signaling (GO:0023052);; biological process: single-organism process (GO:0044699);; biological process: response to stimulus (GO:0050896);; biological process: biological regulation (GO:0065007);; molecular function: signal transducer activity (GO:0004871);; biological process: metabolic process (GO:0008152);; molecular funct…
AT1G74890	ARR15	0.869342	27	0.908918	39	0.369112	15	0.14972	5	1.88628	69	7.36536	212	3.08481	118	0.287245	10	4.14987	114	2.58387	88	0.0364449	0.82432	up	[TK]	Signal transduction mechanisms;; Transcription	--	K14492|2.95015e-96|ath:AT1G74890|K14492 two-component response regulator ARR-A family | (RefSeq) ARR15; response regulator 15	Plant hormone signal transduction (ko04075)	[K]	Transcription	Response regulator receiver domain	Two-component response regulator ARR15 OS=Arabidopsis thaliana OX=3702 GN=ARR15 PE=1 SV=1	K	Transcription	response regulator 15 [Arabidopsis thaliana]	--
AT3G57040	ARR9	9.64529	676	9.33427	899	6.32127	572	7.95827	568	7.41613	615	17.8551	1169	16.6415	1435	10.1472	745	17.0913	1063	14.9344	1154	0.000224589	0.775864	up	[T]	Signal transduction mechanisms	Molecular Function: phosphorelay response regulator activity (GO:0000156);; Biological Process: phosphorelay signal transduction system (GO:0000160);; Molecular Function: protein binding (GO:0005515);; Cellular Component: nucleus (GO:0005634);; Biological Process: regulation of transcription, DNA-templated (GO:0006355);; Biological Process: circadian rhythm (GO:0007623);; Biological Process: cyto…	K14492|1.59581e-152|ath:AT3G57040|K14492 two-component response regulator ARR-A family | (RefSeq) ARR9; response regulator 9	Plant hormone signal transduction (ko04075)	[K]	Transcription	Response regulator receiver domain	Two-component response regulator ARR9 OS=Arabidopsis thaliana OX=3702 GN=ARR9 PE=1 SV=1	K	Transcription	response regulator 9 [Arabidopsis thaliana]	biological process: cellular process (GO:0009987);; biological process: signaling (GO:0023052);; biological process: single-organism process (GO:0044699);; biological process: response to stimulus (GO:0050896);; biological process: biological regulation (GO:0065007);; molecular function: signal transducer activity (GO:0004871);; molecular function: binding (GO:0005488);; cellular component: cell …
AT3G16360	AHP4	0.902414	30	0.726162	33	0.60838	27	0.805385	26	0.585958	23	2.64948	78	2.48699	96	1.90271	63	2.71686	76	2.31141	78	4.21897e-08	1.34707	up	--	--	Biological Process: phosphorelay signal transduction system (GO:0000160);; Cellular Component: nucleus (GO:0005634);; Cellular Component: cytoplasm (GO:0005737);; Molecular Function: histidine phosphotransfer kinase activity (GO:0009927);; Biological Process: regulation of cytokinin-activated signaling pathway (GO:0080036);;	K14490|6.94986e-102|crb:CARUB_v10014859mg|K14490 histidine-containing phosphotransfer peotein | (RefSeq) hypothetical protein	Plant hormone signal transduction (ko04075)	[T]	Signal transduction mechanisms	Hpt domain	Histidine-containing phosphotransfer protein 4 OS=Arabidopsis thaliana OX=3702 GN=AHP4 PE=1 SV=2	T	Signal transduction mechanisms	HPT phosphotransmitter 4 [Arabidopsis thaliana]	biological process: cellular process (GO:0009987);; biological process: signaling (GO:0023052);; biological process: single-organism process (GO:0044699);; biological process: response to stimulus (GO:0050896);; biological process: biological regulation (GO:0065007);; cellular component: cell (GO:0005623);; cellular component: organelle (GO:0043226);; cellular component: cell part (GO:0044464);; …
AT2G01830	WOL	0.39427	74	0.902656	227	0.953901	224	0.721046	137	0.370011	83	1.8863	321	1.02522	231	0.995592	197	2.00897	325	1.10872	223	0.0111329	0.80032	up	[T]	Signal transduction mechanisms	Molecular Function: phosphorelay sensor kinase activity (GO:0000155);; Molecular Function: phosphorelay response regulator activity (GO:0000156);; Biological Process: phosphorelay signal transduction system (GO:0000160);; Molecular Function: phosphoprotein phosphatase activity (GO:0004721);; Molecular Function: osmosensor activity (GO:0005034);; Molecular Function: ATP binding (GO:0005524);; Cell…	K14489|0|ath:AT2G01830|K14489 arabidopsis histidine kinase 2/3/4 (cytokinin receptor) [EC:2.7.13.3] | (RefSeq) WOL; CHASE domain containing histidine kinase protein	Plant hormone signal transduction (ko04075)	[T]	Signal transduction mechanisms	CHASE domain;; Histidine kinase-, DNA gyrase B-, and HSP90-like ATPase;; Response regulator receiver domain;; His Kinase A (phospho-acceptor) domain	Histidine kinase 4 OS=Arabidopsis thaliana OX=3702 GN=AHK4 PE=1 SV=1	T	Signal transduction mechanisms	CHASE domain containing histidine kinase protein [Arabidopsis thaliana]	biological process: metabolic process (GO:0008152);; biological process: cellular process (GO:0009987);; biological process: signaling (GO:0023052);; biological process: single-organism process (GO:0044699);; biological process: response to stimulus (GO:0050896);; biological process: biological regulation (GO:0065007);; molecular function: catalytic activity (GO:0003824);; molecular function: sig…
AT3G60690	AT3G60690	59.7312	2413	36.5756	2079	39.8745	2125	32.8127	1416	65.2961	3159	27.7889	1066	29.0704	1478	35.1097	1505	25.9996	952	31.9872	1453	0.011771	-0.620504	down	--	--	Cellular Component: mitochondrion (GO:0005739);; Biological Process: response to auxin (GO:0009733);; Biological Process: systemic acquired resistance, salicylic acid mediated signaling pathway (GO:0009862);;	K14488|7.37587e-104|ath:AT3G60690|K14488 SAUR family protein | (RefSeq) SAUR-like auxin-responsive protein family	Plant hormone signal transduction (ko04075)	--	--	Auxin responsive protein	Auxin-responsive protein SAUR36 OS=Arabidopsis thaliana OX=3702 GN=SAUR36 PE=2 SV=1	S	Function unknown	SAUR-like auxin-responsive protein family [Arabidopsis thaliana]	cellular component: cell (GO:0005623);; cellular component: organelle (GO:0043226);; cellular component: cell part (GO:0044464);; biological process: response to stimulus (GO:0050896);; biological process: cellular process (GO:0009987);; biological process: signaling (GO:0023052);; biological process: single-organism process (GO:0044699);; biological process: biological regulation (GO:0065007)
AT1G56150	AT1G56150	61.0887	1652	38.3267	1459	36.9859	1320	37.3709	1080	38.6116	1251	20.1366	517	25.2778	860	25.8564	742	21.8167	535	23.4579	713	1.93663e-05	-0.843088	down	--	--	Biological Process: response to auxin (GO:0009733);;	K14488|6.93585e-75|ath:AT1G56150|K14488 SAUR family protein | (RefSeq) SAUR-like auxin-responsive protein family	Plant hormone signal transduction (ko04075)	--	--	Auxin responsive protein	Auxin-responsive protein SAUR71 OS=Arabidopsis thaliana OX=3702 GN=SAUR71 PE=2 SV=1	S	Function unknown	SAUR-like auxin-responsive protein family [Arabidopsis thaliana]	biological process: response to stimulus (GO:0050896)
AT5G18050	AT5G18050	41.8814	996	49.2466	1648	40.2866	1264	49.8263	1266	27.8571	794	24.5497	554	27.2811	817	30.0175	758	25.7701	556	31.6353	846	0.0032543	-0.588579	down	--	--	--	K14488|3.27321e-60|ath:AT5G18050|K14488 SAUR family protein | (RefSeq) SAUR22; SAUR-like auxin-responsive protein family	Plant hormone signal transduction (ko04075)	--	--	Auxin responsive protein	Auxin-responsive protein SAUR22 OS=Arabidopsis thaliana OX=3702 GN=SAUR22 PE=2 SV=1	S	Function unknown	SAUR-like auxin-responsive protein family [Arabidopsis thaliana]	--
AT2G47750	GH3.9	0.235419	31	0.762446	128	0.594235	88	0.614674	74	0.731936	94	1.37685	150	1.05605	147	1.14747	133	1.59156	159	1.13409	142	0.00295912	0.832645	up	[HJ]	Coenzyme transport and metabolism;; Translation, ribosomal structure and biogenesis	Biological Process: response to auxin (GO:0009733);; Cellular Component: chloroplast envelope (GO:0009941);; Molecular Function: ligase activity (GO:0016874);;	K14487|0|ath:AT2G47750|K14487 auxin responsive GH3 gene family | (RefSeq) GH3.9; putative indole-3-acetic acid-amido synthetase GH3.9	Plant hormone signal transduction (ko04075)	--	--	GH3 auxin-responsive promoter	Putative indole-3-acetic acid-amido synthetase GH3.9 OS=Arabidopsis thaliana OX=3702 GN=GH3.9 PE=2 SV=1	S	Function unknown	putative indole-3-acetic acid-amido synthetase GH3.9 [Arabidopsis thaliana]	biological process: response to stimulus (GO:0050896);; cellular component: cell (GO:0005623);; cellular component: organelle (GO:0043226);; cellular component: organelle part (GO:0044422);; cellular component: cell part (GO:0044464);; molecular function: catalytic activity (GO:0003824)
AT2G23170	GH3.3	12.5391	1294	22.4333	3257	21.7056	2955	18.631	2054	12.3906	1532	8.61092	844	8.85316	1150	10.7597	1179	10.462	979	12.8523	1491	0.000597135	-0.73414	down	[HJ]	Coenzyme transport and metabolism;; Translation, ribosomal structure and biogenesis	Cellular Component: cytoplasm (GO:0005737);; Biological Process: response to auxin (GO:0009733);; Biological Process: auxin homeostasis (GO:0010252);; Molecular Function: indole-3-acetic acid amido synthetase activity (GO:0010279);;	K14487|0|ath:AT2G23170|K14487 auxin responsive GH3 gene family | (RefSeq) GH3.3; Auxin-responsive GH3 family protein	Plant hormone signal transduction (ko04075)	--	--	GH3 auxin-responsive promoter	Indole-3-acetic acid-amido synthetase GH3.3 OS=Arabidopsis thaliana OX=3702 GN=GH3.3 PE=1 SV=1	S	Function unknown	Auxin-responsive GH3 family protein [Arabidopsis thaliana]	cellular component: cell (GO:0005623);; cellular component: cell part (GO:0044464);; biological process: response to stimulus (GO:0050896);; biological process: biological regulation (GO:0065007);; molecular function: catalytic activity (GO:0003824)
AT3G62100	IAA30	2.0444	75	2.83413	143	1.25675	61	2.5424	105	1.02012	48	0.769787	27	0.781084	37	1.31185	55	1.08002	38	0.873758	38	0.0324846	-0.748183	down	--	--	Molecular Function: transcription factor activity, sequence-specific DNA binding (GO:0003700);; Cellular Component: nucleus (GO:0005634);; Biological Process: regulation of transcription, DNA-templated (GO:0006355);; Biological Process: gravitropism (GO:0009630);; Biological Process: skotomorphogenesis (GO:0009647);; Biological Process: auxin-activated signaling pathway (GO:0009734);; Biological …	K14484|3.05852e-92|ath:AT3G62100|K14484 auxin-responsive protein IAA | (RefSeq) IAA30; indole-3-acetic acid inducible 30	Plant hormone signal transduction (ko04075)	--	--	AUX/IAA family	Auxin-responsive protein IAA30 OS=Arabidopsis thaliana OX=3702 GN=IAA30 PE=2 SV=1	K	Transcription	indole-3-acetic acid inducible 30 [Arabidopsis thaliana]	biological process: biological regulation (GO:0065007);; molecular function: nucleic acid binding transcription factor activity (GO:0001071);; cellular component: cell (GO:0005623);; cellular component: organelle (GO:0043226);; cellular component: cell part (GO:0044464);; biological process: response to stimulus (GO:0050896);; biological process: multicellular organismal process (GO:0032501);; bi…
AT1G15050	IAA34	6.70901	183	7.01742	269	5.81736	209	3.99098	116	5.64466	184	0.691153	18	2.16727	75	0.98974	29	0.440402	11	1.97351	61	5.97232e-07	-1.55146	down	--	--	--	K14484|2.26827e-137|ath:AT1G15050|K14484 auxin-responsive protein IAA | (RefSeq) IAA34; indole-3-acetic acid inducible 34	Plant hormone signal transduction (ko04075)	--	--	AUX/IAA family	Auxin-responsive protein IAA34 OS=Arabidopsis thaliana OX=3702 GN=IAA34 PE=1 SV=1	K	Transcription	indole-3-acetic acid inducible 34 [Arabidopsis thaliana]	--
AT1G48650	AT1G48650	4.03582	792	5.91565	1632	6.68026	1728	5.93385	1243	3.32956	782	9.16807	1706	7.84528	1935	8.07249	1679	10.0652	1788	8.80262	1940	0.00161792	0.652889	up	[J]	Translation, ribosomal structure and biogenesis	Molecular Function: double-stranded RNA binding (GO:0003725);; Molecular Function: ATP binding (GO:0005524);; Cellular Component: intracellular (GO:0005622);; Molecular Function: ATP-dependent helicase activity (GO:0008026);;	K14442|0|ath:AT1G48650|K14442 ATP-dependent RNA helicase DHX36 [EC:3.6.4.13] | (RefSeq) DEA(D/H)-box RNA helicase family protein	RNA degradation (ko03018)	[A]	RNA processing and modification	Helicase associated domain (HA2);; Oligonucleotide/oligosaccharide-binding (OB)-fold;; Helicase conserved C-terminal domain;; DEAD/DEAH box helicase;; Double-stranded RNA binding motif	DExH-box ATP-dependent RNA helicase DExH3 OS=Arabidopsis thaliana OX=3702 GN=At1g48650 PE=3 SV=1	L	Replication, recombination and repair	DEA(D/H)-box RNA helicase family protein [Arabidopsis thaliana]	molecular function: binding (GO:0005488);; cellular component: cell (GO:0005623);; cellular component: cell part (GO:0044464);; molecular function: catalytic activity (GO:0003824)
AT5G43620	AT5G43620	1.59171	115	1.61356	164	1.48609	142	2.3084	179	2.07882	180	0.953856	66	0.727284	67	1.14836	88	1.05804	70	0.729004	60	0.000311019	-0.885411	down	--	--	Molecular Function: protein binding (GO:0005515);; Cellular Component: nucleus (GO:0005634);; Cellular Component: cytoplasm (GO:0005737);; Biological Process: mRNA polyadenylation (GO:0006378);; Biological Process: positive regulation of flower development (GO:0009911);; Molecular Function: metal ion binding (GO:0046872);;	K14400|0|ath:AT5G43620|K14400 pre-mRNA cleavage complex 2 protein Pcf11 | (RefSeq) Pre-mRNA cleavage complex II	mRNA surveillance pathway (ko03015)	[A]	RNA processing and modification	--	Polyadenylation and cleavage factor homolog 5 OS=Arabidopsis thaliana OX=3702 GN=PCFS5 PE=1 SV=1	A	RNA processing and modification	Pre-mRNA cleavage complex II [Arabidopsis thaliana]	molecular function: binding (GO:0005488);; cellular component: cell (GO:0005623);; cellular component: organelle (GO:0043226);; cellular component: cell part (GO:0044464);; biological process: metabolic process (GO:0008152);; biological process: cellular process (GO:0009987);; biological process: biological regulation (GO:0065007)
AT1G66500	AT1G66500	2.34614	172	2.88769	298	2.59201	251	5.03858	394	3.7202	327	2.34984	164	1.95138	180	0.979046	77	1.52792	102	2.15658	178	0.0118721	-0.758506	down	--	--	Cellular Component: nucleus (GO:0005634);; Molecular Function: metal ion binding (GO:0046872);;	K14400|0|ath:AT1G66500|K14400 pre-mRNA cleavage complex 2 protein Pcf11 | (RefSeq) Pre-mRNA cleavage complex II	mRNA surveillance pathway (ko03015)	[A]	RNA processing and modification	--	Polyadenylation and cleavage factor homolog 1 OS=Arabidopsis thaliana OX=3702 GN=PCFS1 PE=1 SV=1	A	RNA processing and modification	Pre-mRNA cleavage complex II [Arabidopsis thaliana]	cellular component: cell (GO:0005623);; cellular component: organelle (GO:0043226);; cellular component: cell part (GO:0044464);; molecular function: binding (GO:0005488)
AT5G61160	AACT1	0.246931	20	0.250064	28	0.158524	17	0.122262	11	0.15265	15	0.481997	36	0.270093	27	0.282478	24	0.975629	69	0.418773	37	0.0409512	0.790537	up	--	--	Molecular Function: acetyl-CoA C-acetyltransferase activity (GO:0003985);; Cellular Component: cytoplasm (GO:0005737);; Biological Process: sterol biosynthetic process (GO:0016126);; Biological Process: pentacyclic triterpenoid biosynthetic process (GO:0019745);; Molecular Function: agmatine N4-coumaroyltransferase activity (GO:0047634);;	K14329|0|ath:AT5G61160|K14329 agmatine coumaroyltransferase [EC:2.3.1.64 2.3.1.-] | (RefSeq) AACT1; anthocyanin 5-aromatic acyltransferase 1	Arginine and proline metabolism (ko00330)	--	--	Transferase family	Agmatine coumaroyltransferase OS=Arabidopsis thaliana OX=3702 GN=ACT PE=1 SV=1	S	Function unknown	AACT1 [Arabidopsis thaliana]	molecular function: catalytic activity (GO:0003824);; cellular component: cell (GO:0005623);; cellular component: cell part (GO:0044464);; biological process: metabolic process (GO:0008152);; biological process: single-organism process (GO:0044699);; biological process: cellular process (GO:0009987)
AT5G51200	AT5G51200	2.86216	832	4.49907	1842	5.77694	2217	5.72549	1781	2.46095	854	6.52761	1804	6.77235	2480	5.93203	1832	8.6832	2291	8.30688	2718	0.0205699	0.620867	up	--	--	Molecular Function: protein binding (GO:0005515);; Cellular Component: nuclear pore (GO:0005643);; Cellular Component: chloroplast (GO:0009507);;	K14310|0|ath:AT5G51200|K14310 nuclear pore complex protein Nup205 | (RefSeq) EMB3142; nuclear pore complex protein (DUF3414)	RNA transport (ko03013)	[S]	Function unknown	Nuclear pore complex scaffold, nucleoporins 186/192/205	Nuclear pore complex protein NUP205 OS=Arabidopsis thaliana OX=3702 GN=NUP205 PE=1 SV=1	U	Intracellular trafficking, secretion, and vesicular transport	RecName: Full=Nuclear pore complex protein NUP205; AltName: Full=Nucleoporin 205; AltName: Full=Protein EMBRYO DEFECTIVE 3142	molecular function: binding (GO:0005488);; cellular component: cell (GO:0005623);; cellular component: macromolecular complex (GO:0032991);; cellular component: organelle (GO:0043226);; cellular component: organelle part (GO:0044422);; cellular component: cell part (GO:0044464)
AT4G33150	LKR/SDH	130.009	24185	98.4481	25904	128.734	31772	111.966	22349	80.0299	18001	43.9893	7357	84.3776	18763	43.1867	8160	35.9273	5775	81.8252	16278	0.000743333	-0.889824	down	[E]	Amino acid transport and metabolism	Molecular Function: nucleotide binding (GO:0000166);; Molecular Function: saccharopine dehydrogenase (NADP+, L-glutamate-forming) activity (GO:0004755);; Cellular Component: mitochondrion (GO:0005739);; Cellular Component: cytosol (GO:0005829);; Biological Process: response to sucrose (GO:0009744);; Biological Process: response to fructose (GO:0009750);; Biological Process: vegetative to reproduc…	K14157|0|aly:ARALYDRAFT_491371|K14157 alpha-aminoadipic semialdehyde synthase [EC:1.5.1.8 1.5.1.9] | (RefSeq) lysine-ketoglutarate reductase/saccharopine dehydrogenase bifunctional enzyme	Lysine degradation (ko00310)	[E]	Amino acid transport and metabolism	Saccharopine dehydrogenase C-terminal domain;; Alanine dehydrogenase/PNT, N-terminal domain;; LOR/SDH bifunctional enzyme conserved region;; Saccharopine dehydrogenase NADP binding domain	Alpha-aminoadipic semialdehyde synthase OS=Arabidopsis thaliana OX=3702 GN=LKR/SDH PE=1 SV=1	E	Amino acid transport and metabolism	lysine-ketoglutarate reductase/saccharopine dehydrogenase bifunctional enzyme [Arabidopsis thaliana]	molecular function: binding (GO:0005488);; biological process: metabolic process (GO:0008152);; biological process: single-organism process (GO:0044699);; molecular function: catalytic activity (GO:0003824);; cellular component: cell (GO:0005623);; cellular component: organelle (GO:0043226);; cellular component: cell part (GO:0044464);; biological process: response to stimulus (GO:0050896);; biol…
AT1G54100	ALDH7B4	502.118	44756	409.842	51822	419.97	49837	412.117	39657	410.908	44369	258.379	22187	339.739	38568	230.281	22015	273.11	22316	316.495	32154	6.14732e-05	-0.619022	down	[C]	Energy production and conversion	Biological Process: response to superoxide (GO:0000303);; Molecular Function: 3-chloroallyl aldehyde dehydrogenase activity (GO:0004028);; Molecular Function: aldehyde dehydrogenase (NAD) activity (GO:0004029);; Cellular Component: cytosol (GO:0005829);; Biological Process: cellular aldehyde metabolic process (GO:0006081);; Biological Process: response to desiccation (GO:0009269);; Biological Pro…	K14085|0|ath:AT1G54100|K14085 aldehyde dehydrogenase family 7 member A1 [EC:1.2.1.31 1.2.1.8 1.2.1.3] | (RefSeq) ALDH7B4; aldehyde dehydrogenase 7B4	Glycolysis / Gluconeogenesis (ko00010);; Ascorbate and aldarate metabolism (ko00053);; Fatty acid degradation (ko00071);; Glycine, serine and threonine metabolism (ko00260);; Valine, leucine and isoleucine degradation (ko00280);; Lysine biosynthesis (ko00300);; Lysine degradation (ko00310);; Arginine and proline metabolism (ko00330);; Histidine metabolism (ko00340);; Tryptophan metabolism (ko0038…	[C]	Energy production and conversion	Aldehyde dehydrogenase family	Aldehyde dehydrogenase family 7 member B4 OS=Arabidopsis thaliana OX=3702 GN=ALDH7B4 PE=2 SV=3	C	Energy production and conversion	aldehyde dehydrogenase 7B4 [Arabidopsis thaliana]	biological process: response to stimulus (GO:0050896);; biological process: metabolic process (GO:0008152);; biological process: single-organism process (GO:0044699);; molecular function: catalytic activity (GO:0003824);; cellular component: cell (GO:0005623);; cellular component: cell part (GO:0044464);; biological process: cellular process (GO:0009987);; biological process: signaling (GO:002305…
AT3G46230	ATHSP17.4	0.541696	20	0.399474	20	0.691906	33	0.266806	11	0.737706	32	0.742389	25	2.0259	90	0.72121	27	2.23252	72	1.2588	50	0.0294159	0.828259	up	[O]	Posttranslational modification, protein turnover, chaperones	Cellular Component: cytoplasm (GO:0005737);; Biological Process: protein folding (GO:0006457);; Biological Process: response to heat (GO:0009408);; Biological Process: response to high light intensity (GO:0009644);; Biological Process: response to endoplasmic reticulum stress (GO:0034976);; Biological Process: response to hydrogen peroxide (GO:0042542);;	K13993|1.24871e-99|ath:AT3G46230|K13993 HSP20 family protein | (RefSeq) HSP17.4; heat shock protein 17.4	Protein processing in endoplasmic reticulum (ko04141)	[O]	Posttranslational modification, protein turnover, chaperones	Hsp20/alpha crystallin family	17.4 kDa class I heat shock protein OS=Arabidopsis thaliana OX=3702 GN=HSP17.4A PE=1 SV=2	O	Posttranslational modification, protein turnover, chaperones	heat shock protein 17.4 [Arabidopsis thaliana]	cellular component: cell (GO:0005623);; cellular component: cell part (GO:0044464);; biological process: cellular process (GO:0009987);; biological process: response to stimulus (GO:0050896)
AT2G38120	AUX1	26.8698	2795	48.788	7141	44.4777	6103	52.1588	5796	19.4794	2427	73.7726	7283	72.2387	9454	57.73	6372	80.2964	7569	71.8246	8398	0.0054554	0.725922	up	--	--	Biological Process: polysaccharide biosynthetic process (GO:0000271);; Biological Process: establishment of planar polarity (GO:0001736);; Biological Process: amino acid transmembrane transport (GO:0003333);; Cellular Component: endosome (GO:0005768);; Cellular Component: Golgi apparatus (GO:0005794);; Cellular Component: plasma membrane (GO:0005886);; Biological Process: syncytium formation (GO:…	K13946|0|ath:AT2G38120|K13946 auxin influx carrier (AUX1 LAX family) | (RefSeq) AUX1; Transmembrane amino acid transporter family protein	Plant hormone signal transduction (ko04075)	[E]	Amino acid transport and metabolism	Transmembrane amino acid transporter protein	Auxin transporter protein 1 OS=Arabidopsis thaliana OX=3702 GN=AUX1 PE=1 SV=1	E	Amino acid transport and metabolism	Transmembrane amino acid transporter family protein [Arabidopsis thaliana]	biological process: metabolic process (GO:0008152);; biological process: single-organism process (GO:0044699);; biological process: developmental process (GO:0032502);; biological process: localization (GO:0051179);; cellular component: cell (GO:0005623);; cellular component: organelle (GO:0043226);; cellular component: cell part (GO:0044464);; cellular component: membrane (GO:0016020);; biologic…
AT4G14680	APS3	4.46721	356	5.5028	616	5.92539	622	6.47909	551	4.46277	426	9.33154	705	7.39722	741	9.53239	805	9.39098	678	7.52792	674	0.000481278	0.596788	up	[P]	Inorganic ion transport and metabolism	Biological Process: maltose metabolic process (GO:0000023);; Biological Process: sulfate assimilation (GO:0000103);; Biological Process: selenium compound metabolic process (GO:0001887);; Molecular Function: sulfate adenylyltransferase (ATP) activity (GO:0004781);; Cellular Component: cytosol (GO:0005829);; Cellular Component: plasma membrane (GO:0005886);; Biological Process: gluconeogenesis (GO…	K13811|0|ath:AT4G14680|K13811 3'-phosphoadenosine 5'-phosphosulfate synthase [EC:2.7.7.4 2.7.1.25] | (RefSeq) APS3; Pseudouridine synthase/archaeosine transglycosylase-like family protein	Purine metabolism (ko00230);; Monobactam biosynthesis (ko00261);; Selenocompound metabolism (ko00450);; Sulfur metabolism (ko00920)	[P]	Inorganic ion transport and metabolism	ATP-sulfurylase;; PUA-like domain	ATP-sulfurylase 3, chloroplastic OS=Arabidopsis thaliana OX=3702 GN=APS3 PE=1 SV=1	P	Inorganic ion transport and metabolism	Pseudouridine synthase/archaeosine transglycosylase-like family protein [Arabidopsis thaliana]	biological process: metabolic process (GO:0008152);; biological process: cellular process (GO:0009987);; biological process: single-organism process (GO:0044699);; molecular function: catalytic activity (GO:0003824);; cellular component: cell (GO:0005623);; cellular component: cell part (GO:0044464);; cellular component: membrane (GO:0016020);; biological process: localization (GO:0051179);; biol…
AT3G22890	APS1	125.247	10764	135.91	16435	132.058	14972	166.65	15301	110.296	11352	218.776	17845	209.377	22640	213.694	19488	251.546	19591	224.754	21711	1.40028e-06	0.655694	up	[P]	Inorganic ion transport and metabolism	Biological Process: maltose metabolic process (GO:0000023);; Biological Process: sulfate assimilation (GO:0000103);; Biological Process: selenium compound metabolic process (GO:0001887);; Molecular Function: sulfate adenylyltransferase (ATP) activity (GO:0004781);; Cellular Component: cytosol (GO:0005829);; Cellular Component: plasma membrane (GO:0005886);; Biological Process: gluconeogenesis (GO…	K13811|0|ath:AT3G22890|K13811 3'-phosphoadenosine 5'-phosphosulfate synthase [EC:2.7.7.4 2.7.1.25] | (RefSeq) APS1; ATP sulfurylase 1	Purine metabolism (ko00230);; Monobactam biosynthesis (ko00261);; Selenocompound metabolism (ko00450);; Sulfur metabolism (ko00920)	[P]	Inorganic ion transport and metabolism	ATP-sulfurylase;; PUA-like domain	ATP sulfurylase 1, chloroplastic OS=Arabidopsis thaliana OX=3702 GN=APS1 PE=1 SV=1	P	Inorganic ion transport and metabolism	ATP sulfurylase 1 [Arabidopsis thaliana]	biological process: metabolic process (GO:0008152);; biological process: cellular process (GO:0009987);; biological process: single-organism process (GO:0044699);; molecular function: catalytic activity (GO:0003824);; cellular component: cell (GO:0005623);; cellular component: cell part (GO:0044464);; cellular component: membrane (GO:0016020);; biological process: localization (GO:0051179);; biol…
AT3G60180	AT3G60180	23.4684	1027	12.1035	745	13.8816	808	14.5659	676	22.006	1177	9.10721	364	11.8359	646	10.9269	501	9.24383	362	11.8496	577	0.00566602	-0.690668	down	[F]	Nucleotide transport and metabolism	--	K13800|5.93425e-137|ath:AT3G60180|K13800 UMP-CMP kinase [EC:2.7.4.- 2.7.4.14] | (RefSeq) P-loop containing nucleoside triphosphate hydrolases superfamily protein	Pyrimidine metabolism (ko00240)	[F]	Nucleotide transport and metabolism	Adenylate kinase;; AAA domain;; AAA domain;; Thymidylate kinase;; AAA domain	Probable UMP-CMP kinase 1 OS=Arabidopsis thaliana OX=3702 GN=UMK1 PE=2 SV=1	F	Nucleotide transport and metabolism	P-loop containing nucleoside triphosphate hydrolases superfamily protein [Arabidopsis thaliana]	--
AT4G17550	AT4G17550	12.953	1215	18.2905	2414	23.7125	2934	20.3688	2041	21.5101	2416	11.2123	998	10.9617	1294	18.2622	1818	10.3542	881	11.1105	1172	0.00705554	-0.61924	down	[G]	Carbohydrate transport and metabolism	Molecular Function: sugar:proton symporter activity (GO:0005351);; Cellular Component: vacuolar membrane (GO:0005774);; Biological Process: carbohydrate transport (GO:0008643);; Cellular Component: chloroplast (GO:0009507);; Biological Process: nitrate transport (GO:0015706);; Cellular Component: integral component of membrane (GO:0016021);; Biological Process: phosphate ion homeostasis (GO:00550…	K13783|0|ath:AT4G17550|K13783 MFS transporter, OPA family, solute carrier family 37 (glycerol-3-phosphate transporter), member 1/2 | (RefSeq) G3Pp4; Major facilitator superfamily protein	--	[G]	Carbohydrate transport and metabolism	Major Facilitator Superfamily	Putative glycerol-3-phosphate transporter 4 OS=Arabidopsis thaliana OX=3702 GN=At4g17550 PE=3 SV=2	G	Carbohydrate transport and metabolism	Major facilitator superfamily protein [Arabidopsis thaliana]	biological process: single-organism process (GO:0044699);; biological process: localization (GO:0051179);; molecular function: transporter activity (GO:0005215);; cellular component: cell (GO:0005623);; cellular component: membrane (GO:0016020);; cellular component: organelle (GO:0043226);; cellular component: organelle part (GO:0044422);; cellular component: cell part (GO:0044464);; cellular com…
AT5G17860	CAX7	10.1725	985	9.50526	1295	12.8893	1646	10.4961	1086	12.6765	1470	6.17481	568	7.39606	901	8.09201	832	7.11222	624	8.06868	878	2.63313e-05	-0.617105	down	--	--	Molecular Function: calcium:sodium antiporter activity (GO:0005432);; Biological Process: animal organ senescence (GO:0010260);; Cellular Component: integral component of membrane (GO:0016021);; Biological Process: sodium ion transmembrane transport (GO:0035725);; Biological Process: para-aminobenzoic acid metabolic process (GO:0046482);;	K13754|0|ath:AT5G17860|K13754 solute carrier family 24 (sodium/potassium/calcium exchanger), member 6 | (RefSeq) CAX7; calcium exchanger 7	--	[P]	Inorganic ion transport and metabolism	Sodium/calcium exchanger protein	Cation/calcium exchanger 1 OS=Arabidopsis thaliana OX=3702 GN=CCX1 PE=2 SV=1	P	Inorganic ion transport and metabolism	calcium exchanger 7 [Arabidopsis thaliana]	biological process: localization (GO:0051179);; molecular function: transporter activity (GO:0005215);; biological process: developmental process (GO:0032502);; biological process: single-organism process (GO:0044699);; cellular component: membrane (GO:0016020);; cellular component: membrane part (GO:0044425);; biological process: metabolic process (GO:0008152);; biological process: cellular proc…
AT5G22740	ATCSLA02	1.9111	211	4.97959	771	6.52911	945	5.05178	583	2.65499	351	7.86006	824	6.57496	910	6.48101	759	8.58847	859	7.45096	924	0.0334145	0.640787	up	[N]	Cell motility	Cellular Component: Golgi apparatus (GO:0005794);; Molecular Function: mannan synthase activity (GO:0051753);;	K13680|0|ath:AT5G22740|K13680 beta-mannan synthase [EC:2.4.1.32] | (RefSeq) CSLA02; cellulose synthase-like A02	--	--	--	Glycosyl transferase family group 2;; Glycosyltransferase like family 2;; Glycosyl transferase family 2;; Glycosyl transferase family 21	Glucomannan 4-beta-mannosyltransferase 2 OS=Arabidopsis thaliana OX=3702 GN=CSLA2 PE=2 SV=1	M	Cell wall/membrane/envelope biogenesis	cellulose synthase-like A02 [Arabidopsis thaliana]	cellular component: cell (GO:0005623);; cellular component: organelle (GO:0043226);; cellular component: cell part (GO:0044464);; biological process: metabolic process (GO:0008152);; biological process: single-organism process (GO:0044699);; molecular function: catalytic activity (GO:0003824)
AT1G32900	WAXY	5.8089	621	4.57259	688	6.51166	918	8.20624	937	5.73568	734	14.5496	1475	11.6873	1571	25.2063	2857	16.3441	1582	6.58038	790	0.000815191	0.972978	up	[G]	Carbohydrate transport and metabolism	Biological Process: response to hypoxia (GO:0001666);; Molecular Function: glycogen (starch) synthase activity (GO:0004373);; Molecular Function: protein binding (GO:0005515);; Biological Process: starch metabolic process (GO:0005982);; Molecular Function: starch synthase activity (GO:0009011);; Biological Process: glucan biosynthetic process (GO:0009250);; Cellular Component: chloroplast (GO:000…	K13679|0|ath:AT1G32900|K13679 granule-bound starch synthase [EC:2.4.1.242] | (RefSeq) GBSS1; UDP-Glycosyltransferase superfamily protein	--	--	--	Starch synthase catalytic domain;; Glycosyl transferases group 1;; Glycosyl transferases group 1;; Glycosyltransferase Family 4	Granule-bound starch synthase 1, chloroplastic/amyloplastic OS=Arabidopsis thaliana OX=3702 GN=GBSS1 PE=1 SV=1	G	Carbohydrate transport and metabolism	UDP-Glycosyltransferase superfamily protein [Arabidopsis thaliana]	biological process: response to stimulus (GO:0050896);; molecular function: catalytic activity (GO:0003824);; molecular function: binding (GO:0005488);; biological process: metabolic process (GO:0008152);; biological process: cellular process (GO:0009987);; biological process: single-organism process (GO:0044699);; cellular component: cell (GO:0005623);; cellular component: organelle (GO:0043226)…
AT1G10500	ATCPISCA	135.57	5602	100.849	5863	100.569	5481	97.6341	4310	145.901	7219	69.5582	2728	79.5887	4137	84.9654	3725	70.7934	2651	74.7091	3470	0.000520001	-0.625393	down	[O]	Posttranslational modification, protein turnover, chaperones	Molecular Function: structural molecule activity (GO:0005198);; Cellular Component: chloroplast stroma (GO:0009570);; Biological Process: iron-sulfur cluster assembly (GO:0016226);; Biological Process: hydrogen peroxide catabolic process (GO:0042744);; Molecular Function: iron-sulfur cluster binding (GO:0051536);;	K13628|4.52389e-105|ath:AT1G10500|K13628 iron-sulfur cluster assembly protein | (RefSeq) CPISCA; chloroplast-localized ISCA-like protein	--	[P]	Inorganic ion transport and metabolism	Iron-sulphur cluster biosynthesis	Iron-sulfur assembly protein IscA, chloroplastic OS=Arabidopsis thaliana OX=3702 GN=ISCA PE=2 SV=2	S	Function unknown	chloroplast-localized ISCA-like protein [Arabidopsis thaliana]	molecular function: structural molecule activity (GO:0005198);; cellular component: cell (GO:0005623);; cellular component: organelle (GO:0043226);; cellular component: organelle part (GO:0044422);; cellular component: cell part (GO:0044464);; biological process: metabolic process (GO:0008152);; biological process: cellular process (GO:0009987);; biological process: cellular component organizatio…
AT4G13250	NYC1	171.212	17102	149.194	20161	183.964	22612	128.439	15287	190.123	23139	84.4184	7411	97.1534	11248	102.046	10964	76.8573	7741	81.6146	10233	2.31552e-11	-0.890285	down	[R]	General function prediction only	Molecular Function: nucleotide binding (GO:0000166);; Molecular Function: protein binding (GO:0005515);; Cellular Component: chloroplast (GO:0009507);; Biological Process: PSII associated light-harvesting complex II catabolic process (GO:0010304);; Biological Process: chlorophyll catabolic process (GO:0015996);; Molecular Function: chlorophyll(ide) b reductase activity (GO:0034256);; Biological P…	K13606|0|ath:AT4G13250|K13606 chlorophyll(ide) b reductase [EC:1.1.1.294] | (RefSeq) NYC1; NAD(P)-binding Rossmann-fold superfamily protein	Porphyrin and chlorophyll metabolism (ko00860)	[R]	General function prediction only	short chain dehydrogenase;; Enoyl-(Acyl carrier protein) reductase;; KR domain	Probable chlorophyll(ide) b reductase NYC1, chloroplastic OS=Arabidopsis thaliana OX=3702 GN=NYC1 PE=1 SV=1	S	Function unknown	NAD(P)-binding Rossmann-fold superfamily protein [Arabidopsis thaliana]	molecular function: binding (GO:0005488);; cellular component: cell (GO:0005623);; cellular component: organelle (GO:0043226);; cellular component: cell part (GO:0044464);; biological process: metabolic process (GO:0008152);; biological process: cellular process (GO:0009987);; biological process: single-organism process (GO:0044699);; molecular function: catalytic activity (GO:0003824)
AT1G44446	CH1	50.2491	4756	70.348	9410	61.4049	7679	69.1965	7023	47.3882	5382	113.83	10264	124.898	14939	126.145	12991	139.701	12026	130.53	14230	1.29661e-13	1.00238	up	[PR]	Inorganic ion transport and metabolism;; General function prediction only	Molecular Function: iron ion binding (GO:0005506);; Biological Process: aromatic amino acid family biosynthetic process (GO:0009073);; Cellular Component: chloroplast inner membrane (GO:0009706);; Biological Process: leaf morphogenesis (GO:0009965);; Molecular Function: chlorophyllide a oxygenase [overall] activity (GO:0010277);; Biological Process: chlorophyll biosynthetic process (GO:0015995);;…	K13600|0|ath:AT1G44446|K13600 chlorophyllide a oxygenase [EC:1.14.13.122] | (RefSeq) CH1; Pheophorbide a oxygenase family protein with Rieske 2Fe-2S domain-containing protein	Porphyrin and chlorophyll metabolism (ko00860)	--	--	Rieske [2Fe-2S] domain;; Pheophorbide a oxygenase	Chlorophyllide a oxygenase, chloroplastic OS=Arabidopsis thaliana OX=3702 GN=CAO PE=1 SV=1	P	Inorganic ion transport and metabolism	Pheophorbide a oxygenase family protein with Rieske 2Fe-2S domain-containing protein [Arabidopsis thaliana]	molecular function: binding (GO:0005488);; biological process: metabolic process (GO:0008152);; biological process: cellular process (GO:0009987);; biological process: single-organism process (GO:0044699);; cellular component: cell (GO:0005623);; cellular component: membrane (GO:0016020);; cellular component: organelle (GO:0043226);; cellular component: organelle part (GO:0044422);; cellular comp…
AT2G38110	ATGPAT6	0.177028	16	0.306831	39	0.512347	61	0.238191	23	0.231251	25	0.622532	54	0.679263	77	0.524957	51	1.2292	101	0.347624	36	0.0318664	0.794312	up	--	--	Cellular Component: mitochondrion (GO:0005739);; Biological Process: phosphatidylglycerol biosynthetic process (GO:0006655);; Biological Process: flower development (GO:0009908);; Biological Process: cutin biosynthetic process (GO:0010143);; Biological Process: dephosphorylation (GO:0016311);; Molecular Function: phosphatase activity (GO:0016791);; Molecular Function: glycerol-3-phosphate 2-O-acy…	K13508|0|ath:AT2G38110|K13508 glycerol-3-phosphate acyltransferase [EC:2.3.1.15] | (RefSeq) GPAT6; glycerol-3-phosphate acyltransferase 6	Glycerolipid metabolism (ko00561);; Glycerophospholipid metabolism (ko00564)	--	--	haloacid dehalogenase-like hydrolase;; Acyltransferase	Glycerol-3-phosphate 2-O-acyltransferase 6 OS=Arabidopsis thaliana OX=3702 GN=GPAT6 PE=1 SV=1	I	Lipid transport and metabolism	glycerol-3-phosphate acyltransferase 6 [Arabidopsis thaliana]	cellular component: cell (GO:0005623);; cellular component: organelle (GO:0043226);; cellular component: cell part (GO:0044464);; biological process: metabolic process (GO:0008152);; biological process: cellular process (GO:0009987);; biological process: single-organism process (GO:0044699);; biological process: reproduction (GO:0000003);; biological process: reproductive process (GO:0022414);; b…
AT1G72450	JAZ6	56.4172	3469	44.6242	3861	55.5431	4505	62.2099	4087	43.7619	3223	88.5596	5168	94.2332	7290	82.6288	5391	76.1268	4242	96.9321	6699	2.61594e-05	0.649924	up	--	--	--	K13464|0|ath:AT1G72450|K13464 jasmonate ZIM domain-containing protein | (RefSeq) JAZ6; jasmonate-zim-domain protein 6	Plant hormone signal transduction (ko04075)	--	--	tify domain;; Divergent CCT motif	Protein TIFY 11B OS=Arabidopsis thaliana OX=3702 GN=TIFY11B PE=1 SV=1	K	Transcription	jasmonate-zim-domain protein 6 [Arabidopsis thaliana]	--
AT1G70700	JAZ9	210.786	12784	138.614	11827	132.501	10598	212.292	13732	107.101	7754	252.309	14487	313.433	23857	286.456	18390	247.312	13559	299.651	20419	0.00505868	0.659859	up	--	--	Molecular Function: protein binding (GO:0005515);; Cellular Component: nucleus (GO:0005634);; Biological Process: response to wounding (GO:0009611);; Biological Process: response to fungus (GO:0009620);; Biological Process: jasmonic acid biosynthetic process (GO:0009695);; Biological Process: jasmonic acid mediated signaling pathway (GO:0009867);;	K13464|0|ath:AT1G70700|K13464 jasmonate ZIM domain-containing protein | (RefSeq) TIFY7; TIFY domain/Divergent CCT motif family protein	Plant hormone signal transduction (ko04075)	--	--	tify domain;; Divergent CCT motif	Protein TIFY 7 OS=Arabidopsis thaliana OX=3702 GN=TIFY7 PE=1 SV=2	K	Transcription	TIFY domain/Divergent CCT motif family protein [Arabidopsis thaliana]	molecular function: binding (GO:0005488);; cellular component: cell (GO:0005623);; cellular component: organelle (GO:0043226);; cellular component: cell part (GO:0044464);; biological process: response to stimulus (GO:0050896);; biological process: multi-organism process (GO:0051704);; biological process: metabolic process (GO:0008152);; biological process: cellular process (GO:0009987);; biologi…
AT1G76650	CML38	5.06751	190	2.34838	124	6.28157	311	6.3879	256	9.90438	444	2.94401	105	2.83424	134	1.7643	71	2.53453	86	2.27059	96	0.00115229	-1.01128	down	[T]	Signal transduction mechanisms	Molecular Function: calcium ion binding (GO:0005509);; Cellular Component: nucleus (GO:0005634);; Cellular Component: plasma membrane (GO:0005886);; Biological Process: response to wounding (GO:0009611);; Biological Process: response to fungus (GO:0009620);; Biological Process: jasmonic acid biosynthetic process (GO:0009695);; Biological Process: abscisic acid-activated signaling pathway (GO:0009…	K13448|3.65741e-126|ath:AT1G76650|K13448 calcium-binding protein CML | (RefSeq) CML38; calmodulin-like 38	Plant-pathogen interaction (ko04626)	[T]	Signal transduction mechanisms	EF-hand domain pair;; EF-hand domain pair;; EF hand;; EF hand;; EF-hand domain;; Cytoskeletal-regulatory complex EF hand	Calcium-binding protein CML38 OS=Arabidopsis thaliana OX=3702 GN=CML38 PE=2 SV=1	DTZ	Cell cycle control, cell division, chromosome partitioning;; Signal transduction mechanisms;; Cytoskeleton	calmodulin-like 38 [Arabidopsis thaliana]	molecular function: binding (GO:0005488);; cellular component: cell (GO:0005623);; cellular component: organelle (GO:0043226);; cellular component: cell part (GO:0044464);; cellular component: membrane (GO:0016020);; biological process: response to stimulus (GO:0050896);; biological process: multi-organism process (GO:0051704);; biological process: metabolic process (GO:0008152);; biological proc…
AT5G47910	RBOHD	1.8706	292	3.50012	769	7.68612	1582	4.65981	777	4.30169	804	7.88484	1168	6.6881	1313	10.4107	1723	7.64082	1080	6.37671	1118	0.0425611	0.637714	up	[T]	Signal transduction mechanisms	Molecular Function: peroxidase activity (GO:0004601);; Molecular Function: iron ion binding (GO:0005506);; Molecular Function: calcium ion binding (GO:0005509);; Cellular Component: nucleus (GO:0005634);; Cellular Component: Golgi apparatus (GO:0005794);; Cellular Component: plasma membrane (GO:0005886);; Biological Process: osmosensory signaling pathway (GO:0007231);; Molecular Function: electro…	K13447|0|ath:AT5G47910|K13447 respiratory burst oxidase [EC:1.6.3.- 1.11.1.-] | (RefSeq) RBOHD; respiratory burst oxidase homologue D	Plant-pathogen interaction (ko04626)	[PQ]	Inorganic ion transport and metabolism;; Secondary metabolites biosynthesis, transport and catabolism	Ferric reductase NAD binding domain;; FAD-binding domain;; Respiratory burst NADPH oxidase;; Ferric reductase like transmembrane component	Respiratory burst oxidase homolog protein D OS=Arabidopsis thaliana OX=3702 GN=RBOHD PE=1 SV=1	U	Intracellular trafficking, secretion, and vesicular transport	respiratory burst oxidase homologue D [Arabidopsis thaliana]	biological process: metabolic process (GO:0008152);; biological process: cellular process (GO:0009987);; biological process: single-organism process (GO:0044699);; biological process: response to stimulus (GO:0050896);; biological process: detoxification (GO:0098754);; molecular function: catalytic activity (GO:0003824);; molecular function: antioxidant activity (GO:0016209);; molecular function:…
AT3G59350	PTI13	51.4027	4322	47.188	5449	50.2837	5554	46.3863	4098	53.7517	5151	34.9794	2745	32.4276	3475	26.8902	2408	27.2937	2094	34.8249	3195	1.95637e-08	-0.680838	down	[M]	Cell wall/membrane/envelope biogenesis	Molecular Function: protein kinase activity (GO:0004672);; Cellular Component: nucleus (GO:0005634);; Biological Process: phosphorylation (GO:0016310);; Molecular Function: protein kinase binding (GO:0019901);;	K13436|0|ath:AT3G59350|K13436 pto-interacting protein 1 [EC:2.7.11.1] | (RefSeq) Protein kinase superfamily protein	Plant-pathogen interaction (ko04626)	[T]	Signal transduction mechanisms	Protein tyrosine kinase;; Protein kinase domain	PTI1-like tyrosine-protein kinase 3 OS=Arabidopsis thaliana OX=3702 GN=PTI13 PE=1 SV=1	T	Signal transduction mechanisms	Protein kinase superfamily protein [Arabidopsis thaliana]	biological process: metabolic process (GO:0008152);; biological process: cellular process (GO:0009987);; molecular function: catalytic activity (GO:0003824);; cellular component: cell (GO:0005623);; cellular component: organelle (GO:0043226);; cellular component: cell part (GO:0044464);; molecular function: binding (GO:0005488)
AT4G23550	WRKY29	0.728816	37	0.819707	56	2.04168	125	1.36947	69	1.1688	65	3.10496	137	4.0199	233	1.43888	75	2.76161	116	2.74502	144	0.00648936	0.868741	up	--	--	Molecular Function: transcription factor activity, sequence-specific DNA binding (GO:0003700);; Cellular Component: nucleus (GO:0005634);; Biological Process: regulation of transcription, DNA-templated (GO:0006355);; Biological Process: response to chitin (GO:0010200);; Molecular Function: sequence-specific DNA binding (GO:0043565);;	K13426|0|ath:AT4G23550|K13426 WRKY transcription factor 29 | (RefSeq) WRKY29; WRKY family transcription factor	Plant-pathogen interaction (ko04626)	--	--	WRKY DNA -binding domain	Probable WRKY transcription factor 29 OS=Arabidopsis thaliana OX=3702 GN=WRKY29 PE=2 SV=1	K	Transcription	WRKY family transcription factor [Arabidopsis thaliana]	biological process: biological regulation (GO:0065007);; molecular function: nucleic acid binding transcription factor activity (GO:0001071);; cellular component: cell (GO:0005623);; cellular component: organelle (GO:0043226);; cellular component: cell part (GO:0044464);; biological process: response to stimulus (GO:0050896);; molecular function: binding (GO:0005488)
AT1G32640	ATMYC2	56.5035	5999	48.2895	7213	71.1915	9970	53.2121	6035	75.2025	9561	90.3035	9099	98.9457	13216	154.098	17359	71.6206	6891	94.5796	11286	0.0103217	0.617088	up	--	--	Molecular Function: DNA binding (GO:0003677);; Molecular Function: transcription factor activity, sequence-specific DNA binding (GO:0003700);; Cellular Component: nucleus (GO:0005634);; Biological Process: protein targeting to membrane (GO:0006612);; Biological Process: response to desiccation (GO:0009269);; Biological Process: response to wounding (GO:0009611);; Biological Process: response to f…	K13422|0|ath:AT1G32640|K13422 transcription factor MYC2 | (RefSeq) MYC2; Basic helix-loop-helix (bHLH) DNA-binding family protein	Plant hormone signal transduction (ko04075)	--	--	bHLH-MYC and R2R3-MYB transcription factors N-terminal;; Helix-loop-helix DNA-binding domain	Transcription factor MYC2 OS=Arabidopsis thaliana OX=3702 GN=MYC2 PE=1 SV=2	K	Transcription	Basic helix-loop-helix (bHLH) DNA-binding family protein [Arabidopsis thaliana]	molecular function: binding (GO:0005488);; biological process: biological regulation (GO:0065007);; molecular function: nucleic acid binding transcription factor activity (GO:0001071);; cellular component: cell (GO:0005623);; cellular component: organelle (GO:0043226);; cellular component: cell part (GO:0044464);; biological process: localization (GO:0051179);; biological process: response to sti…
AT4G33790	CER4	0.496919	42	0.647944	79	0.583056	65	0.702349	66	0.256342	27	0.172253	15	0.076475	9	0.159751	15	0.335434	27	0.225285	22	0.00684074	-0.971152	down	[Q]	Secondary metabolites biosynthesis, transport and catabolism	Molecular Function: nucleotide binding (GO:0000166);; Cellular Component: endoplasmic reticulum (GO:0005783);; Biological Process: microsporogenesis (GO:0009556);; Biological Process: wax biosynthetic process (GO:0010025);; Biological Process: oxidation-reduction process (GO:0055114);; Molecular Function: fatty-acyl-CoA reductase (alcohol-forming) activity (GO:0080019);;	K13356|0|ath:AT4G33790|K13356 alcohol-forming fatty acyl-CoA reductase [EC:1.2.1.84] | (RefSeq) CER4; Jojoba acyl CoA reductase-related male sterility protein	Cutin, suberine and wax biosynthesis (ko00073);; Peroxisome (ko04146)	[I]	Lipid transport and metabolism	Male sterility protein;; Male sterility protein;; NAD dependent epimerase/dehydratase family;; GDP-mannose 4,6 dehydratase;; RmlD substrate binding domain;; 3-beta hydroxysteroid dehydrogenase/isomerase family	Fatty acyl-CoA reductase 3 OS=Arabidopsis thaliana OX=3702 GN=FAR3 PE=1 SV=1	S	Function unknown	Jojoba acyl CoA reductase-related male sterility protein [Arabidopsis thaliana]	molecular function: binding (GO:0005488);; cellular component: cell (GO:0005623);; cellular component: organelle (GO:0043226);; cellular component: cell part (GO:0044464);; biological process: reproduction (GO:0000003);; biological process: cellular process (GO:0009987);; biological process: reproductive process (GO:0022414);; biological process: developmental process (GO:0032502);; biological pr…
AT4G04470	PMP22	30.3076	1372	21.8147	1390	21.5651	1288	20.5194	993	30.7563	1668	16.5294	711	18.7715	1069	16.0677	772	14.5282	596	17.7812	905	0.00283448	-0.587123	down	--	--	Cellular Component: mitochondrion (GO:0005739);; Cellular Component: peroxisomal membrane (GO:0005778);; Cellular Component: integral component of membrane (GO:0016021);;	K13347|1.87985e-134|ath:AT4G04470|K13347 peroxisomal membrane protein 2 | (RefSeq) PMP22; Peroxisomal membrane 22 kDa (Mpv17/PMP22) family protein	Peroxisome (ko04146)	[R]	General function prediction only	Mpv17 / PMP22 family	Peroxisomal membrane protein PMP22 OS=Arabidopsis thaliana OX=3702 GN=PMP22 PE=1 SV=1	S	Function unknown	Peroxisomal membrane 22 kDa (Mpv17/PMP22) family protein [Arabidopsis thaliana]	cellular component: cell (GO:0005623);; cellular component: organelle (GO:0043226);; cellular component: cell part (GO:0044464);; cellular component: membrane (GO:0016020);; cellular component: organelle part (GO:0044422);; cellular component: membrane part (GO:0044425)
AT1G73010	ATPS2	0.256346	15	0.938227	76	0.883002	67	1.15494	71	0.784179	54	9.14159	496	2.76933	199	9.24188	560	11.0983	575	1.632	105	7.16294e-08	1.76296	up	[E]	Amino acid transport and metabolism	--	K13248|0|ath:AT1G73010|K13248 pyridoxal phosphate phosphatase PHOSPHO2 [EC:3.1.3.74] | (RefSeq) PS2; inorganic pyrophosphatase 1	Vitamin B6 metabolism (ko00750)	[R]	General function prediction only	Putative Phosphatase;; haloacid dehalogenase-like hydrolase	Inorganic pyrophosphatase 1 OS=Arabidopsis thaliana OX=3702 GN=PS2 PE=1 SV=1	S	Function unknown	inorganic pyrophosphatase 1 [Arabidopsis thaliana]	--
AT1G03457	AT1G03457	1.00236	85	1.58912	186	1.79558	198	2.05246	183	0.685135	69	3.0175	239	2.73792	289	2.15679	191	2.79755	212	2.70373	253	0.0159934	0.710496	up	[J]	Translation, ribosomal structure and biogenesis	Molecular Function: nucleotide binding (GO:0000166);; Biological Process: mRNA splicing, via spliceosome (GO:0000398);; Molecular Function: RNA binding (GO:0003723);; Cellular Component: cytoplasm (GO:0005737);; Biological Process: plant-type hypersensitive response (GO:0009626);; Biological Process: positive regulation of salicylic acid mediated signaling pathway (GO:0080151);;	K13207|0|ath:AT1G03457|K13207 CUG-BP- and ETR3-like factor | (RefSeq) RNA-binding (RRM/RBD/RNP motifs) family protein	--	[A]	RNA processing and modification	RNA recognition motif. (a.k.a. RRM, RBD, or RNP domain);; RNA recognition motif;; BRCA1-associated protein 2	RNA-binding protein BRN2 OS=Arabidopsis thaliana OX=3702 GN=BRN2 PE=2 SV=1	S	Function unknown	RNA-binding (RRM/RBD/RNP motifs) family protein [Arabidopsis thaliana]	molecular function: binding (GO:0005488);; biological process: metabolic process (GO:0008152);; biological process: cellular process (GO:0009987);; cellular component: cell (GO:0005623);; cellular component: cell part (GO:0044464);; biological process: immune system process (GO:0002376);; biological process: single-organism process (GO:0044699);; biological process: response to stimulus (GO:00508…
AT1G16810	AT1G16810	152.736	5372	111.391	5537	103.956	4838	106.907	4009	131.833	5537	62.4384	2086	83.2254	3683	73.9247	2769	63.6529	2031	76.0911	3021	1.11634e-05	-0.757343	down	--	--	Cellular Component: nucleus (GO:0005634);; Cellular Component: membrane (GO:0016020);; Molecular Function: 7-dehydrocholesterol reductase activity (GO:0047598);; Biological Process: oxidation-reduction process (GO:0055114);;	K13120|4.95299e-66|ath:AT1G16810|K13120 protein FAM32A | (RefSeq) 7-dehydrocholesterol reductase-like protein	--	[S]	Function unknown	Eukaryotic family of unknown function (DUF1754)	--	S	Function unknown	7-dehydrocholesterol reductase-like protein [Arabidopsis thaliana]	cellular component: cell (GO:0005623);; cellular component: organelle (GO:0043226);; cellular component: cell part (GO:0044464);; cellular component: membrane (GO:0016020);; biological process: metabolic process (GO:0008152);; biological process: single-organism process (GO:0044699);; molecular function: catalytic activity (GO:0003824)
AT5G42300	UBL5	261.161	7762	216.801	9066	193.975	7605	205.352	6520	273.134	9721	146.876	4143	142.96	5346	150.746	4754	154.546	4163	146.064	4880	4.97394e-06	-0.659893	down	--	--	Cellular Component: cytoplasm (GO:0005737);;	K13113|8.79375e-46|sita:101759265|K13113 ubiquitin-like protein 5 | (RefSeq) ubiquitin-like protein 5	--	[O]	Posttranslational modification, protein turnover, chaperones	Ubiquitin family;; Ubiquitin-like domain	Ubiquitin-like protein 5 OS=Arabidopsis thaliana OX=3702 GN=UBL5 PE=3 SV=1	O	Posttranslational modification, protein turnover, chaperones	ubiquitin-like protein 5 [Setaria italica]	cellular component: cell (GO:0005623);; cellular component: cell part (GO:0044464)
AT2G46210	AT2G46210	0.348708	29	0.2939	34	0.245449	27	0.476291	42	0.234992	23	0.548383	43	1.31436	134	0.422205	37	1.00743	74	0.850024	78	0.00814977	0.91636	up	[I]	Lipid transport and metabolism	--	K13076|0|ath:AT2G46210|K13076 Delta8-fatty-acid desaturase [EC:1.14.19.4] | (RefSeq) SLD2; Fatty acid/sphingolipid desaturase	--	[I]	Lipid transport and metabolism	Fatty acid desaturase;; Cytochrome b5-like Heme/Steroid binding domain	Delta(8)-fatty-acid desaturase 2 OS=Arabidopsis thaliana OX=3702 GN=SLD2 PE=1 SV=1	I	Lipid transport and metabolism	Fatty acid/sphingolipid desaturase [Arabidopsis thaliana]	--
AT3G44880	ACD1	106.76	10325	102.178	13904	127.5	16266	112.618	11635	129.165	14959	58.587	5378	87.6174	10661	86.7972	8907	71.9452	6306	77.5105	8426	7.24281e-05	-0.61401	down	[PR]	Inorganic ion transport and metabolism;; General function prediction only	Cellular Component: mitochondrion (GO:0005739);; Cellular Component: cytosol (GO:0005829);; Biological Process: gluconeogenesis (GO:0006094);; Biological Process: glycolytic process (GO:0006096);; Biological Process: cell death (GO:0008219);; Molecular Function: 1-aminocyclopropane-1-carboxylate deaminase activity (GO:0008660);; Cellular Component: chloroplast thylakoid (GO:0009534);; Biological …	K13071|0|ath:AT3G44880|K13071 pheophorbide a oxygenase [EC:1.14.15.17] | (RefSeq) ACD1; Pheophorbide a oxygenase family protein with Rieske 2Fe-2S domain-containing protein	Porphyrin and chlorophyll metabolism (ko00860)	--	--	Pheophorbide a oxygenase;; Rieske [2Fe-2S] domain	Pheophorbide a oxygenase, chloroplastic OS=Arabidopsis thaliana OX=3702 GN=PAO PE=1 SV=1	P	Inorganic ion transport and metabolism	PAO [Arabidopsis thaliana]	cellular component: cell (GO:0005623);; cellular component: organelle (GO:0043226);; cellular component: cell part (GO:0044464);; biological process: metabolic process (GO:0008152);; biological process: single-organism process (GO:0044699);; biological process: cellular process (GO:0009987);; molecular function: catalytic activity (GO:0003824);; cellular component: organelle part (GO:0044422);; b…
AT3G21560	UGT84A2	2.00374	173	3.2004	389	4.39675	501	3.25781	301	4.93597	511	6.25979	513	4.59562	500	10.2762	942	5.41428	424	5.40905	525	0.027289	0.659909	up	[G]	Carbohydrate transport and metabolism	Cellular Component: cytoplasm (GO:0005737);; Biological Process: response to UV (GO:0009411);; Biological Process: anthocyanin-containing compound biosynthetic process (GO:0009718);; Biological Process: cinnamic acid ester metabolic process (GO:0009801);; Molecular Function: sinapate 1-glucosyltransferase activity (GO:0050284);; Biological Process: response to karrikin (GO:0080167);;	K13068|0|ath:AT3G21560|K13068 sinapate 1-glucosyltransferase [EC:2.4.1.120] | (RefSeq) UGT84A2; UDP-Glycosyltransferase superfamily protein	Phenylpropanoid biosynthesis (ko00940)	[GC]	Carbohydrate transport and metabolism;; Energy production and conversion	UDP-glucoronosyl and UDP-glucosyl transferase	UDP-glycosyltransferase 84A2 OS=Arabidopsis thaliana OX=3702 GN=UGT84A2 PE=1 SV=1	S	Function unknown	UDP-Glycosyltransferase superfamily protein [Arabidopsis thaliana]	cellular component: cell (GO:0005623);; cellular component: cell part (GO:0044464);; biological process: response to stimulus (GO:0050896);; biological process: metabolic process (GO:0008152);; biological process: single-organism process (GO:0044699);; biological process: cellular process (GO:0009987);; molecular function: catalytic activity (GO:0003824)
AT2G22425	AT2G22425	54.5935	1366	41.6516	1465	40.1821	1324	34.2954	915	61.7461	1845	33.7265	800	28.3553	891	26.7997	711	34.7139	785	26.3703	743	0.00354139	-0.627314	down	--	--	Cellular Component: signal peptidase complex (GO:0005787);; Biological Process: signal peptide processing (GO:0006465);; Molecular Function: peptidase activity (GO:0008233);; Cellular Component: integral component of membrane (GO:0016021);; Biological Process: sterol biosynthetic process (GO:0016126);; Biological Process: sphingoid biosynthetic process (GO:0046520);;	K12946|1.00391e-32|ath:AT2G22425|K12946 signal peptidase complex subunit 1 [EC:3.4.-.-] | (RefSeq) Microsomal signal peptidase 12 kDa subunit (SPC12)	Protein export (ko03060)	[U]	Intracellular trafficking, secretion, and vesicular transport	Microsomal signal peptidase 12 kDa subunit (SPC12)	Probable signal peptidase complex subunit 1 OS=Arabidopsis thaliana OX=3702 GN=At2g22425 PE=3 SV=1	U	Intracellular trafficking, secretion, and vesicular transport	PREDICTED: probable signal peptidase complex subunit 1 [Camelina sativa]	cellular component: cell (GO:0005623);; cellular component: membrane (GO:0016020);; cellular component: macromolecular complex (GO:0032991);; cellular component: organelle (GO:0043226);; cellular component: organelle part (GO:0044422);; cellular component: membrane part (GO:0044425);; cellular component: cell part (GO:0044464);; biological process: metabolic process (GO:0008152);; biological proc…
AT2G30000	AT2G30000	6.63541	208	5.20085	229	4.28333	177	5.5093	185	7.28633	273	3.75355	112	3.61732	143	3.11742	104	4.05674	115	3.93038	139	0.00712718	-0.62683	down	--	--	Biological Process: mRNA splicing, via spliceosome (GO:0000398);; Molecular Function: GTPase activity (GO:0003924);; Molecular Function: GTP binding (GO:0005525);; Cellular Component: U12-type spliceosomal complex (GO:0005689);; Cellular Component: mitochondrion (GO:0005739);; Biological Process: obsolete GTP catabolic process (GO:0006184);; Biological Process: rRNA processing (GO:0006364);; Biol…	K12834|3.64283e-74|thj:104800744|K12834 PHD finger-like domain-containing protein 5A | (RefSeq) PHD finger-like domain-containing protein 5B	Spliceosome (ko03040)	[S]	Function unknown	PHF5-like protein	PHD finger-like domain-containing protein 5B OS=Arabidopsis thaliana OX=3702 GN=At1g07170 PE=3 SV=1	A	RNA processing and modification	putative ribose-5-phosphate isomerase 3 chloroplastic [Zea mays]	biological process: metabolic process (GO:0008152);; biological process: cellular process (GO:0009987);; molecular function: catalytic activity (GO:0003824);; molecular function: binding (GO:0005488);; cellular component: cell (GO:0005623);; cellular component: macromolecular complex (GO:0032991);; cellular component: organelle (GO:0043226);; cellular component: organelle part (GO:0044422);; cell…
AT5G14610	RH46	0.601619	82	1.45923	270	1.35902	231	1.02256	144	0.456148	79	1.97426	244	2.14101	339	1.83508	279	2.32442	266	2.06788	294	0.00308329	0.830691	up	[L]	Replication, recombination and repair	--	K12823|0|aly:ARALYDRAFT_909428|K12823 ATP-dependent RNA helicase DDX5/DBP2 [EC:3.6.4.13] | (RefSeq) ATP binding protein	Spliceosome (ko03040)	[A]	RNA processing and modification	DEAD/DEAH box helicase;; Helicase conserved C-terminal domain;; WW domain;; Type III restriction enzyme, res subunit	DEAD-box ATP-dependent RNA helicase 46 OS=Arabidopsis thaliana OX=3702 GN=RH46 PE=2 SV=2	L	Replication, recombination and repair	DEAD box RNA helicase family protein [Arabidopsis thaliana]	--
AT4G36380	ROT3	1.14059	119	0.625784	92	0.416215	58	0.795806	89	0.606018	75	1.10307	109	1.75247	229	1.36539	151	1.86407	177	1.47469	173	0.00718011	0.81215	up	[QV]	Secondary metabolites biosynthesis, transport and catabolism;; Defense mechanisms	Molecular Function: iron ion binding (GO:0005506);; Molecular Function: steroid hydroxylase activity (GO:0008395);; Molecular Function: electron carrier activity (GO:0009055);; Cellular Component: chloroplast (GO:0009507);; Biological Process: leaf morphogenesis (GO:0009965);; Biological Process: brassinosteroid homeostasis (GO:0010268);; Biological Process: brassinosteroid biosynthetic process (…	K12637|0|ath:AT4G36380|K12637 3-epi-6-deoxocathasterone 23-monooxygenase [EC:1.14.13.112] | (RefSeq) ROT3; Cytochrome P450 superfamily protein	Brassinosteroid biosynthesis (ko00905)	[QI]	Secondary metabolites biosynthesis, transport and catabolism;; Lipid transport and metabolism	Cytochrome P450	3-epi-6-deoxocathasterone 23-monooxygenase OS=Arabidopsis thaliana OX=3702 GN=ROT3 PE=2 SV=3	Q	Secondary metabolites biosynthesis, transport and catabolism	Cytochrome P450 superfamily protein [Arabidopsis thaliana]	molecular function: binding (GO:0005488);; biological process: metabolic process (GO:0008152);; biological process: single-organism process (GO:0044699);; molecular function: catalytic activity (GO:0003824);; molecular function: electron carrier activity (GO:0009055);; cellular component: cell (GO:0005623);; cellular component: organelle (GO:0043226);; cellular component: cell part (GO:0044464);;…
AT3G59810	AT3G59810	27.1112	843	19.7255	868	18.3422	766	18.2711	612	23.0162	866	12.6239	379	14.853	590	13.6987	467	12.3287	351	15.0668	527	0.000514676	-0.633867	down	[K]	Transcription	Cellular Component: nucleus (GO:0005634);; Cellular Component: small nucleolar ribonucleoprotein complex (GO:0005732);;	K12625|2.03568e-60|ath:AT3G59810|K12625 U6 snRNA-associated Sm-like protein LSm6 | (RefSeq) LSM6A; Small nuclear ribonucleoprotein family protein	RNA degradation (ko03018);; Spliceosome (ko03040)	[A]	RNA processing and modification	LSM domain	Sm-like protein LSM6A OS=Arabidopsis thaliana OX=3702 GN=LSM6A PE=1 SV=1	K	Transcription	Small nuclear ribonucleoprotein family protein [Arabidopsis thaliana]	cellular component: cell (GO:0005623);; cellular component: organelle (GO:0043226);; cellular component: cell part (GO:0044464);; cellular component: macromolecular complex (GO:0032991)
AT5G48870	SAD1	18.6018	472	14.6894	524	16.0827	538	13.6501	370	23.372	710	9.84004	237	11.7717	376	11.1882	301	10.3675	239	11.9615	341	0.00165154	-0.642118	down	[K]	Transcription	Molecular Function: RNA binding (GO:0003723);; Cellular Component: nucleus (GO:0005634);; Cellular Component: small nucleolar ribonucleoprotein complex (GO:0005732);; Biological Process: response to water deprivation (GO:0009414);; Biological Process: response to abscisic acid (GO:0009737);;	K12624|8.76448e-57|ath:AT5G48870|K12624 U6 snRNA-associated Sm-like protein LSm5 | (RefSeq) SAD1; Small nuclear ribonucleoprotein family protein	RNA degradation (ko03018);; Spliceosome (ko03040)	[A]	RNA processing and modification	LSM domain	Sm-like protein LSM5 OS=Arabidopsis thaliana OX=3702 GN=LSM5 PE=1 SV=1	K	Transcription	Small nuclear ribonucleoprotein family protein [Arabidopsis thaliana]	molecular function: binding (GO:0005488);; cellular component: cell (GO:0005623);; cellular component: organelle (GO:0043226);; cellular component: cell part (GO:0044464);; cellular component: macromolecular complex (GO:0032991);; biological process: response to stimulus (GO:0050896)
AT5G27720	emb1644	52.6968	2342	44.4071	2777	44.6226	2616	167.065	8342	59.5427	3169	36.5966	1544	38.3135	2144	33.4969	1580	34.7051	1398	34.9501	1746	0.0097955	-0.855017	down	--	--	Cellular Component: nucleus (GO:0005634);; Cellular Component: small nucleolar ribonucleoprotein complex (GO:0005732);; Biological Process: embryo development ending in seed dormancy (GO:0009793);;	K12623|1.35676e-63|mtr:MTR_7g108700|K12623 U6 snRNA-associated Sm-like protein LSm4 | (RefSeq) u6 snRNA-associated-like-Smprotein	RNA degradation (ko03018);; Spliceosome (ko03040)	[A]	RNA processing and modification	LSM domain	Sm-like protein LSM4 OS=Arabidopsis thaliana OX=3702 GN=LSM4 PE=1 SV=1	K	Transcription	u6 snRNA-associated-like-Smprotein [Medicago truncatula]	cellular component: cell (GO:0005623);; cellular component: organelle (GO:0043226);; cellular component: cell part (GO:0044464);; cellular component: macromolecular complex (GO:0032991);; biological process: reproduction (GO:0000003);; biological process: reproductive process (GO:0022414);; biological process: multicellular organismal process (GO:0032501);; biological process: developmental proce…
AT3G44260	CAF1-9	15.2913	775	11.4633	818	13.2365	885	11.1676	605	19.005	1154	7.84777	378	8.01533	511	6.9535	374	9.27568	426	8.08851	461	4.28883e-05	-0.789829	down	--	--	Biological Process: MAPK cascade (GO:0000165);; Biological Process: nuclear-transcribed mRNA poly(A) tail shortening (GO:0000289);; Biological Process: defense response to insect (GO:0002213);; Biological Process: respiratory burst involved in defense response (GO:0002679);; Molecular Function: nucleic acid binding (GO:0003676);; Molecular Function: ribonuclease activity (GO:0004540);; Cellular C…	K12581|0|ath:AT3G44260|K12581 CCR4-NOT transcription complex subunit 7/8 | (RefSeq) CAF1a; Polynucleotidyl transferase, ribonuclease H-like superfamily protein	RNA degradation (ko03018)	[A]	RNA processing and modification	CAF1 family ribonuclease	Probable CCR4-associated factor 1 homolog 9 OS=Arabidopsis thaliana OX=3702 GN=CAF1-9 PE=2 SV=1	K	Transcription	Polynucleotidyl transferase, ribonuclease H-like superfamily protein [Arabidopsis thaliana]	biological process: metabolic process (GO:0008152);; biological process: cellular process (GO:0009987);; biological process: signaling (GO:0023052);; biological process: single-organism process (GO:0044699);; biological process: response to stimulus (GO:0050896);; biological process: biological regulation (GO:0065007);; biological process: immune system process (GO:0002376);; molecular function: …
AT1G73177	BNS	4.60076	97	2.62583	78	2.34624	66	4.26849	96	5.79626	147	1.83017	37	1.32277	36	2.74991	62	1.92056	37	2.5834	62	0.0372109	-0.720455	down	--	--	Cellular Component: anaphase-promoting complex (GO:0005680);; Biological Process: photomorphogenesis (GO:0009640);; Biological Process: embryo development ending in seed dormancy (GO:0009793);; Biological Process: seed germination (GO:0009845);; Biological Process: regulation of flower development (GO:0009909);; Biological Process: meristem structural organization (GO:0009933);; Biological Proces…	K12456|6.48431e-09|ath:AT1G73177|K12456 anaphase-promoting complex subunit 13 | (RefSeq) BNS; bonsai	Ubiquitin mediated proteolysis (ko04120)	--	--	--	Anaphase-promoting complex subunit 13 OS=Arabidopsis thaliana OX=3702 GN=APC13 PE=1 SV=1	--	--	bonsai [Arabidopsis thaliana]	cellular component: cell (GO:0005623);; cellular component: macromolecular complex (GO:0032991);; cellular component: organelle (GO:0043226);; cellular component: organelle part (GO:0044422);; cellular component: cell part (GO:0044464);; biological process: multicellular organismal process (GO:0032501);; biological process: developmental process (GO:0032502);; biological process: single-organism …
Arabidopsis_thaliana_newGene_166	--	1.65191	366	1.90443	594	1.34632	394	1.58719	376	1.63622	434	1.20944	255	0.798471	223	1.1795	278	0.788153	159	0.395637	99	0.00674036	-0.778677	down	[X]	--	--	K12447|0|thj:104808371|K12447 UDP-sugar pyrophosphorylase [EC:2.7.7.64] | (RefSeq) uncharacterized LOC104808371	Pentose and glucuronate interconversions (ko00040);; Galactose metabolism (ko00052);; Ascorbate and aldarate metabolism (ko00053);; Amino sugar and nucleotide sugar metabolism (ko00520)	[R]	General function prediction only	Reverse transcriptase (RNA-dependent DNA polymerase);; Integrase core domain;; GAG-pre-integrase domain;; Retrotransposon gag protein;; gag-polypeptide of LTR copia-type;; gag-polypeptide of LTR copia-type	Retrovirus-related Pol polyprotein from transposon TNT 1-94 OS=Nicotiana tabacum OX=4097 PE=2 SV=1	S	Function unknown	retroelement pol polyprotein-like [Arabidopsis thaliana]	--
AT1G48760	delta-ADR	5.56183	932	11.6127	2738	7.56304	1672	6.59715	1181	6.31702	1268	14.0033	2227	13.0336	2748	12.0245	2138	11.3753	1728	11.9691	2254	0.00354139	0.621276	up	--	--	Cellular Component: nucleus (GO:0005634);; Cellular Component: Golgi apparatus (GO:0005794);; Biological Process: intracellular protein transport (GO:0006886);; Biological Process: intra-Golgi vesicle-mediated transport (GO:0006891);; Biological Process: membrane fusion (GO:0006944);; Biological Process: endosome organization (GO:0007032);; Molecular Function: protein transporter activity (GO:000…	K12396|0|ath:AT1G48760|K12396 AP-3 complex subunit delta | (RefSeq) delta-ADR; delta-adaptin	--	[U]	Intracellular trafficking, secretion, and vesicular transport	Adaptin N terminal region;; non-SMC mitotic condensation complex subunit 1	AP-3 complex subunit delta OS=Arabidopsis thaliana OX=3702 GN=DELTA-ADR PE=1 SV=1	U	Intracellular trafficking, secretion, and vesicular transport	delta-adaptin [Arabidopsis thaliana]	cellular component: cell (GO:0005623);; cellular component: organelle (GO:0043226);; cellular component: cell part (GO:0044464);; biological process: localization (GO:0051179);; biological process: cellular process (GO:0009987);; biological process: cellular component organization or biogenesis (GO:0071840);; molecular function: transporter activity (GO:0005215);; cellular component: membrane (GO…
AT3G51730	AT3G51730	641.721	34392	398.104	30019	422.142	29844	435.521	24935	435.084	27923	254.961	12968	347.608	23438	231.748	13179	264.269	12835	296.111	17837	0.000187581	-0.73517	down	--	--	Cellular Component: lysosome (GO:0005764);; Biological Process: fatty acid beta-oxidation (GO:0006635);; Biological Process: sphingolipid metabolic process (GO:0006665);; Biological Process: calcium ion transport (GO:0006816);; Biological Process: Golgi organization (GO:0007030);; Biological Process: response to salt stress (GO:0009651);; Biological Process: protein import into peroxisome matrix …	K12382|7.28563e-140|ath:AT3G51730|K12382 saposin | (RefSeq) saposin B domain-containing protein	--	[IG]	Lipid transport and metabolism;; Carbohydrate transport and metabolism	Saposin-like type B, region 1;; Saposin-like type B, region 2	--	O	Posttranslational modification, protein turnover, chaperones	saposin B domain-containing protein [Arabidopsis thaliana]	cellular component: cell (GO:0005623);; cellular component: organelle (GO:0043226);; cellular component: cell part (GO:0044464);; biological process: metabolic process (GO:0008152);; biological process: cellular process (GO:0009987);; biological process: single-organism process (GO:0044699);; biological process: localization (GO:0051179);; biological process: cellular component organization or bi…
AT1G03950	VPS2.3	26.6264	1300	18.8365	1294	18.255	1176	17.1387	894	25.2072	1474	11.8879	551	15.0892	927	13.5091	700	12.6622	561	16.4693	904	0.00290998	-0.609647	down	--	--	Cellular Component: ESCRT III complex (GO:0000815);; Biological Process: protein transport (GO:0015031);; Biological Process: vesicle-mediated transport (GO:0016192);;	K12192|7.28571e-132|ath:AT1G03950|K12192 charged multivesicular body protein 2B | (RefSeq) VPS2.3; vacuolar protein sorting-associated protein 2.3	Endocytosis (ko04144)	[U]	Intracellular trafficking, secretion, and vesicular transport	Snf7	Vacuolar protein sorting-associated protein 2 homolog 3 OS=Arabidopsis thaliana OX=3702 GN=VPS2.3 PE=2 SV=1	N	Cell motility	vacuolar protein sorting-associated protein 2.3 [Arabidopsis thaliana]	cellular component: cell (GO:0005623);; cellular component: membrane (GO:0016020);; cellular component: macromolecular complex (GO:0032991);; cellular component: organelle (GO:0043226);; cellular component: organelle part (GO:0044422);; cellular component: membrane part (GO:0044425);; cellular component: cell part (GO:0044464);; biological process: localization (GO:0051179)
AT2G45695	URM1-1	13.3345	323	8.84403	320	9.44384	304	8.15853	211	12.6309	374	6.38963	152	6.89977	225	7.54207	197	5.3254	117	5.6828	156	0.00429359	-0.672586	down	--	--	Cellular Component: cytoplasm (GO:0005737);; Biological Process: tRNA thio-modification (GO:0034227);;	K12161|5.55919e-57|ath:AT2G45695|K12161 ubiquitin related modifier 1 | (RefSeq) Ubiquitin related modifier 1	Sulfur relay system (ko04122)	[O]	Posttranslational modification, protein turnover, chaperones	Urm1 (Ubiquitin related modifier)	Ubiquitin-related modifier 1 homolog 1 OS=Arabidopsis thaliana OX=3702 GN=URM1-1 PE=3 SV=2	O	Posttranslational modification, protein turnover, chaperones	Ubiquitin related modifier 1 [Arabidopsis thaliana]	cellular component: cell (GO:0005623);; cellular component: cell part (GO:0044464);; biological process: metabolic process (GO:0008152);; biological process: cellular process (GO:0009987)
AT1G16410	CYP79F1	13.7886	1323	28.5558	3866	36.6089	4547	37.2121	3832	27.1807	3118	34.2574	3099	39.6498	4796	78.1863	7973	45.5789	3965	47.229	5084	0.0455803	0.606982	up	[QV]	Secondary metabolites biosynthesis, transport and catabolism;; Defense mechanisms	Molecular Function: iron ion binding (GO:0005506);; Cellular Component: endoplasmic reticulum (GO:0005783);; Molecular Function: electron carrier activity (GO:0009055);; Cellular Component: chloroplast (GO:0009507);; Biological Process: response to insect (GO:0009625);; Molecular Function: oxidoreductase activity, acting on paired donors, with incorporation or reduction of molecular oxygen, NAD(P…	K12154|0|ath:AT1G16410|K12154 cytochrome P450 family 79 subfamily F polypeptide 1 [EC:1.14.13.-] | (RefSeq) CYP79F1; cytochrome p450 79f1	Glucosinolate biosynthesis (ko00966);; 2-Oxocarboxylic acid metabolism (ko01210)	[Q]	Secondary metabolites biosynthesis, transport and catabolism	Cytochrome P450	Dihomomethionine N-hydroxylase OS=Arabidopsis thaliana OX=3702 GN=CYP79F1 PE=1 SV=1	Q	Secondary metabolites biosynthesis, transport and catabolism	cytochrome p450 79f1 [Arabidopsis thaliana]	molecular function: binding (GO:0005488);; cellular component: cell (GO:0005623);; cellular component: organelle (GO:0043226);; cellular component: cell part (GO:0044464);; molecular function: electron carrier activity (GO:0009055);; biological process: response to stimulus (GO:0050896);; biological process: multi-organism process (GO:0051704);; biological process: metabolic process (GO:0008152);…
AT2G46830	CCA1	4.39285	559	5.57423	936	9.00625	1437	9.36043	1231	7.35936	1058	25.7354	2993	16.1189	2513	29.1682	3774	19.345	2087	13.0838	1765	3.6264e-07	1.25083	up	--	--	--	K12134|0|ath:AT2G46830|K12134 circadian clock associated 1 | (RefSeq) CCA1; circadian clock associated 1	Circadian rhythm - plant (ko04712)	[O]	Posttranslational modification, protein turnover, chaperones	Myb-like DNA-binding domain	Protein CCA1 OS=Arabidopsis thaliana OX=3702 GN=CCA1 PE=1 SV=1	K	Transcription	circadian clock associated 1 [Arabidopsis thaliana]	--
AT1G01060	LHY	0.808672	111	0.49441	96	0.716342	125	1.21669	174	0.788824	131	2.42454	310	2.99792	494	1.96832	278	1.85806	225	2.16386	320	7.18446e-07	1.20345	up	--	--	--	K12133|0|ath:AT1G01060|K12133 MYB-related transcription factor LHY | (RefSeq) LHY; Homeodomain-like superfamily protein	Circadian rhythm - plant (ko04712)	[O]	Posttranslational modification, protein turnover, chaperones	Myb-like DNA-binding domain	Protein LHY OS=Arabidopsis thaliana OX=3702 GN=LHY PE=1 SV=2	K	Transcription	Homeodomain-like superfamily protein [Arabidopsis thaliana]	--
AT5G60100	APRR3	33.0038	3386	30.2508	4357	32.1417	4345	27.2192	2978	32.2742	3962	13.0606	1280	12.9656	1675	16.8635	1841	10.4159	975	18.1113	2085	2.71635e-11	-1.08524	down	[TK]	Signal transduction mechanisms;; Transcription	Molecular Function: phosphorelay response regulator activity (GO:0000156);; Biological Process: phosphorelay signal transduction system (GO:0000160);; Molecular Function: protein binding (GO:0005515);; Cellular Component: nucleus (GO:0005634);; Biological Process: chromatin assembly or disassembly (GO:0006333);; Biological Process: regulation of transcription, DNA-templated (GO:0006355);; Biologi…	K12131|0|ath:AT5G60100|K12131 pseudo-response regulator 3 | (RefSeq) PRR3; pseudo-response regulator 3	Circadian rhythm - plant (ko04712)	[K]	Transcription	Response regulator receiver domain;; CCT motif	Two-component response regulator-like APRR3 OS=Arabidopsis thaliana OX=3702 GN=APRR3 PE=1 SV=1	K	Transcription	pseudo-response regulator 3 [Arabidopsis thaliana]	biological process: cellular process (GO:0009987);; biological process: signaling (GO:0023052);; biological process: single-organism process (GO:0044699);; biological process: response to stimulus (GO:0050896);; biological process: biological regulation (GO:0065007);; molecular function: signal transducer activity (GO:0004871);; molecular function: binding (GO:0005488);; cellular component: cell …
AT2G46790	APRR9	19.6886	1809	16.8317	2171	19.3871	2345	20.5376	2008	16.8639	1845	44.0387	3829	33.2886	3825	43.1426	4173	32.8131	2716	35.025	3598	9.44911e-11	0.908474	up	[TK]	Signal transduction mechanisms;; Transcription	Molecular Function: phosphorelay response regulator activity (GO:0000156);; Biological Process: phosphorelay signal transduction system (GO:0000160);; Molecular Function: DNA binding (GO:0003677);; Molecular Function: protein binding (GO:0005515);; Cellular Component: nucleus (GO:0005634);; Biological Process: circadian rhythm (GO:0007623);; Biological Process: response to temperature stimulus (G…	K12128|0|ath:AT2G46790|K12128 pseudo-response regulator 9 | (RefSeq) PRR9; pseudo-response regulator 9	Circadian rhythm - plant (ko04712)	[K]	Transcription	Response regulator receiver domain;; CCT motif	Two-component response regulator-like APRR9 OS=Arabidopsis thaliana OX=3702 GN=APRR9 PE=1 SV=2	K	Transcription	pseudo-response regulator 9 [Arabidopsis thaliana]	biological process: cellular process (GO:0009987);; biological process: signaling (GO:0023052);; biological process: single-organism process (GO:0044699);; biological process: response to stimulus (GO:0050896);; biological process: biological regulation (GO:0065007);; molecular function: signal transducer activity (GO:0004871);; molecular function: binding (GO:0005488);; cellular component: cell …
AT5G61380	TOC1	54.909	7449	55.9841	10598	62.5427	11104	55.8013	8033	54.2346	8752	29.434	3777	29.7878	5025	28.6322	4100	27.5161	3346	34.5816	5283	1.97198e-25	-0.948257	down	[TK]	Signal transduction mechanisms;; Transcription	Molecular Function: phosphorelay response regulator activity (GO:0000156);; Biological Process: phosphorelay signal transduction system (GO:0000160);; Molecular Function: transcription factor activity, sequence-specific DNA binding (GO:0003700);; Molecular Function: protein binding (GO:0005515);; Cellular Component: nucleus (GO:0005634);; Biological Process: regulation of transcription, DNA-templ…	K12127|0|ath:AT5G61380|K12127 pseudo-response regulator 1 | (RefSeq) TOC1; CCT motif -containing response regulator protein	Circadian rhythm - plant (ko04712)	[K]	Transcription	Response regulator receiver domain;; CCT motif	Two-component response regulator-like APRR1 OS=Arabidopsis thaliana OX=3702 GN=APRR1 PE=1 SV=1	K	Transcription	CCT motif -containing response regulator protein [Arabidopsis thaliana]	biological process: cellular process (GO:0009987);; biological process: signaling (GO:0023052);; biological process: single-organism process (GO:0044699);; biological process: response to stimulus (GO:0050896);; biological process: biological regulation (GO:0065007);; molecular function: signal transducer activity (GO:0004871);; molecular function: nucleic acid binding transcription factor activi…
Arabidopsis_thaliana_newGene_700	--	8.80122	467	11.7565	871	11.3413	788	8.29408	469	10.5751	670	4.67821	237	8.31233	551	5.8183	328	6.62965	317	5.87938	351	0.00050317	-0.681239	down	--	--	Molecular Function: core promoter binding (GO:0001047);; Molecular Function: ubiquitin-protein transferase activity (GO:0004842);; Molecular Function: protein binding (GO:0005515);; Cellular Component: nucleus (GO:0005634);; Cellular Component: cytoplasm (GO:0005737);; Biological Process: regulation of transcription, DNA-templated (GO:0006355);; Biological Process: ubiquitin-dependent protein cat…	K12116|3.89442e-30|aly:ARALYDRAFT_475919|K12116 flavin-binding kelch repeat F-box protein 1 | (RefSeq) FKF1; flavin-binding kelch domain F box protein	Circadian rhythm - plant (ko04712)	[R]	General function prediction only	--	Adagio protein 3 OS=Arabidopsis thaliana OX=3702 GN=ADO3 PE=1 SV=1	O	Posttranslational modification, protein turnover, chaperones	unknown protein [Arabidopsis thaliana]	molecular function: binding (GO:0005488);; molecular function: catalytic activity (GO:0003824);; cellular component: cell (GO:0005623);; cellular component: organelle (GO:0043226);; cellular component: cell part (GO:0044464);; biological process: biological regulation (GO:0065007);; biological process: metabolic process (GO:0008152);; biological process: cellular process (GO:0009987);; biological…
AT1G68050	ADO3	49.0102	5046	45.4548	6584	45.4865	6178	32.2698	3549	55.3037	6818	13.876	1356	13.702	1775	21.6618	2367	9.53175	890	18.1718	2103	2.45013e-11	-1.41736	down	[R]	General function prediction only	--	K12116|0|ath:AT1G68050|K12116 flavin-binding kelch repeat F-box protein 1 | (RefSeq) FKF1; flavin-binding, kelch repeat, f box 1	Circadian rhythm - plant (ko04712)	--	--	Galactose oxidase, central domain;; Galactose oxidase, central domain;; Kelch motif;; Kelch motif;; Kelch motif;; PAS domain;; Kelch motif;; PAS fold;; PAS fold	Adagio protein 3 OS=Arabidopsis thaliana OX=3702 GN=ADO3 PE=1 SV=1	O	Posttranslational modification, protein turnover, chaperones	flavin-binding, kelch repeat, f box 1 [Arabidopsis thaliana]	--
AT4G31500	CYP83B1	54.0916	4599	68.5987	8206	76.8419	8618	84.7502	7698	103.666	10555	111.129	8967	126.841	13568	137.905	12441	145.959	11246	112.896	10788	0.00183313	0.608632	up	[QV]	Secondary metabolites biosynthesis, transport and catabolism;; Defense mechanisms	Biological Process: sulfur amino acid metabolic process (GO:0000096);; Biological Process: tryptophan biosynthetic process (GO:0000162);; Molecular Function: iron ion binding (GO:0005506);; Cellular Component: mitochondrion (GO:0005739);; Cellular Component: endoplasmic reticulum (GO:0005783);; Cellular Component: plasma membrane (GO:0005886);; Biological Process: glycine catabolic process (GO:00…	K11818|0|ath:AT4G31500|K11818 cytochrome P450 family 83 subfamily B polypeptide 1 [EC:1.14.-.-] | (RefSeq) CYP83B1; cytochrome P450, family 83, subfamily B, polypeptide 1	Tryptophan metabolism (ko00380);; Glucosinolate biosynthesis (ko00966);; 2-Oxocarboxylic acid metabolism (ko01210)	[Q]	Secondary metabolites biosynthesis, transport and catabolism	Cytochrome P450	Cytochrome P450 83B1 OS=Arabidopsis thaliana OX=3702 GN=CYP83B1 PE=1 SV=1	Q	Secondary metabolites biosynthesis, transport and catabolism	cytochrome P450, family 83, subfamily B, polypeptide 1 [Arabidopsis thaliana]	biological process: metabolic process (GO:0008152);; biological process: cellular process (GO:0009987);; biological process: single-organism process (GO:0044699);; molecular function: binding (GO:0005488);; cellular component: cell (GO:0005623);; cellular component: organelle (GO:0043226);; cellular component: cell part (GO:0044464);; cellular component: membrane (GO:0016020);; molecular function…
AT3G43600	AAO2	1.0378	219	0.855841	251	1.26319	349	1.24657	280	0.804703	204	1.70914	341	1.40073	371	2.17353	484	1.76114	334	1.65237	390	0.00335558	0.625201	up	[F]	Nucleotide transport and metabolism	Molecular Function: iron ion binding (GO:0005506);; Molecular Function: copper ion binding (GO:0005507);; Cellular Component: extracellular region (GO:0005576);; Cellular Component: cell wall (GO:0005618);; Cellular Component: cytosol (GO:0005829);; Molecular Function: primary amine oxidase activity (GO:0008131);; Molecular Function: UDP-N-acetylmuramate dehydrogenase activity (GO:0008762);; Mole…	K11817|0|ath:AT3G43600|K11817 indole-3-acetaldehyde oxidase [EC:1.2.3.7] | (RefSeq) AAO2; aldehyde oxidase 2	Tryptophan metabolism (ko00380)	[F]	Nucleotide transport and metabolism	Molybdopterin-binding domain of aldehyde dehydrogenase;; FAD binding domain in molybdopterin dehydrogenase;; Aldehyde oxidase and xanthine dehydrogenase, a/b hammerhead domain;; CO dehydrogenase flavoprotein C-terminal domain;; [2Fe-2S] binding domain;; 2Fe-2S iron-sulfur cluster binding domain	Indole-3-acetaldehyde oxidase OS=Arabidopsis thaliana OX=3702 GN=AAO2 PE=1 SV=2	F	Nucleotide transport and metabolism	aldehyde oxidase 2 [Arabidopsis thaliana]	molecular function: binding (GO:0005488);; cellular component: extracellular region (GO:0005576);; cellular component: cell (GO:0005623);; cellular component: cell part (GO:0044464);; biological process: metabolic process (GO:0008152);; biological process: single-organism process (GO:0044699);; molecular function: catalytic activity (GO:0003824);; molecular function: electron carrier activity (GO…
AT2G22330	CYP79B3	14.7766	1356	16.2153	2094	17.2598	2089	29.0519	2848	8.92781	981	37.7744	3289	33.7494	3896	36.889	3591	71.286	5927	37.7633	3894	0.000268039	1.03033	up	[QV]	Secondary metabolites biosynthesis, transport and catabolism;; Defense mechanisms	Biological Process: defense response to oomycetes (GO:0002229);; Molecular Function: monooxygenase activity (GO:0004497);; Molecular Function: iron ion binding (GO:0005506);; Biological Process: glycine catabolic process (GO:0006546);; Biological Process: tryptophan catabolic process (GO:0006569);; Biological Process: unsaturated fatty acid biosynthetic process (GO:0006636);; Biological Process: …	K11813|0|ath:AT2G22330|K11813 tryptophan N-monooxygenase [EC:1.14.13.125] | (RefSeq) CYP79B3; cytochrome P450, family 79, subfamily B, polypeptide 3	Tryptophan metabolism (ko00380);; Glucosinolate biosynthesis (ko00966);; 2-Oxocarboxylic acid metabolism (ko01210)	[Q]	Secondary metabolites biosynthesis, transport and catabolism	Cytochrome P450	Tryptophan N-monooxygenase 2 OS=Arabidopsis thaliana OX=3702 GN=CYP79B3 PE=1 SV=1	Q	Secondary metabolites biosynthesis, transport and catabolism	cytochrome P450, family 79, subfamily B, polypeptide 3 [Arabidopsis thaliana]	biological process: response to stimulus (GO:0050896);; biological process: multi-organism process (GO:0051704);; biological process: metabolic process (GO:0008152);; biological process: single-organism process (GO:0044699);; molecular function: catalytic activity (GO:0003824);; molecular function: binding (GO:0005488);; biological process: cellular process (GO:0009987);; molecular function: elec…
AT4G39950	CYP79B2	1.7562	170	6.05011	824	7.26714	928	8.03646	831	4.24968	493	12.2598	1126	9.69717	1181	21.983	2274	16.525	1449	9.4448	1028	0.00251802	0.976537	up	[QV]	Secondary metabolites biosynthesis, transport and catabolism;; Defense mechanisms	Biological Process: defense response to oomycetes (GO:0002229);; Molecular Function: monooxygenase activity (GO:0004497);; Molecular Function: iron ion binding (GO:0005506);; Biological Process: tryptophan catabolic process (GO:0006569);; Molecular Function: electron carrier activity (GO:0009055);; Biological Process: response to water deprivation (GO:0009414);; Cellular Component: chloroplast (G…	K11812|0|ath:AT4G39950|K11812 tryptophan N-monooxygenase [EC:1.14.13.125] | (RefSeq) CYP79B2; cytochrome P450, family 79, subfamily B, polypeptide 2	Tryptophan metabolism (ko00380);; Glucosinolate biosynthesis (ko00966);; 2-Oxocarboxylic acid metabolism (ko01210)	[Q]	Secondary metabolites biosynthesis, transport and catabolism	Cytochrome P450	Tryptophan N-monooxygenase 1 OS=Arabidopsis thaliana OX=3702 GN=CYP79B2 PE=1 SV=2	Q	Secondary metabolites biosynthesis, transport and catabolism	cytochrome P450, family 79, subfamily B, polypeptide 2 [Arabidopsis thaliana]	biological process: response to stimulus (GO:0050896);; biological process: multi-organism process (GO:0051704);; biological process: metabolic process (GO:0008152);; biological process: single-organism process (GO:0044699);; molecular function: catalytic activity (GO:0003824);; molecular function: binding (GO:0005488);; biological process: cellular process (GO:0009987);; molecular function: elec…
AT5G41560	AT5G41560	30.3864	769	23.6539	842	23.8003	794	23.5257	636	27.6362	837	16.6796	401	17.7347	565	15.347	412	14.8363	340	16.6688	474	5.49928e-06	-0.684044	down	--	--	Cellular Component: nucleus (GO:0005634);;	K11792|5.03622e-68|ath:AT5G41560|K11792 DET1- and DDB1-associated protein 1 | (RefSeq) DET1 complexing ubiquitin ligase	--	[S]	Function unknown	Det1 complexing ubiquitin ligase	--	S	Function unknown	DET1 complexing ubiquitin ligase [Arabidopsis thaliana]	cellular component: cell (GO:0005623);; cellular component: organelle (GO:0043226);; cellular component: cell part (GO:0044464)
AT4G38950	AT4G38950	3.23615	521	2.59464	586	2.14946	457	1.75388	302	1.70445	329	6.25891	955	5.15825	1045	2.55503	437	5.89293	854	5.12213	927	0.000851731	0.89295	up	--	--	Molecular Function: microtubule motor activity (GO:0003777);; Molecular Function: ATP binding (GO:0005524);; Cellular Component: cytoplasm (GO:0005737);; Cellular Component: kinesin complex (GO:0005871);; Cellular Component: microtubule (GO:0005874);; Cellular Component: plasma membrane (GO:0005886);; Biological Process: microtubule-based movement (GO:0007018);; Molecular Function: microtubule bi…	K11498|0|ath:AT4G38950|K11498 centromeric protein E | (RefSeq) ATP binding microtubule motor family protein	--	[Z]	Cytoskeleton	Kinesin motor domain;; Domain of unknown function (DUF3490);; Microtubule binding	Kinesin-like protein KIN-7F OS=Arabidopsis thaliana OX=3702 GN=KIN7F PE=2 SV=1	Z	Cytoskeleton	ATP binding microtubule motor family protein [Arabidopsis thaliana]	molecular function: catalytic activity (GO:0003824);; molecular function: binding (GO:0005488);; cellular component: cell (GO:0005623);; cellular component: cell part (GO:0044464);; cellular component: macromolecular complex (GO:0032991);; cellular component: organelle (GO:0043226);; cellular component: organelle part (GO:0044422);; cellular component: supramolecular complex (GO:0099080);; cellul…
AT2G13370	CHR5	6.49126	1282	9.97397	3695	12.1142	4097	11.4206	3231	6.04833	1557	13.7184	3692	14.1137	4067	13.1338	3957	16.8374	3266	16.7065	5019	0.0360975	0.59249	up	[S]	Function unknown	Molecular Function: DNA binding (GO:0003677);; Molecular Function: chromatin binding (GO:0003682);; Molecular Function: helicase activity (GO:0004386);; Molecular Function: ATP binding (GO:0005524);; Cellular Component: nucleus (GO:0005634);; Biological Process: chromatin assembly or disassembly (GO:0006333);; Cellular Component: plasmodesma (GO:0009506);;	K11367|0|ath:AT2G13370|K11367 chromodomain-helicase-DNA-binding protein 1 [EC:3.6.4.12] | (RefSeq) CHR5; chromatin remodeling 5	--	[K]	Transcription	SNF2 family N-terminal domain;; Chromo (CHRromatin Organisation MOdifier) domain;; Helicase conserved C-terminal domain;; Domain of unknown function (DUF4208);; Type III restriction enzyme, res subunit	Protein CHROMATIN REMODELING 5 OS=Arabidopsis thaliana OX=3702 GN=CHR5 PE=1 SV=1	L	Replication, recombination and repair	chromatin remodeling 5 [Arabidopsis thaliana]	molecular function: binding (GO:0005488);; molecular function: catalytic activity (GO:0003824);; cellular component: cell (GO:0005623);; cellular component: organelle (GO:0043226);; cellular component: cell part (GO:0044464);; biological process: cellular process (GO:0009987);; biological process: cellular component organization or biogenesis (GO:0071840);; cellular component: cell junction (GO:0…
AT1G20693	HMGB2	643.332	29898	477.626	31235	495.274	30367	429.68	21335	577.103	32122	302.845	13359	345.459	20202	343.114	16922	263.36	11093	358.106	18706	2.4055e-05	-0.710774	down	--	--	Cellular Component: chromatin (GO:0000785);; Molecular Function: DNA binding (GO:0003677);; Molecular Function: chromatin binding (GO:0003682);; Molecular Function: transcription factor activity, sequence-specific DNA binding (GO:0003700);; Cellular Component: nucleus (GO:0005634);; Biological Process: glycolytic process (GO:0006096);; Biological Process: chromatin assembly or disassembly (GO:000…	K11296|1.3677e-60|aly:ARALYDRAFT_472301|K11296 high mobility group protein B3 | (RefSeq) hypothetical protein	--	[R]	General function prediction only	HMG (high mobility group) box;; HMG-box domain	High mobility group B protein 2 OS=Arabidopsis thaliana OX=3702 GN=HMGB2 PE=1 SV=1	B	Chromatin structure and dynamics	high mobility group B2 [Arabidopsis thaliana]	cellular component: cell (GO:0005623);; cellular component: organelle (GO:0043226);; cellular component: organelle part (GO:0044422);; cellular component: cell part (GO:0044464);; molecular function: binding (GO:0005488);; biological process: biological regulation (GO:0065007);; molecular function: nucleic acid binding transcription factor activity (GO:0001071);; biological process: metabolic pro…
AT1G18800	NRP2	8.06997	491	8.92155	763	10.4608	841	7.64244	497	9.50195	693	5.14391	298	4.97127	381	4.54737	294	5.41639	301	6.7784	464	1.90986e-06	-0.736954	down	--	--	Molecular Function: DNA binding (GO:0003677);; Molecular Function: chromatin binding (GO:0003682);; Cellular Component: nucleus (GO:0005634);; Cellular Component: cytoplasm (GO:0005737);; Biological Process: nucleosome assembly (GO:0006334);; Biological Process: cell proliferation (GO:0008283);; Biological Process: lateral root formation (GO:0010311);; Biological Process: cell differentiation (GO…	K11290|1.98705e-144|ath:AT1G18800|K11290 template-activating factor I | (RefSeq) NRP2; NAP1-related protein 2	--	[L]	Replication, recombination and repair	Nucleosome assembly protein (NAP)	NAP1-related protein 2 OS=Arabidopsis thaliana OX=3702 GN=NRP2 PE=1 SV=2	S	Function unknown	unknown protein [Arabidopsis thaliana]	molecular function: binding (GO:0005488);; cellular component: cell (GO:0005623);; cellular component: organelle (GO:0043226);; cellular component: cell part (GO:0044464);; biological process: cellular process (GO:0009987);; biological process: cellular component organization or biogenesis (GO:0071840);; biological process: single-organism process (GO:0044699);; biological process: multicellular …
AT3G53730	AT3G53730	116.67	3070	98.0404	3630	76.352	2650	59.0794	1661	103.91	3274	49.7869	1244	57.6636	1909	60.8675	1700	54.4596	1299	69.5959	2058	0.00500288	-0.625356	down	--	--	Cellular Component: nucleosome (GO:0000786);; Molecular Function: DNA binding (GO:0003677);; Cellular Component: nucleolus (GO:0005730);; Cellular Component: vacuole (GO:0005773);; Biological Process: nucleosome assembly (GO:0006334);; Cellular Component: thylakoid (GO:0009579);; Molecular Function: protein heterodimerization activity (GO:0046982);;	K11254|1.24465e-50|zma:103634846|K11254 histone H4 | (RefSeq) histone H4	--	[B]	Chromatin structure and dynamics	Centromere kinetochore component CENP-T histone fold;; TATA box binding protein associated factor (TAF)	Histone H4 OS=Glycine max OX=3847 PE=3 SV=1	B	Chromatin structure and dynamics	histone H4 [Zea mays]	cellular component: cell (GO:0005623);; cellular component: macromolecular complex (GO:0032991);; cellular component: organelle (GO:0043226);; cellular component: organelle part (GO:0044422);; cellular component: cell part (GO:0044464);; molecular function: binding (GO:0005488);; biological process: cellular process (GO:0009987);; biological process: cellular component organization or biogenesis …
AT4G40030	AT4G40030	337.52	12724	206.1	10961	212.151	10552	171.179	6876	431.556	19486	158.403	5679	153.604	7308	190.324	7586	124.424	4242	143.015	6054	0.0060349	-0.744884	down	--	--	Cellular Component: nucleosome (GO:0000786);; Molecular Function: DNA binding (GO:0003677);; Cellular Component: nucleus (GO:0005634);; Biological Process: glucose catabolic process (GO:0006007);; Biological Process: nucleosome assembly (GO:0006334);; Biological Process: protein targeting (GO:0006605);; Molecular Function: protein heterodimerization activity (GO:0046982);;	K11253|4.26538e-93|crb:CARUB_v10002094mg|K11253 histone H3 | (RefSeq) hypothetical protein	--	[B]	Chromatin structure and dynamics	Core histone H2A/H2B/H3/H4	Histone H3.3 OS=Vitis vinifera OX=29760 PE=2 SV=3	B	Chromatin structure and dynamics	Histone superfamily protein [Arabidopsis thaliana]	cellular component: cell (GO:0005623);; cellular component: macromolecular complex (GO:0032991);; cellular component: organelle (GO:0043226);; cellular component: organelle part (GO:0044422);; cellular component: cell part (GO:0044464);; molecular function: binding (GO:0005488);; biological process: metabolic process (GO:0008152);; biological process: single-organism process (GO:0044699);; biolog…
AT3G09480	AT3G09480	2.2256	66	1.46797	62	1.16004	46	1.14231	37	1.40594	50	0.751532	22	0.877013	33	0.831904	27	0.559546	16	0.906716	31	0.0341483	-0.711719	down	--	--	Cellular Component: nucleosome (GO:0000786);; Molecular Function: DNA binding (GO:0003677);; Cellular Component: nucleolus (GO:0005730);; Biological Process: nucleosome assembly (GO:0006334);; Molecular Function: protein heterodimerization activity (GO:0046982);; Biological Process: obsolete cellular process involved in reproduction (GO:0048610);; Biological Process: pollen tube development (GO:0…	K11252|9.15335e-56|ath:AT3G09480|K11252 histone H2B | (RefSeq) Histone superfamily protein	--	[B]	Chromatin structure and dynamics	Core histone H2A/H2B/H3/H4	Histone H2B.5 OS=Arabidopsis thaliana OX=3702 GN=At3g09480 PE=1 SV=3	B	Chromatin structure and dynamics	Histone superfamily protein [Arabidopsis thaliana]	cellular component: cell (GO:0005623);; cellular component: macromolecular complex (GO:0032991);; cellular component: organelle (GO:0043226);; cellular component: organelle part (GO:0044422);; cellular component: cell part (GO:0044464);; molecular function: binding (GO:0005488);; biological process: cellular process (GO:0009987);; biological process: cellular component organization or biogenesis …
AT2G37470	AT2G37470	67.1467	1980	35.737	1483	28.669	1115	23.2221	732	57.9277	2045	27.3045	764	25.2573	937	28.0415	878	22.6576	606	29.1084	965	0.0475727	-0.613482	down	--	--	Cellular Component: nucleosome (GO:0000786);; Molecular Function: DNA binding (GO:0003677);; Cellular Component: nucleus (GO:0005634);; Biological Process: nucleosome assembly (GO:0006334);; Molecular Function: protein heterodimerization activity (GO:0046982);;	K11252|6.09857e-64|ath:AT2G37470|K11252 histone H2B | (RefSeq) Histone superfamily protein	--	[B]	Chromatin structure and dynamics	Core histone H2A/H2B/H3/H4;; Histone-like transcription factor (CBF/NF-Y) and archaeal histone	Histone H2B.4 OS=Arabidopsis thaliana OX=3702 GN=At2g37470 PE=1 SV=3	B	Chromatin structure and dynamics	Histone superfamily protein [Arabidopsis thaliana]	cellular component: cell (GO:0005623);; cellular component: macromolecular complex (GO:0032991);; cellular component: organelle (GO:0043226);; cellular component: organelle part (GO:0044422);; cellular component: cell part (GO:0044464);; molecular function: binding (GO:0005488);; biological process: cellular process (GO:0009987);; biological process: cellular component organization or biogenesis …
AT3G53650	AT3G53650	4.62916	95	3.7752	108	5.07088	136	2.91947	64	6.73041	164	1.12848	22	2.61021	67	1.76812	39	2.5576	48	2.36071	54	0.00266646	-0.924331	down	--	--	Cellular Component: nucleosome (GO:0000786);; Molecular Function: DNA binding (GO:0003677);; Cellular Component: nucleolus (GO:0005730);; Biological Process: nucleosome assembly (GO:0006334);; Molecular Function: protein heterodimerization activity (GO:0046982);; Biological Process: obsolete cellular process involved in reproduction (GO:0048610);; Biological Process: pollen tube development (GO:0…	K11252|1.08696e-55|ath:AT3G53650|K11252 histone H2B | (RefSeq) Histone superfamily protein	--	[B]	Chromatin structure and dynamics	Core histone H2A/H2B/H3/H4	Histone H2B.8 OS=Arabidopsis thaliana OX=3702 GN=At3g53650 PE=1 SV=3	B	Chromatin structure and dynamics	Histone superfamily protein [Arabidopsis thaliana]	cellular component: cell (GO:0005623);; cellular component: macromolecular complex (GO:0032991);; cellular component: organelle (GO:0043226);; cellular component: organelle part (GO:0044422);; cellular component: cell part (GO:0044464);; molecular function: binding (GO:0005488);; biological process: cellular process (GO:0009987);; biological process: cellular component organization or biogenesis …
AT5G54640	HTA1	83.8093	2732	64.9174	2978	62.3079	2679	42.6636	1486	86.8084	3389	44.2961	1371	43.2767	1775	42.9377	1485	33.6402	994	52.8475	1937	0.00736265	-0.630172	down	--	--	Cellular Component: nucleosome (GO:0000786);; Molecular Function: DNA binding (GO:0003677);; Cellular Component: nucleolus (GO:0005730);; Biological Process: nucleosome assembly (GO:0006334);; Biological Process: DNA mediated transformation (GO:0009294);; Biological Process: response to wounding (GO:0009611);; Biological Process: response to bacterium (GO:0009617);; Molecular Function: protein he…	K11251|1.24864e-71|ath:AT5G54640|K11251 histone H2A | (RefSeq) RAT5; Histone superfamily protein	--	[B]	Chromatin structure and dynamics	C-terminus of histone H2A;; Core histone H2A/H2B/H3/H4;; Histone-like transcription factor (CBF/NF-Y) and archaeal histone	Histone H2A.6 OS=Arabidopsis thaliana OX=3702 GN=RAT5 PE=1 SV=1	B	Chromatin structure and dynamics	Histone superfamily protein [Arabidopsis thaliana]	cellular component: cell (GO:0005623);; cellular component: macromolecular complex (GO:0032991);; cellular component: organelle (GO:0043226);; cellular component: organelle part (GO:0044422);; cellular component: cell part (GO:0044464);; molecular function: binding (GO:0005488);; biological process: cellular process (GO:0009987);; biological process: cellular component organization or biogenesis …
AT2G20490	NOP10	25.7192	597	21.5265	703	15.7632	483	16.5752	412	18.56	516	10.3831	229	11.0135	323	13.5026	333	14.3094	302	14.557	381	0.00469143	-0.615598	down	--	--	Biological Process: RNA methylation (GO:0001510);; Biological Process: pseudouridine synthesis (GO:0001522);; Cellular Component: nucleolus (GO:0005730);; Biological Process: rRNA processing (GO:0006364);; Biological Process: polar nucleus fusion (GO:0010197);; Cellular Component: Cajal body (GO:0015030);; Molecular Function: snoRNA binding (GO:0030515);; Cellular Component: box H/ACA RNP complex…	K11130|2.32946e-40|ath:AT2G20490|K11130 H/ACA ribonucleoprotein complex subunit 3 | (RefSeq) NOP10; nucleolar RNA-binding Nop10p family protein	Ribosome biogenesis in eukaryotes (ko03008)	[A]	RNA processing and modification	Nucleolar RNA-binding protein, Nop10p family	H/ACA ribonucleoprotein complex subunit 3-like protein OS=Arabidopsis thaliana OX=3702 GN=At2g20490 PE=3 SV=2	J	Translation, ribosomal structure and biogenesis	nucleolar RNA-binding Nop10p family protein [Arabidopsis thaliana]	biological process: metabolic process (GO:0008152);; biological process: cellular process (GO:0009987);; cellular component: cell (GO:0005623);; cellular component: organelle (GO:0043226);; cellular component: organelle part (GO:0044422);; cellular component: cell part (GO:0044464);; biological process: cellular component organization or biogenesis (GO:0071840);; cellular component: membrane-encl…
AT2G47640	AT2G47640	21.2582	667	19.3223	853	16.3081	675	14.3499	481	23.6829	888	13.5318	404	13.6833	541	11.3954	380	11.0331	315	13.6018	481	0.0032969	-0.586804	down	--	--	Biological Process: RNA methylation (GO:0001510);; Cellular Component: nucleolus (GO:0005730);; Cellular Component: small nucleolar ribonucleoprotein complex (GO:0005732);; Cellular Component: cytosol (GO:0005829);; Biological Process: RNA splicing (GO:0008380);; Cellular Component: small nuclear ribonucleoprotein complex (GO:0030532);;	K11096|4.80735e-74|ath:AT2G47640|K11096 small nuclear ribonucleoprotein D2 | (RefSeq) Small nuclear ribonucleoprotein family protein	Spliceosome (ko03040)	[A]	RNA processing and modification	LSM domain	Sm-like protein LSM3B OS=Arabidopsis thaliana OX=3702 GN=LSM3B PE=1 SV=1	K	Transcription	Small nuclear ribonucleoprotein family protein [Arabidopsis thaliana]	biological process: metabolic process (GO:0008152);; biological process: cellular process (GO:0009987);; cellular component: cell (GO:0005623);; cellular component: organelle (GO:0043226);; cellular component: organelle part (GO:0044422);; cellular component: cell part (GO:0044464);; cellular component: macromolecular complex (GO:0032991)
AT1G05570	CALS1	4.20359	1292	3.78821	1629	4.50168	1819	5.06105	1659	3.44226	1273	7.39593	2140	7.39627	2837	5.69755	1853	8.81598	2439	9.47295	3250	1.42313e-05	0.764799	up	--	--	Cellular Component: 1,3-beta-D-glucan synthase complex (GO:0000148);; Molecular Function: 1,3-beta-D-glucan synthase activity (GO:0003843);; Biological Process: (1->3)-beta-D-glucan biosynthetic process (GO:0006075);; Biological Process: membrane fusion (GO:0006944);; Cellular Component: cell plate (GO:0009504);; Cellular Component: plasmodesma (GO:0009506);; Biological Process: microsporogenesis…	K11000|0|ath:AT1G05570|K11000 callose synthase [EC:2.4.1.-] | (RefSeq) CALS1; callose synthase 1	--	[M]	Cell wall/membrane/envelope biogenesis	1,3-beta-glucan synthase component;; 1,3-beta-glucan synthase subunit FKS1, domain-1;; Vta1 like	Callose synthase 1 OS=Arabidopsis thaliana OX=3702 GN=CALS1 PE=1 SV=2	S	Function unknown	callose synthase 1 [Arabidopsis thaliana]	cellular component: cell (GO:0005623);; cellular component: membrane (GO:0016020);; cellular component: macromolecular complex (GO:0032991);; cellular component: membrane part (GO:0044425);; cellular component: cell part (GO:0044464);; molecular function: catalytic activity (GO:0003824);; biological process: metabolic process (GO:0008152);; biological process: cellular process (GO:0009987);; biol…
AT2G45280	ATRAD51C	2.19803	247	1.60879	221	2.30414	301	1.83672	213	1.64318	188	0.702568	71	0.391451	92	1.34595	111	0.854673	82	1.56424	192	0.00371808	-0.823532	down	[L]	Replication, recombination and repair	Molecular Function: recombinase activity (GO:0000150);; Biological Process: mitotic cell cycle (GO:0000278);; Molecular Function: damaged DNA binding (GO:0003684);; Molecular Function: single-stranded DNA binding (GO:0003697);; Molecular Function: protein binding (GO:0005515);; Molecular Function: ATP binding (GO:0005524);; Biological Process: DNA-dependent DNA replication (GO:0006261);; Biologic…	K10870|0|ath:AT2G45280|K10870 RAD51-like protein 2 | (RefSeq) RAD51C; RAS associated with diabetes protein 51C	Homologous recombination (ko03440)	[DL]	Cell cycle control, cell division, chromosome partitioning;; Replication, recombination and repair	Rad51;; DnaB-like helicase C terminal domain;; KaiC;; AAA domain	DNA repair protein RAD51 homolog 3 OS=Arabidopsis thaliana OX=3702 GN=RAD51C PE=1 SV=2	L	Replication, recombination and repair	RAS associated with diabetes protein 51C [Arabidopsis thaliana]	molecular function: catalytic activity (GO:0003824);; biological process: cellular process (GO:0009987);; biological process: single-organism process (GO:0044699);; molecular function: binding (GO:0005488);; biological process: metabolic process (GO:0008152);; biological process: biological regulation (GO:0065007);; biological process: localization (GO:0051179);; biological process: reproduction …
AT3G53260	PAL2	7.9935	982	11.5462	1995	11.4966	1862	11.7688	1544	7.54668	1110	21.6733	2526	20.5872	3181	19.2683	2511	22.4159	2494	19.8524	2740	5.30819e-10	0.937941	up	[E]	Amino acid transport and metabolism	Cellular Component: cytosol (GO:0005829);; Biological Process: L-phenylalanine catabolic process (GO:0006559);; Biological Process: polyamine catabolic process (GO:0006598);; Biological Process: defense response (GO:0006952);; Biological Process: response to oxidative stress (GO:0006979);; Biological Process: pollen development (GO:0009555);; Biological Process: response to wounding (GO:0009611);…	K10775|0|ath:AT3G53260|K10775 phenylalanine ammonia-lyase [EC:4.3.1.24] | (RefSeq) PAL2; phenylalanine ammonia-lyase 2	Phenylalanine metabolism (ko00360);; Phenylpropanoid biosynthesis (ko00940)	[Q]	Secondary metabolites biosynthesis, transport and catabolism	Aromatic amino acid lyase	Phenylalanine ammonia-lyase 2 OS=Arabidopsis thaliana OX=3702 GN=PAL2 PE=1 SV=2	E	Amino acid transport and metabolism	phenylalanine ammonia-lyase 2 [Arabidopsis thaliana]	cellular component: cell (GO:0005623);; cellular component: cell part (GO:0044464);; biological process: metabolic process (GO:0008152);; biological process: cellular process (GO:0009987);; biological process: single-organism process (GO:0044699);; biological process: response to stimulus (GO:0050896);; biological process: multicellular organismal process (GO:0032501);; biological process: develo…
AT5G17050	UGT78D2	2.1717	162	2.99727	313	4.71751	435	3.29752	262	4.54013	385	6.0256	425	5.354	462	8.6339	660	6.26429	401	4.28902	358	0.0175668	0.632895	up	[G]	Carbohydrate transport and metabolism	Cellular Component: chloroplast (GO:0009507);; Biological Process: anthocyanin-containing compound biosynthetic process (GO:0009718);; Biological Process: response to sucrose (GO:0009744);; Biological Process: response to UV-B (GO:0010224);; Molecular Function: anthocyanidin 3-O-glucosyltransferase activity (GO:0047213);; Biological Process: flavonol biosynthetic process (GO:0051555);; Molecular …	K10757|0|ath:AT5G17050|K10757 flavonol 3-O-glucosyltransferase [EC:2.4.1.91] | (RefSeq) UGT78D2; UDP-glucosyl transferase 78D2	Flavone and flavonol biosynthesis (ko00944)	[GC]	Carbohydrate transport and metabolism;; Energy production and conversion	UDP-glucoronosyl and UDP-glucosyl transferase	UDP-glycosyltransferase 78D2 OS=Arabidopsis thaliana OX=3702 GN=UGT78D2 PE=2 SV=1	S	Function unknown	UDP-glucosyl transferase 78D2 [Arabidopsis thaliana]	cellular component: cell (GO:0005623);; cellular component: organelle (GO:0043226);; cellular component: cell part (GO:0044464);; biological process: metabolic process (GO:0008152);; biological process: single-organism process (GO:0044699);; biological process: response to stimulus (GO:0050896);; molecular function: catalytic activity (GO:0003824)
AT1G52240	ATROPGEF11	0.034717	4	0.088135	13	0.120767	9	0.089921	10	0.040837	5	0.309888	15	0.90205	46	0.602463	22	0.525712	22	0.898787	34	0.00146851	1.13511	up	--	--	Biological Process: microtubule cytoskeleton organization (GO:0000226);; Molecular Function: Rho guanyl-nucleotide exchange factor activity (GO:0005089);; Cellular Component: nucleus (GO:0005634);; Cellular Component: cytoplasm (GO:0005737);; Cellular Component: microtubule associated complex (GO:0005875);; Biological Process: pollen tube growth (GO:0009860);; Biological Process: root hair cell d…	K10418|0|ath:AT1G52240|K10418 dynein light chain LC8-type | (RefSeq) ROPGEF11; rop guanine nucleotide exchange factor-like protein	--	--	--	PRONE (Plant-specific Rop nucleotide exchanger);; Dynein light chain type 1	Rop guanine nucleotide exchange factor 11 OS=Arabidopsis thaliana OX=3702 GN=ROPGEF11 PE=1 SV=2	S	Function unknown	unknown protein [Arabidopsis thaliana]	biological process: cellular process (GO:0009987);; biological process: cellular component organization or biogenesis (GO:0071840);; biological process: biological regulation (GO:0065007);; molecular function: molecular function regulator (GO:0098772);; cellular component: cell (GO:0005623);; cellular component: organelle (GO:0043226);; cellular component: cell part (GO:0044464);; cellular compon…
AT1G72250	AT1G72250	0.110814	21	0.565527	150	0.540188	135	0.63959	129	0.15429	35	0.76229	137	0.771651	183	1.03825	208	1.26819	217	0.754225	160	0.0484634	0.754124	up	[S]	Function unknown	Biological Process: microtubule cytoskeleton organization (GO:0000226);; Biological Process: cytokinesis by cell plate formation (GO:0000911);; Molecular Function: ATP binding (GO:0005524);; Cellular Component: cytoplasm (GO:0005737);; Cellular Component: kinesin complex (GO:0005871);; Cellular Component: microtubule (GO:0005874);; Biological Process: DNA methylation (GO:0006306);; Biological Pro…	K10406|0|ath:AT1G72250|K10406 kinesin family member C2/C3 | (RefSeq) Di-glucose binding protein with Kinesin motor domain-containing protein	--	[Z]	Cytoskeleton	Kinesin motor domain;; Microtubule binding;; Di-glucose binding within endoplasmic reticulum	Kinesin-like protein KIN-14Q OS=Arabidopsis thaliana OX=3702 GN=KIN14Q PE=3 SV=1	Z	Cytoskeleton	RecName: Full=Kinesin-like protein KIN-14Q	biological process: cellular process (GO:0009987);; biological process: cellular component organization or biogenesis (GO:0071840);; biological process: single-organism process (GO:0044699);; molecular function: binding (GO:0005488);; cellular component: cell (GO:0005623);; cellular component: cell part (GO:0044464);; cellular component: macromolecular complex (GO:0032991);; cellular component: o…
AT4G05190	ATK5	0.106615	17	0.209592	45	0.510379	103	0.329508	54	0.082221	16	0.581364	85	0.558762	108	0.573944	93	1.08468	150	0.505052	87	0.0211302	0.865945	up	--	--	Biological Process: nuclear division (GO:0000280);; Biological Process: cytokinesis by cell plate formation (GO:0000911);; Molecular Function: transcription factor activity, sequence-specific DNA binding (GO:0003700);; Molecular Function: ATP binding (GO:0005524);; Cellular Component: nucleus (GO:0005634);; Cellular Component: minus-end kinesin complex (GO:0005872);; Cellular Component: spindle m…	K10405|0|ath:AT4G05190|K10405 kinesin family member C1 | (RefSeq) ATK5; kinesin 5	--	[Z]	Cytoskeleton	Kinesin motor domain;; Microtubule binding	Kinesin-like protein KIN-14D OS=Arabidopsis thaliana OX=3702 GN=KIN14D PE=2 SV=1	Z	Cytoskeleton	kinesin 5 [Arabidopsis thaliana]	biological process: cellular process (GO:0009987);; biological process: cellular component organization or biogenesis (GO:0071840);; biological process: single-organism process (GO:0044699);; biological process: biological regulation (GO:0065007);; molecular function: nucleic acid binding transcription factor activity (GO:0001071);; molecular function: binding (GO:0005488);; cellular component: c…
AT3G19050	POK2	0.052711	23	0.122028	72	0.223321	124	0.18639	84	0.04399	23	0.334795	134	0.471153	92	0.369128	165	0.704587	241	0.258217	122	0.0163411	0.899539	up	--	--	Biological Process: cytokinesis (GO:0000910);; Molecular Function: microtubule motor activity (GO:0003777);; Molecular Function: ATP binding (GO:0005524);; Cellular Component: cytoplasm (GO:0005737);; Cellular Component: kinesin complex (GO:0005871);; Cellular Component: microtubule (GO:0005874);; Biological Process: microtubule-based movement (GO:0007018);;	K10400|0|ath:AT3G19050|K10400 kinesin family member 15 | (RefSeq) POK2; phragmoplast orienting kinesin 2	--	--	--	Kinesin motor domain;; Microtubule binding	Kinesin-like protein KIN-12D OS=Arabidopsis thaliana OX=3702 GN=KIN12D PE=2 SV=1	Z	Cytoskeleton	phragmoplast orienting kinesin 2 [Arabidopsis thaliana]	biological process: cellular process (GO:0009987);; biological process: single-organism process (GO:0044699);; molecular function: catalytic activity (GO:0003824);; molecular function: binding (GO:0005488);; cellular component: cell (GO:0005623);; cellular component: cell part (GO:0044464);; cellular component: macromolecular complex (GO:0032991);; cellular component: organelle (GO:0043226);; cel…
AT5G54280	ATM2	10.129	2368	31.3092	10381	7.01222	2018	9.95774	2556	16.8154	4767	52.3708	11403	57.8928	16999	54.7022	13580	34.6199	7072	30.4786	8041	0.0113781	0.945002	up	--	--	Molecular Function: motor activity (GO:0003774);; Molecular Function: ATP binding (GO:0005524);; Cellular Component: mitochondrial inner membrane (GO:0005743);; Cellular Component: plasma membrane (GO:0005886);; Biological Process: obsolete ATP catabolic process (GO:0006200);; Biological Process: cellular iron ion homeostasis (GO:0006879);; Cellular Component: integral component of membrane (GO:0…	K10357|0|ath:AT5G54280|K10357 myosin V | (RefSeq) ATM2; myosin 2	--	[Z]	Cytoskeleton	Myosin head (motor domain);; IQ calmodulin-binding motif	Myosin-2 OS=Arabidopsis thaliana OX=3702 GN=VIII-2 PE=2 SV=1	Z	Cytoskeleton	myosin 2 [Arabidopsis thaliana]	molecular function: catalytic activity (GO:0003824);; molecular function: binding (GO:0005488);; cellular component: cell (GO:0005623);; cellular component: membrane (GO:0016020);; cellular component: organelle (GO:0043226);; cellular component: organelle part (GO:0044422);; cellular component: cell part (GO:0044464);; biological process: cellular process (GO:0009987);; biological process: single…
AT3G20810	JMJD5	2.49601	237	4.81187	632	6.26783	763	3.06243	299	6.19348	683	1.2196	119	0.973234	119	1.36161	137	0.783152	74	1.41671	139	1.97873e-11	-1.63383	down	[J]	Translation, ribosomal structure and biogenesis	Molecular Function: transcription factor activity, sequence-specific DNA binding (GO:0003700);; Cellular Component: nucleus (GO:0005634);; Biological Process: regulation of transcription, DNA-templated (GO:0006355);; Molecular Function: methyltransferase activity (GO:0008168);; Biological Process: methylation (GO:0032259);; Biological Process: regulation of circadian rhythm (GO:0042752);;	K10277|0|ath:AT3G20810|K10277 lysine-specific demethylase 8 [EC:1.14.11.27] | (RefSeq) JMJD5; 2-oxoglutarate (2OG) and Fe(II)-dependent oxygenase superfamily protein	--	[BT]	Chromatin structure and dynamics;; Signal transduction mechanisms	Cupin-like domain;; Cupin superfamily protein	Lysine-specific demethylase JMJ30 OS=Arabidopsis thaliana OX=3702 GN=JMJ30 PE=1 SV=1	S	Function unknown	2-oxoglutarate (2OG) and Fe(II)-dependent oxygenase superfamily protein [Arabidopsis thaliana]	biological process: biological regulation (GO:0065007);; molecular function: nucleic acid binding transcription factor activity (GO:0001071);; cellular component: cell (GO:0005623);; cellular component: organelle (GO:0043226);; cellular component: cell part (GO:0044464);; molecular function: catalytic activity (GO:0003824);; biological process: metabolic process (GO:0008152)
AT2G29090	CYP707A2	2.596	250	2.16736	294	3.72966	474	2.1093	217	2.37428	274	1.3112	120	0.878206	107	1.85968	190	0.890061	78	0.707676	77	0.000301365	-1.01095	down	[QV]	Secondary metabolites biosynthesis, transport and catabolism;; Defense mechanisms	Molecular Function: iron ion binding (GO:0005506);; Molecular Function: electron carrier activity (GO:0009055);; Cellular Component: chloroplast (GO:0009507);; Biological Process: abscisic acid metabolic process (GO:0009687);; Biological Process: response to red light (GO:0010114);; Molecular Function: (+)-abscisic acid 8'-hydroxylase activity (GO:0010295);; Molecular Function: oxygen binding (GO…	K09843|0|ath:AT2G29090|K09843 (+)-abscisic acid 8'-hydroxylase [EC:1.14.13.93] | (RefSeq) CYP707A2; cytochrome P450, family 707, subfamily A, polypeptide 2	Carotenoid biosynthesis (ko00906)	[QI]	Secondary metabolites biosynthesis, transport and catabolism;; Lipid transport and metabolism	Cytochrome P450	Abscisic acid 8&apos;-hydroxylase 2 OS=Arabidopsis thaliana OX=3702 GN=CYP707A2 PE=2 SV=1	Q	Secondary metabolites biosynthesis, transport and catabolism	cytochrome P450, family 707, subfamily A, polypeptide 2 [Arabidopsis thaliana]	molecular function: binding (GO:0005488);; molecular function: electron carrier activity (GO:0009055);; cellular component: cell (GO:0005623);; cellular component: organelle (GO:0043226);; cellular component: cell part (GO:0044464);; biological process: metabolic process (GO:0008152);; biological process: cellular process (GO:0009987);; biological process: single-organism process (GO:0044699);; b…
AT2G18950	HPT1	11.741	950	9.06409	1046	15.237	1630	13.0321	1128	15.9617	1544	8.42933	651	8.32766	836	10.6293	910	7.55963	559	7.87976	727	0.00253284	-0.60225	down	[H]	Coenzyme transport and metabolism	Biological Process: sulfur amino acid metabolic process (GO:0000096);; Cellular Component: plasma membrane (GO:0005886);; Biological Process: glycine catabolic process (GO:0006546);; Biological Process: unsaturated fatty acid biosynthetic process (GO:0006636);; Biological Process: oxidoreduction coenzyme metabolic process (GO:0006733);; Biological Process: cellular amino acid biosynthetic process…	K09833|0|ath:AT2G18950|K09833 homogentisate phytyltransferase / homogentisate geranylgeranyltransferase [EC:2.5.1.115 2.5.1.116] | (RefSeq) HPT1; homogentisate phytyltransferase 1	Ubiquinone and other terpenoid-quinone biosynthesis (ko00130)	--	--	UbiA prenyltransferase family	Homogentisate phytyltransferase 1, chloroplastic OS=Arabidopsis thaliana OX=3702 GN=HPT1 PE=1 SV=1	H	Coenzyme transport and metabolism	homogentisate phytyltransferase 1 [Arabidopsis thaliana]	biological process: metabolic process (GO:0008152);; biological process: cellular process (GO:0009987);; biological process: single-organism process (GO:0044699);; cellular component: cell (GO:0005623);; cellular component: membrane (GO:0016020);; cellular component: cell part (GO:0044464);; biological process: response to stimulus (GO:0050896);; cellular component: organelle (GO:0043226);; biolo…
AT2G34490	CYP710A2	1.77618	155	1.4454	178	1.94984	225	2.19843	205	2.13326	223	2.23854	186	3.51304	386	4.99891	463	2.85712	226	2.36576	232	0.0388325	0.592417	up	[QV]	Secondary metabolites biosynthesis, transport and catabolism;; Defense mechanisms	Molecular Function: C-22 sterol desaturase activity (GO:0000249);; Molecular Function: monooxygenase activity (GO:0004497);; Molecular Function: iron ion binding (GO:0005506);; Cellular Component: extracellular region (GO:0005576);; Molecular Function: electron carrier activity (GO:0009055);; Biological Process: toxin catabolic process (GO:0009407);; Biological Process: response to cyclopentenone…	K09832|0|ath:AT2G34490|K09832 sterol 22-desaturase [EC:1.14.19.41] | (RefSeq) CYP710A2; cytochrome P450, family 710, subfamily A, polypeptide 2	Steroid biosynthesis (ko00100)	[QI]	Secondary metabolites biosynthesis, transport and catabolism;; Lipid transport and metabolism	Cytochrome P450	Cytochrome P450 710A2 OS=Arabidopsis thaliana OX=3702 GN=CYP710A2 PE=1 SV=1	Q	Secondary metabolites biosynthesis, transport and catabolism	cytochrome P450, family 710, subfamily A, polypeptide 2 [Arabidopsis thaliana]	biological process: metabolic process (GO:0008152);; biological process: single-organism process (GO:0044699);; molecular function: catalytic activity (GO:0003824);; molecular function: binding (GO:0005488);; cellular component: extracellular region (GO:0005576);; molecular function: electron carrier activity (GO:0009055);; biological process: cellular process (GO:0009987);; biological process: r…
AT3G09700	TIM14-2	4.54629	174	3.69792	201	4.14973	210	3.17651	135	4.82416	225	1.95416	71	2.60196	130	2.35798	95	3.43606	118	2.45728	112	0.00582377	-0.644887	down	[K]	Transcription	Cellular Component: cytoplasm (GO:0005737);; Biological Process: chromatin assembly or disassembly (GO:0006333);; Biological Process: protein folding (GO:0006457);; Biological Process: response to stress (GO:0006950);; Biological Process: proline transport (GO:0015824);; Molecular Function: heat shock protein binding (GO:0031072);;	K09539|8.18434e-59|ath:AT3G09700|K09539 DnaJ homolog subfamily C member 19 | (RefSeq) Chaperone DnaJ-domain superfamily protein	--	[O]	Posttranslational modification, protein turnover, chaperones	--	Mitochondrial import inner membrane translocase subunit TIM14-2 OS=Arabidopsis thaliana OX=3702 GN=TIM14-2 PE=3 SV=1	O	Posttranslational modification, protein turnover, chaperones	Chaperone DnaJ-domain superfamily protein [Arabidopsis thaliana]	cellular component: cell (GO:0005623);; cellular component: cell part (GO:0044464);; biological process: cellular process (GO:0009987);; biological process: cellular component organization or biogenesis (GO:0071840);; biological process: response to stimulus (GO:0050896);; biological process: single-organism process (GO:0044699);; biological process: localization (GO:0051179);; molecular function…
AT2G35795	TIM14-1	50.3705	1824	38.5103	1917	35.2388	1645	33.9287	1363	40.8662	1868	27.6171	1024	25.3859	1281	24.4364	918	22.5079	722	25.4816	1109	0.000581461	-0.626947	down	[K]	Transcription	--	K09539|1.57397e-66|ath:AT2G35795|K09539 DnaJ homolog subfamily C member 19 | (RefSeq) Chaperone DnaJ-domain superfamily protein	--	[O]	Posttranslational modification, protein turnover, chaperones	--	Mitochondrial import inner membrane translocase subunit TIM14-1 OS=Arabidopsis thaliana OX=3702 GN=TIM14-1 PE=1 SV=1	O	Posttranslational modification, protein turnover, chaperones	Chaperone DnaJ-domain superfamily protein [Arabidopsis thaliana]	--
AT5G60460	AT5G60460	37.8793	921	29.6876	1016	31.1511	1000	23.1068	601	46.1571	1344	21.6567	500	19.5042	597	23.1364	597	22.9036	505	16.7331	458	0.00254387	-0.673101	down	--	--	Cellular Component: Golgi apparatus (GO:0005794);; Cellular Component: plasma membrane (GO:0005886);; Molecular Function: protein transporter activity (GO:0008565);; Cellular Component: chloroplast (GO:0009507);; Biological Process: protein transport (GO:0015031);;	K09481|1.47386e-29|crb:CARUB_v10027703mg|K09481 protein transport protein SEC61 subunit beta | (RefSeq) hypothetical protein	Protein export (ko03060);; Protein processing in endoplasmic reticulum (ko04141);; Phagosome (ko04145)	[O]	Posttranslational modification, protein turnover, chaperones	Sec61beta family	Protein transport protein Sec61 subunit beta OS=Arabidopsis thaliana OX=3702 GN=At2g45070 PE=1 SV=1	U	Intracellular trafficking, secretion, and vesicular transport	protein transport protein Sec61 subunit beta [Capsella rubella]	cellular component: cell (GO:0005623);; cellular component: organelle (GO:0043226);; cellular component: cell part (GO:0044464);; cellular component: membrane (GO:0016020);; biological process: localization (GO:0051179);; molecular function: transporter activity (GO:0005215)
AT5G67300	ATMYBR1	118.212	11433	87.3728	11889	72.1682	9207	79.9257	8258	98.0427	11355	44.1163	4050	50.6891	6168	58.4113	5994	43.5943	3821	61.024	6634	1.92709e-05	-0.810049	down	--	--	Molecular Function: DNA binding (GO:0003677);; Molecular Function: chromatin binding (GO:0003682);; Molecular Function: transcription factor activity, sequence-specific DNA binding (GO:0003700);; Cellular Component: nucleus (GO:0005634);; Biological Process: regulation of transcription, DNA-templated (GO:0006355);; Biological Process: response to water deprivation (GO:0009414);; Biological Proces…	K09422|5.57041e-180|ath:AT5G67300|K09422 myb proto-oncogene protein, plant | (RefSeq) MYBR1; myb domain protein r1	--	[K]	Transcription	Myb-like DNA-binding domain;; Myb-like DNA-binding domain	Transcription factor MYB44 OS=Arabidopsis thaliana OX=3702 GN=MYB44 PE=1 SV=1	K	Transcription	MYB-related protein [Arabidopsis thaliana]	molecular function: binding (GO:0005488);; biological process: biological regulation (GO:0065007);; molecular function: nucleic acid binding transcription factor activity (GO:0001071);; cellular component: cell (GO:0005623);; cellular component: organelle (GO:0043226);; cellular component: cell part (GO:0044464);; biological process: response to stimulus (GO:0050896);; biological process: multi-o…
AT2G16720	MYB7	2.84478	136	3.58892	242	3.59093	227	4.42062	226	4.60719	264	1.91183	87	1.65746	100	2.48442	126	1.57069	68	3.29904	178	0.00790289	-0.723121	down	--	--	Molecular Function: DNA binding (GO:0003677);; Molecular Function: chromatin binding (GO:0003682);; Molecular Function: transcription factor activity, sequence-specific DNA binding (GO:0003700);; Cellular Component: nucleus (GO:0005634);; Biological Process: regulation of transcription, DNA-templated (GO:0006355);; Biological Process: response to salt stress (GO:0009651);; Biological Process: res…	K09422|2.26472e-176|ath:AT2G16720|K09422 myb proto-oncogene protein, plant | (RefSeq) MYB7; myb domain protein 7	--	[K]	Transcription	Myb-like DNA-binding domain;; Myb-like DNA-binding domain	Transcription factor MYB7 OS=Arabidopsis thaliana OX=3702 GN=MYB7 PE=1 SV=1	K	Transcription	myb domain protein 7 [Arabidopsis thaliana]	molecular function: binding (GO:0005488);; biological process: biological regulation (GO:0065007);; molecular function: nucleic acid binding transcription factor activity (GO:0001071);; cellular component: cell (GO:0005623);; cellular component: organelle (GO:0043226);; cellular component: cell part (GO:0044464);; biological process: response to stimulus (GO:0050896);; biological process: cellula…
AT3G50060	MYB77	9.7434	540	8.40964	656	6.05415	443	7.08602	420	10.1235	672	3.9359	207	4.13391	289	3.53804	208	4.86948	245	4.7105	294	3.30771e-06	-0.929133	down	--	--	Molecular Function: DNA binding (GO:0003677);; Molecular Function: chromatin binding (GO:0003682);; Molecular Function: transcription factor activity, sequence-specific DNA binding (GO:0003700);; Molecular Function: protein binding (GO:0005515);; Cellular Component: nucleus (GO:0005634);; Biological Process: regulation of transcription, DNA-templated (GO:0006355);; Biological Process: response to…	K09422|2.2317e-166|ath:AT3G50060|K09422 myb proto-oncogene protein, plant | (RefSeq) MYB77; myb domain protein 77	--	[K]	Transcription	Myb-like DNA-binding domain;; Myb-like DNA-binding domain	Transcription factor MYB77 OS=Arabidopsis thaliana OX=3702 GN=MYB77 PE=1 SV=1	K	Transcription	myb domain protein 77 [Arabidopsis thaliana]	molecular function: binding (GO:0005488);; biological process: biological regulation (GO:0065007);; molecular function: nucleic acid binding transcription factor activity (GO:0001071);; cellular component: cell (GO:0005623);; cellular component: organelle (GO:0043226);; cellular component: cell part (GO:0044464);; biological process: response to stimulus (GO:0050896);; biological process: multice…
AT5G07700	MYB76	1.0294	56	0.947228	69	1.03099	75	1.081	61	0.995967	63	1.29552	65	1.55171	107	2.07172	124	2.11783	99	1.93922	116	0.00566781	0.683121	up	--	--	Molecular Function: DNA binding (GO:0003677);; Molecular Function: chromatin binding (GO:0003682);; Molecular Function: transcription factor activity, sequence-specific DNA binding (GO:0003700);; Cellular Component: nucleus (GO:0005634);; Biological Process: regulation of transcription, DNA-templated (GO:0006355);; Biological Process: purine nucleobase transport (GO:0006863);; Biological Process:…	K09422|0|ath:AT5G07700|K09422 myb proto-oncogene protein, plant | (RefSeq) MYB76; myb domain protein 76	--	[K]	Transcription	Myb-like DNA-binding domain;; Myb-like DNA-binding domain	Transcription factor MYB76 OS=Arabidopsis thaliana OX=3702 GN=MYB76 PE=1 SV=1	K	Transcription	myb domain protein 76 [Arabidopsis thaliana]	molecular function: binding (GO:0005488);; biological process: biological regulation (GO:0065007);; molecular function: nucleic acid binding transcription factor activity (GO:0001071);; cellular component: cell (GO:0005623);; cellular component: organelle (GO:0043226);; cellular component: cell part (GO:0044464);; biological process: single-organism process (GO:0044699);; biological process: loca…
AT5G07690	MYB29	3.9283	306	3.68	389	4.55455	467	3.35901	279	4.71171	439	5.54753	406	6.0519	592	13.3408	1101	7.9623	561	9.04215	790	0.000609304	0.864472	up	--	--	Molecular Function: DNA binding (GO:0003677);; Molecular Function: chromatin binding (GO:0003682);; Molecular Function: transcription factor activity, sequence-specific DNA binding (GO:0003700);; Cellular Component: nucleus (GO:0005634);; Biological Process: regulation of transcription, DNA-templated (GO:0006355);; Biological Process: response to water deprivation (GO:0009414);; Biological Proces…	K09422|0|ath:AT5G07690|K09422 myb proto-oncogene protein, plant | (RefSeq) MYB29; myb domain protein 29	--	[K]	Transcription	Myb-like DNA-binding domain;; Myb-like DNA-binding domain	Transcription factor MYB29 OS=Arabidopsis thaliana OX=3702 GN=MYB29 PE=1 SV=1	K	Transcription	myb domain protein 29 [Arabidopsis thaliana]	molecular function: binding (GO:0005488);; biological process: biological regulation (GO:0065007);; molecular function: nucleic acid binding transcription factor activity (GO:0001071);; cellular component: cell (GO:0005623);; cellular component: organelle (GO:0043226);; cellular component: cell part (GO:0044464);; biological process: response to stimulus (GO:0050896);; biological process: multi-o…
AT4G37260	MYB73	64.213	4099	49.933	4484	51.7237	4355	70.7757	4826	42.5672	3254	26.96	1634	35.727	2869	25.723	1742	39.6369	2293	37.8008	2712	0.000359662	-0.736893	down	--	--	Molecular Function: DNA binding (GO:0003677);; Molecular Function: transcription factor activity, sequence-specific DNA binding (GO:0003700);; Cellular Component: nucleus (GO:0005634);; Biological Process: regulation of transcription, DNA-templated (GO:0006355);; Biological Process: response to ethylene (GO:0009723);; Biological Process: response to abscisic acid (GO:0009737);; Biological Process…	K09422|0|ath:AT4G37260|K09422 myb proto-oncogene protein, plant | (RefSeq) MYB73; myb domain protein 73	--	[K]	Transcription	Myb-like DNA-binding domain;; Myb-like DNA-binding domain	Transcription factor MYB73 OS=Arabidopsis thaliana OX=3702 GN=MYB73 PE=1 SV=1	K	Transcription	myb domain protein 73 [Arabidopsis thaliana]	molecular function: binding (GO:0005488);; biological process: biological regulation (GO:0065007);; molecular function: nucleic acid binding transcription factor activity (GO:0001071);; cellular component: cell (GO:0005623);; cellular component: organelle (GO:0043226);; cellular component: cell part (GO:0044464);; biological process: response to stimulus (GO:0050896)
AT3G61250	AtMYB17	0	0	0.021046	3	0.089364	8	0.020395	2	0.024809	3	0.203481	14	0.141371	13	0.028	3	0.489587	31	0.132078	11	0.0443151	0.7633	up	--	--	Molecular Function: DNA binding (GO:0003677);; Molecular Function: chromatin binding (GO:0003682);; Molecular Function: transcription factor activity, sequence-specific DNA binding (GO:0003700);; Cellular Component: nucleus (GO:0005634);; Biological Process: regulation of transcription, DNA-templated (GO:0006355);; Biological Process: response to salicylic acid (GO:0009751);; Biological Process: …	K09422|0|ath:AT3G61250|K09422 myb proto-oncogene protein, plant | (RefSeq) MYB17; myb domain protein 17	--	[K]	Transcription	Myb-like DNA-binding domain;; Myb-like DNA-binding domain	Transcription factor MYB41 OS=Arabidopsis thaliana OX=3702 GN=MYB17 PE=1 SV=1	K	Transcription	myb domain protein 17 [Arabidopsis thaliana]	molecular function: binding (GO:0005488);; biological process: biological regulation (GO:0065007);; molecular function: nucleic acid binding transcription factor activity (GO:0001071);; cellular component: cell (GO:0005623);; cellular component: organelle (GO:0043226);; cellular component: cell part (GO:0044464);; biological process: response to stimulus (GO:0050896);; biological process: reprodu…
AT2G47190	ATMYB2	6.68496	377	3.30749	261	3.52346	261	3.26062	197	7.45422	500	0.98819	54	2.45152	175	1.58363	95	2.73095	139	1.8193	116	0.000851731	-1.04636	down	--	--	Molecular Function: core promoter sequence-specific DNA binding (GO:0001046);; Molecular Function: chromatin binding (GO:0003682);; Molecular Function: transcription factor activity, sequence-specific DNA binding (GO:0003700);; Molecular Function: calmodulin binding (GO:0005516);; Cellular Component: nucleus (GO:0005634);; Biological Process: response to cold (GO:0009409);; Biological Process: re…	K09422|0|ath:AT2G47190|K09422 myb proto-oncogene protein, plant | (RefSeq) MYB2; myb domain protein 2	--	[K]	Transcription	Myb-like DNA-binding domain;; Myb-like DNA-binding domain	Transcription factor MYB2 OS=Oryza sativa subsp. japonica OX=39947 GN=MYB2 PE=2 SV=1	K	Transcription	myb domain protein 2 [Arabidopsis thaliana]	molecular function: binding (GO:0005488);; biological process: biological regulation (GO:0065007);; molecular function: nucleic acid binding transcription factor activity (GO:0001071);; cellular component: cell (GO:0005623);; cellular component: organelle (GO:0043226);; cellular component: cell part (GO:0044464);; biological process: response to stimulus (GO:0050896);; biological process: cellula…
AT5G03720	AT-HSFA3	4.4486	297	3.29209	309	4.43359	390	2.72532	194	4.62676	369	3.3377	211	2.38862	200	2.84066	201	1.56953	95	1.98199	149	0.0234059	-0.63007	down	--	--	Molecular Function: transcription factor activity, sequence-specific DNA binding (GO:0003700);; Cellular Component: nucleus (GO:0005634);; Biological Process: regulation of transcription, DNA-templated (GO:0006355);; Biological Process: response to heat (GO:0009408);; Biological Process: response to chitin (GO:0010200);; Molecular Function: sequence-specific DNA binding (GO:0043565);;	K09419|0|ath:AT5G03720|K09419 heat shock transcription factor, other eukaryote | (RefSeq) HSFA3; heat shock transcription factor A3	--	[K]	Transcription	HSF-type DNA-binding	Heat stress transcription factor A-3 OS=Arabidopsis thaliana OX=3702 GN=HSFA3 PE=1 SV=2	K	Transcription	heat shock transcription factor A3 [Arabidopsis thaliana]	biological process: biological regulation (GO:0065007);; molecular function: nucleic acid binding transcription factor activity (GO:0001071);; cellular component: cell (GO:0005623);; cellular component: organelle (GO:0043226);; cellular component: cell part (GO:0044464);; biological process: response to stimulus (GO:0050896);; molecular function: binding (GO:0005488)
AT3G60390	HAT3	5.95521	394	6.51573	624	4.89178	449	7.20145	510	5.05668	431	9.41106	623	10.2024	882	8.1925	573	14.3841	875	10.2633	773	0.000457542	0.696998	up	--	--	Molecular Function: transcription factor activity, sequence-specific DNA binding (GO:0003700);; Cellular Component: nucleus (GO:0005634);; Biological Process: regulation of transcription, DNA-templated (GO:0006355);; Cellular Component: plasmodesma (GO:0009506);; Biological Process: shade avoidance (GO:0009641);; Biological Process: response to hormone (GO:0009725);; Biological Process: response …	K09338|9.95952e-136|ath:AT3G60390|K09338 homeobox-leucine zipper protein | (RefSeq) HAT3; homeobox-leucine zipper protein 3	--	[K]	Transcription	HD-ZIP protein N terminus;; Homeobox domain;; Homeobox associated leucine zipper;; Homeobox KN domain	Homeobox-leucine zipper protein HAT3 OS=Arabidopsis thaliana OX=3702 GN=HAT3 PE=1 SV=2	K	Transcription	homeobox-leucine zipper protein 3 [Arabidopsis thaliana]	biological process: biological regulation (GO:0065007);; molecular function: nucleic acid binding transcription factor activity (GO:0001071);; cellular component: cell (GO:0005623);; cellular component: organelle (GO:0043226);; cellular component: cell part (GO:0044464);; cellular component: cell junction (GO:0030054);; biological process: response to stimulus (GO:0050896);; molecular function: b…
AT2G44910	ATHB4	0.331907	18	0.273127	23	0.134389	12	0.57327	33	0.09997	8	0.45323	23	0.689285	45	1.03815	58	0.79961	38	1.05347	64	0.0309547	0.829128	up	--	--	Molecular Function: transcription factor activity, sequence-specific DNA binding (GO:0003700);; Cellular Component: nucleus (GO:0005634);; Biological Process: regulation of transcription, DNA-templated (GO:0006355);; Cellular Component: plasmodesma (GO:0009506);; Biological Process: shade avoidance (GO:0009641);; Biological Process: response to hormone (GO:0009725);; Biological Process: response …	K09338|2.70851e-129|ath:AT2G44910|K09338 homeobox-leucine zipper protein | (RefSeq) HB4; homeobox-leucine zipper protein 4	--	[K]	Transcription	HD-ZIP protein N terminus;; Homeobox domain;; Homeobox associated leucine zipper	Homeobox-leucine zipper protein ATHB-4 OS=Arabidopsis thaliana OX=3702 GN=ATHB-4 PE=1 SV=1	K	Transcription	homeobox-leucine zipper protein 4 [Arabidopsis thaliana]	biological process: biological regulation (GO:0065007);; molecular function: nucleic acid binding transcription factor activity (GO:0001071);; cellular component: cell (GO:0005623);; cellular component: organelle (GO:0043226);; cellular component: cell part (GO:0044464);; cellular component: cell junction (GO:0030054);; biological process: response to stimulus (GO:0050896);; molecular function: b…
AT2G22430	ATHB6	439.23	32720	305.254	31994	303.445	29819	254.495	20253	429.931	38353	204.55	14462	209.922	19675	252.994	19998	197.056	13303	233.194	19525	0.00119117	-0.656587	down	--	--	Molecular Function: transcription regulatory region sequence-specific DNA binding (GO:0000976);; Molecular Function: transcription factor activity, sequence-specific DNA binding (GO:0003700);; Molecular Function: protein binding (GO:0005515);; Cellular Component: nucleus (GO:0005634);; Biological Process: response to desiccation (GO:0009269);; Biological Process: response to cold (GO:0009409);; B…	K09338|2.39046e-165|ath:AT2G22430|K09338 homeobox-leucine zipper protein | (RefSeq) HB6; homeobox protein 6	--	[K]	Transcription	Homeobox associated leucine zipper;; Homeobox domain	Homeobox-leucine zipper protein ATHB-6 OS=Arabidopsis thaliana OX=3702 GN=ATHB-6 PE=1 SV=1	K	Transcription	homeobox protein 6 [Arabidopsis thaliana]	molecular function: binding (GO:0005488);; biological process: biological regulation (GO:0065007);; molecular function: nucleic acid binding transcription factor activity (GO:0001071);; cellular component: cell (GO:0005623);; cellular component: organelle (GO:0043226);; cellular component: cell part (GO:0044464);; biological process: response to stimulus (GO:0050896);; biological process: metabol…
AT2G34710	PHB	2.88749	432	5.74892	1208	6.43403	1267	6.22917	994	3.96525	709	8.67417	1229	6.32057	1188	8.69723	1378	10.8693	1471	8.26991	1388	0.0118659	0.628431	up	--	--	--	K09338|0|ath:AT2G34710|K09338 homeobox-leucine zipper protein | (RefSeq) PHB; Homeobox-leucine zipper family protein / lipid-binding START domain-containing protein	--	--	--	START domain;; MEKHLA domain;; Homeobox domain	Homeobox-leucine zipper protein ATHB-14 OS=Arabidopsis thaliana OX=3702 GN=ATHB-14 PE=1 SV=1	K	Transcription	Homeobox-leucine zipper family protein / lipid-binding START domain-containing protein [Arabidopsis thaliana]	--
AT1G73360	HDG11	0.342143	52	0.251361	53	0.404369	80	0.411488	66	0.222529	40	0.935403	133	0.889606	168	0.580323	93	0.68756	94	0.594957	100	0.000656092	0.932479	up	--	--	Biological Process: double-strand break repair via homologous recombination (GO:0000724);; Molecular Function: transcription factor activity, sequence-specific DNA binding (GO:0003700);; Molecular Function: protein binding (GO:0005515);; Cellular Component: nucleus (GO:0005634);; Biological Process: regulation of transcription, DNA-templated (GO:0006355);; Biological Process: trichome branching (…	K09338|0|ath:AT1G73360|K09338 homeobox-leucine zipper protein | (RefSeq) HDG11; homeodomain GLABROUS 11	--	--	--	START domain;; Homeobox domain;; Homeobox KN domain	Homeobox-leucine zipper protein HDG11 OS=Arabidopsis thaliana OX=3702 GN=HDG11 PE=1 SV=1	K	Transcription	homeodomain GLABROUS 11 [Arabidopsis thaliana]	biological process: metabolic process (GO:0008152);; biological process: cellular process (GO:0009987);; biological process: response to stimulus (GO:0050896);; biological process: biological regulation (GO:0065007);; molecular function: nucleic acid binding transcription factor activity (GO:0001071);; molecular function: binding (GO:0005488);; cellular component: cell (GO:0005623);; cellular com…
AT5G44210	ERF9	10.1477	526	7.23025	527	6.6989	458	8.30545	460	7.57412	470	3.95701	195	3.54225	231	5.15575	284	3.26519	154	4.51669	263	4.3699e-06	-0.924597	down	--	--	Molecular Function: DNA binding (GO:0003677);; Molecular Function: transcription factor activity, sequence-specific DNA binding (GO:0003700);; Cellular Component: nucleus (GO:0005634);; Biological Process: oligopeptide transport (GO:0006857);; Biological Process: ethylene-activated signaling pathway (GO:0009873);; Cellular Component: membrane (GO:0016020);; Biological Process: negative regulation…	K09286|5.83299e-120|ath:AT5G44210|K09286 EREBP-like factor | (RefSeq) ERF9; erf domain protein 9	--	--	--	AP2 domain	Ethylene-responsive transcription factor 9 OS=Arabidopsis thaliana OX=3702 GN=ERF9 PE=2 SV=1	K	Transcription	erf domain protein 9 [Arabidopsis thaliana]	molecular function: binding (GO:0005488);; biological process: biological regulation (GO:0065007);; molecular function: nucleic acid binding transcription factor activity (GO:0001071);; cellular component: cell (GO:0005623);; cellular component: organelle (GO:0043226);; cellular component: cell part (GO:0044464);; biological process: localization (GO:0051179);; biological process: cellular proces…
AT5G47230	ERF5	2.64603	154	2.50959	205	3.70574	284	3.07488	191	4.70709	328	1.93362	107	2.16869	159	2.08363	129	2.07418	110	2.41316	158	0.0114216	-0.610027	down	--	--	Biological Process: respiratory burst involved in defense response (GO:0002679);; Molecular Function: DNA binding (GO:0003677);; Molecular Function: transcription factor activity, sequence-specific DNA binding (GO:0003700);; Cellular Component: nucleus (GO:0005634);; Biological Process: response to cold (GO:0009409);; Biological Process: ethylene-activated signaling pathway (GO:0009873);; Biologi…	K09286|3.46041e-142|ath:AT5G47230|K09286 EREBP-like factor | (RefSeq) ERF5; ethylene responsive element binding factor 5	--	--	--	AP2 domain	Ethylene-responsive transcription factor 5 OS=Arabidopsis thaliana OX=3702 GN=ERF5 PE=2 SV=1	K	Transcription	ethylene responsive element binding factor 5 (ATERF5) [Arabidopsis thaliana]	biological process: immune system process (GO:0002376);; biological process: metabolic process (GO:0008152);; biological process: single-organism process (GO:0044699);; molecular function: binding (GO:0005488);; biological process: biological regulation (GO:0065007);; molecular function: nucleic acid binding transcription factor activity (GO:0001071);; cellular component: cell (GO:0005623);; cell…
AT3G16770	RAP2.3	810.4	44379	537.61	41422	516.932	37342	512.841	30002	524.946	34425	300.563	15621	363.781	25064	362.939	21090	269.316	13365	354.883	21843	2.28144e-05	-0.802296	down	--	--	Molecular Function: DNA binding (GO:0003677);; Molecular Function: transcription factor activity, sequence-specific DNA binding (GO:0003700);; Molecular Function: protein binding (GO:0005515);; Cellular Component: nucleus (GO:0005634);; Cellular Component: cytoplasm (GO:0005737);; Cellular Component: plasma membrane (GO:0005886);; Biological Process: cell death (GO:0008219);; Biological Process: …	K09286|2.50526e-149|ath:AT3G16770|K09286 EREBP-like factor | (RefSeq) EBP; ethylene-responsive element binding protein	--	--	--	AP2 domain	Ethylene-responsive transcription factor RAP2-3 OS=Arabidopsis thaliana OX=3702 GN=RAP2-3 PE=1 SV=2	K	Transcription	ethylene-responsive element binding protein [Arabidopsis thaliana]	molecular function: binding (GO:0005488);; biological process: biological regulation (GO:0065007);; molecular function: nucleic acid binding transcription factor activity (GO:0001071);; cellular component: cell (GO:0005623);; cellular component: organelle (GO:0043226);; cellular component: cell part (GO:0044464);; cellular component: membrane (GO:0016020);; biological process: cellular process (G…
AT1G46768	RAP2.1	13.0084	530	11.4758	658	10.4893	564	14.0857	613	11.7134	572	7.19776	279	7.32439	376	8.07746	350	7.92392	293	6.28737	288	3.72337e-06	-0.73285	down	--	--	Molecular Function: DNA binding (GO:0003677);; Molecular Function: transcription factor activity, sequence-specific DNA binding (GO:0003700);; Cellular Component: nucleus (GO:0005634);; Biological Process: response to cold (GO:0009409);; Biological Process: response to water deprivation (GO:0009414);; Biological Process: positive regulation of transcription, DNA-templated (GO:0045893);;	K09286|1.75142e-107|ath:AT1G46768|K09286 EREBP-like factor | (RefSeq) RAP2.1; related to AP2 1	--	--	--	AP2 domain	Ethylene-responsive transcription factor RAP2-1 OS=Arabidopsis thaliana OX=3702 GN=RAP2-1 PE=2 SV=1	K	Transcription	related to AP2 1 [Arabidopsis thaliana]	molecular function: binding (GO:0005488);; biological process: biological regulation (GO:0065007);; molecular function: nucleic acid binding transcription factor activity (GO:0001071);; cellular component: cell (GO:0005623);; cellular component: organelle (GO:0043226);; cellular component: cell part (GO:0044464);; biological process: response to stimulus (GO:0050896)
AT1G43160	RAP2.6	2.80159	125	7.26154	453	2.25521	132	1.34607	64	7.02755	374	1.38685	59	0.750897	42	1.41292	67	2.34967	95	1.93107	97	0.0157918	-0.904281	down	--	--	--	K09286|1.35888e-130|ath:AT1G43160|K09286 EREBP-like factor | (RefSeq) RAP2.6; related to AP2 6	--	--	--	AP2 domain	Ethylene-responsive transcription factor RAP2-6 OS=Arabidopsis thaliana OX=3702 GN=RAP2-6 PE=2 SV=2	--	--	related to AP2 6 [Arabidopsis thaliana]	--
AT5G05410	DREB2A	3.27067	232	5.28628	527	6.02114	562	5.32546	402	6.45315	547	2.75184	185	3.12557	278	2.50258	188	4.14826	266	2.49494	199	0.00093863	-0.76353	down	--	--	Molecular Function: DNA binding (GO:0003677);; Molecular Function: transcription factor activity, sequence-specific DNA binding (GO:0003700);; Molecular Function: protein binding (GO:0005515);; Cellular Component: nucleus (GO:0005634);; Biological Process: regulation of transcription, DNA-templated (GO:0006355);; Biological Process: protein folding (GO:0006457);; Biological Process: response to w…	K09286|0|ath:AT5G05410|K09286 EREBP-like factor | (RefSeq) DREB2A; DRE-binding protein 2A	--	--	--	AP2 domain	Dehydration-responsive element-binding protein 2A OS=Arabidopsis thaliana OX=3702 GN=DREB2A PE=1 SV=1	K	Transcription	DRE-binding protein 2A [Arabidopsis thaliana]	molecular function: binding (GO:0005488);; biological process: biological regulation (GO:0065007);; molecular function: nucleic acid binding transcription factor activity (GO:0001071);; cellular component: cell (GO:0005623);; cellular component: organelle (GO:0043226);; cellular component: cell part (GO:0044464);; biological process: cellular process (GO:0009987);; biological process: response to…
AT3G54990	SMZ	0.079769	5	0.359095	23	0.597872	38	0.248712	14	0.100965	7	0.649479	32	0.632251	45	0.976588	53	0.762375	36	0.597342	32	0.0288537	0.842782	up	--	--	--	K09284|0|ath:AT3G54990|K09284 AP2-like factor, euAP2 lineage | (RefSeq) SMZ; Integrase-type DNA-binding superfamily protein	--	--	--	AP2 domain	AP2-like ethylene-responsive transcription factor SMZ OS=Arabidopsis thaliana OX=3702 GN=SMZ PE=2 SV=1	K	Transcription	Integrase-type DNA-binding superfamily protein [Arabidopsis thaliana]	--
AT2G39250	SNZ	6.83974	458	6.38435	582	7.89503	668	8.60931	598	10.1408	827	14.7785	920	12.1652	969	24.3576	1659	10.8564	638	10.9908	785	0.0152331	0.670378	up	--	--	Molecular Function: DNA binding (GO:0003677);; Molecular Function: transcription factor activity, sequence-specific DNA binding (GO:0003700);; Cellular Component: nucleolus (GO:0005730);; Biological Process: regulation of transcription, DNA-templated (GO:0006355);; Biological Process: multicellular organism development (GO:0007275);; Biological Process: chloroplast organization (GO:0009658);;	K09284|0|ath:AT2G39250|K09284 AP2-like factor, euAP2 lineage | (RefSeq) SNZ; Integrase-type DNA-binding superfamily protein	--	--	--	AP2 domain	AP2-like ethylene-responsive transcription factor SNZ OS=Arabidopsis thaliana OX=3702 GN=SNZ PE=2 SV=1	--	--	Integrase-type DNA-binding superfamily protein [Arabidopsis thaliana]	molecular function: binding (GO:0005488);; biological process: biological regulation (GO:0065007);; molecular function: nucleic acid binding transcription factor activity (GO:0001071);; cellular component: cell (GO:0005623);; cellular component: organelle (GO:0043226);; cellular component: organelle part (GO:0044422);; cellular component: cell part (GO:0044464);; biological process: multicellular…
AT4G14716	ATARD1	83.3212	3792	77.3012	4950	88.396	5307	74.7664	3635	107.762	5873	50.4878	2181	62.5071	3579	53.3458	2576	55.5266	2290	58.7397	3005	6.13535e-06	-0.64347	down	[E]	Amino acid transport and metabolism	Molecular Function: iron ion binding (GO:0005506);; Cellular Component: nucleus (GO:0005634);; Cellular Component: cytosol (GO:0005829);; Cellular Component: plasma membrane (GO:0005886);; Molecular Function: acireductone dioxygenase [iron(II)-requiring] activity (GO:0010309);; Biological Process: L-methionine salvage from methylthioadenosine (GO:0019509);; Biological Process: regulation of cell …	K08967|2.08918e-141|ath:AT4G14716|K08967 1,2-dihydroxy-3-keto-5-methylthiopentene dioxygenase [EC:1.13.11.53 1.13.11.54] | (RefSeq) ARD1; acireductone dioxygenase 1	Cysteine and methionine metabolism (ko00270)	[S]	Function unknown	ARD/ARD' family;; Cupin domain;; AraC-like ligand binding domain	1,2-dihydroxy-3-keto-5-methylthiopentene dioxygenase 2 OS=Arabidopsis thaliana OX=3702 GN=ARD2 PE=2 SV=1	S	Function unknown	acireductone dioxygenase 1 [Arabidopsis thaliana]	molecular function: binding (GO:0005488);; cellular component: cell (GO:0005623);; cellular component: organelle (GO:0043226);; cellular component: cell part (GO:0044464);; cellular component: membrane (GO:0016020);; biological process: metabolic process (GO:0008152);; biological process: single-organism process (GO:0044699);; molecular function: catalytic activity (GO:0003824);; biological proce…
AT3G27690	LHCB2.4	566.778	26123	944.923	61276	794.566	48308	1110.29	54667	650.062	35879	1233.37	53949	1514.5	87820	1412.24	69065	1604.42	67011	1339.72	69401	0.000524995	0.691995	up	--	--	Cellular Component: Golgi apparatus (GO:0005794);; Biological Process: rRNA processing (GO:0006364);; Cellular Component: chloroplast thylakoid membrane (GO:0009535);; Biological Process: response to blue light (GO:0009637);; Biological Process: response to high light intensity (GO:0009644);; Biological Process: response to sucrose (GO:0009744);; Biological Process: photosynthesis, light harvesti…	K08913|0|ath:AT3G27690|K08913 light-harvesting complex II chlorophyll a/b binding protein 2 | (RefSeq) LHCB2.3; photosystem II light harvesting complex protein 2.3	Photosynthesis - antenna proteins (ko00196)	--	--	Chlorophyll A-B binding protein	Chlorophyll a-b binding protein 2.4, chloroplastic OS=Arabidopsis thaliana OX=3702 GN=LHCB2.4 PE=1 SV=1	J	Translation, ribosomal structure and biogenesis	photosystem II light harvesting complex protein 2.3 [Arabidopsis thaliana]	cellular component: cell (GO:0005623);; cellular component: organelle (GO:0043226);; cellular component: cell part (GO:0044464);; biological process: metabolic process (GO:0008152);; biological process: cellular process (GO:0009987);; cellular component: membrane (GO:0016020);; cellular component: organelle part (GO:0044422);; biological process: response to stimulus (GO:0050896);; biological pro…
AT5G28450	AT5G28450	5.89983	137	3.11237	101	2.43757	75	2.54695	66	5.99578	163	2.12057	51	1.91262	59	2.04781	55	1.525	35	1.90949	52	0.0208689	-0.774913	down	--	--	--	K08908|1.43884e-114|ath:AT5G28450|K08908 light-harvesting complex I chlorophyll a/b binding protein 2 | (RefSeq) Chlorophyll A-B binding family protein	Photosynthesis - antenna proteins (ko00196)	--	--	Chlorophyll A-B binding protein	Photosystem I chlorophyll a/b-binding protein 2, chloroplastic OS=Arabidopsis thaliana OX=3702 GN=LHCA2 PE=1 SV=1	--	--	Chlorophyll A-B binding family protein [Arabidopsis thaliana]	--
AT5G11150	ATVAMP713	21.9956	1267	22.7819	1958	25.5358	2044	23.9202	1410	25.1876	1831	10.9177	643	12.8379	900	18.0525	1069	10.7435	589	13.983	974	4.07287e-08	-0.848035	down	--	--	Cellular Component: vacuolar membrane (GO:0005774);; Cellular Component: Golgi apparatus (GO:0005794);; Cellular Component: plasma membrane (GO:0005886);; Biological Process: polyamine catabolic process (GO:0006598);; Biological Process: protein targeting to membrane (GO:0006612);; Biological Process: calcium ion transport (GO:0006816);; Biological Process: membrane fusion (GO:0006944);; Biologic…	K08515|1.19595e-151|ath:AT5G11150|K08515 vesicle-associated membrane protein 7 | (RefSeq) VAMP713; vesicle-associated membrane protein 713	SNARE interactions in vesicular transport (ko04130)	[U]	Intracellular trafficking, secretion, and vesicular transport	Synaptobrevin;; Regulated-SNARE-like domain	Vesicle-associated membrane protein 713 OS=Arabidopsis thaliana OX=3702 GN=VAMP713 PE=2 SV=1	U	Intracellular trafficking, secretion, and vesicular transport	vesicle-associated membrane protein 713 [Arabidopsis thaliana]	cellular component: cell (GO:0005623);; cellular component: membrane (GO:0016020);; cellular component: organelle (GO:0043226);; cellular component: organelle part (GO:0044422);; cellular component: cell part (GO:0044464);; biological process: metabolic process (GO:0008152);; biological process: cellular process (GO:0009987);; biological process: localization (GO:0051179);; biological process: ce…
AT2G17430	ATMLO7	1.40187	216	2.81238	583	3.10853	613	1.03674	95	0.664269	123	5.27019	755	4.68252	868	7.45355	1167	1.9161	276	7.43731	1261	0.0326333	0.845197	up	--	--	--	K08472|0|ath:AT2G17430|K08472 mlo protein | (RefSeq) MLO7; Seven transmembrane MLO family protein	--	--	--	Mlo family	MLO-like protein 7 OS=Arabidopsis thaliana OX=3702 GN=MLO7 PE=2 SV=3	D	Cell cycle control, cell division, chromosome partitioning	Seven transmembrane MLO family protein [Arabidopsis thaliana]	--
AT1G61560	MLO6	0.659648	70	0.396766	64	0.860057	124	1.0962	113	0.975459	113	1.65448	151	1.74572	213	1.33753	136	2.23231	195	1.33429	149	0.00644071	0.766828	up	--	--	Molecular Function: calmodulin binding (GO:0005516);; Cellular Component: mitochondrion (GO:0005739);; Cellular Component: plasma membrane (GO:0005886);; Biological Process: cell death (GO:0008219);; Biological Process: defense response to fungus, incompatible interaction (GO:0009817);; Cellular Component: integral component of membrane (GO:0016021);; Biological Process: defense response by callo…	K08472|0|ath:AT1G61560|K08472 mlo protein | (RefSeq) MLO6; Seven transmembrane MLO family protein	--	--	--	Mlo family	MLO-like protein 6 OS=Arabidopsis thaliana OX=3702 GN=MLO6 PE=2 SV=2	D	Cell cycle control, cell division, chromosome partitioning	Seven transmembrane MLO family protein [Arabidopsis thaliana]	molecular function: binding (GO:0005488);; cellular component: cell (GO:0005623);; cellular component: organelle (GO:0043226);; cellular component: cell part (GO:0044464);; cellular component: membrane (GO:0016020);; biological process: cellular process (GO:0009987);; biological process: single-organism process (GO:0044699);; biological process: immune system process (GO:0002376);; biological pro…
AT3G15580	ATG8I	189.397	5749	137.871	5888	130.304	5218	124.299	4031	159.029	5781	75.3697	2172	84.478	3227	73.9845	2383	79.251	2180	89.3138	3047	2.32872e-08	-0.882981	down	--	--	Cellular Component: vacuolar lumen (GO:0005775);; Biological Process: autophagy (GO:0006914);; Molecular Function: microtubule binding (GO:0008017);; Molecular Function: Atg8 ligase activity (GO:0019776);; Molecular Function: Atg8 activating enzyme activity (GO:0019779);; Molecular Function: Atg8-specific protease activity (GO:0019786);; Biological Process: protein localization by the Cvt pathway…	K08341|6.41632e-80|ath:AT3G15580|K08341 GABA(A) receptor-associated protein | (RefSeq) APG8H; Ubiquitin-like superfamily protein	Regulation of autophagy (ko04140)	[Z]	Cytoskeleton	Autophagy protein Atg8 ubiquitin like;; Ubiquitin-like autophagy protein Apg12	Autophagy-related protein 8i OS=Arabidopsis thaliana OX=3702 GN=ATG8I PE=1 SV=1	U	Intracellular trafficking, secretion, and vesicular transport	Ubiquitin-like superfamily protein [Arabidopsis thaliana]	cellular component: cell (GO:0005623);; cellular component: membrane-enclosed lumen (GO:0031974);; cellular component: organelle (GO:0043226);; cellular component: organelle part (GO:0044422);; cellular component: cell part (GO:0044464);; biological process: metabolic process (GO:0008152);; biological process: cellular process (GO:0009987);; molecular function: binding (GO:0005488);; molecular fu…
AT3G60640	ATG8G	21.3536	676	14.9202	670	14.4776	611	16.518	556	21.2304	818	9.39699	289	10.5399	427	10.7335	369	11.527	329	11.3527	411	0.000136635	-0.712976	down	--	--	Cellular Component: nucleus (GO:0005634);; Cellular Component: autophagosome (GO:0005776);; Biological Process: autophagy (GO:0006914);; Molecular Function: microtubule binding (GO:0008017);; Biological Process: fatty acid catabolic process (GO:0009062);; Biological Process: cellular response to starvation (GO:0009267);; Cellular Component: membrane (GO:0016020);; Biological Process: protein loca…	K08341|1.34081e-83|ath:AT3G60640|K08341 GABA(A) receptor-associated protein | (RefSeq) ATG8G; Ubiquitin-like superfamily protein	Regulation of autophagy (ko04140)	[Z]	Cytoskeleton	Autophagy protein Atg8 ubiquitin like;; Ubiquitin-like autophagy protein Apg12	Autophagy-related protein 8g OS=Arabidopsis thaliana OX=3702 GN=ATG8G PE=2 SV=1	U	Intracellular trafficking, secretion, and vesicular transport	Ubiquitin-like superfamily protein [Arabidopsis thaliana]	cellular component: cell (GO:0005623);; cellular component: organelle (GO:0043226);; cellular component: cell part (GO:0044464);; biological process: metabolic process (GO:0008152);; biological process: cellular process (GO:0009987);; molecular function: binding (GO:0005488);; biological process: single-organism process (GO:0044699);; biological process: response to stimulus (GO:0050896);; cellul…
AT4G21980	APG8A	81.9788	3249	60.8152	3357	61.3647	3206	61.2807	2598	78.8906	3758	38.876	1458	47.7924	2357	37.2131	1568	45.5185	1635	44.9876	2006	1.6764e-05	-0.700431	down	--	--	Cellular Component: vacuolar lumen (GO:0005775);; Cellular Component: autophagosome (GO:0005776);; Biological Process: autophagy (GO:0006914);; Molecular Function: microtubule binding (GO:0008017);; Cellular Component: chloroplast (GO:0009507);; Biological Process: heat acclimation (GO:0010286);; Molecular Function: Atg8 ligase activity (GO:0019776);; Molecular Function: Atg8 activating enzyme ac…	K08341|1.22365e-93|aly:ARALYDRAFT_657907|K08341 GABA(A) receptor-associated protein | (RefSeq) hypothetical protein	Regulation of autophagy (ko04140)	[Z]	Cytoskeleton	Autophagy protein Atg8 ubiquitin like;; Ubiquitin-like autophagy protein Apg12	Autophagy-related protein 8a OS=Arabidopsis thaliana OX=3702 GN=ATG8A PE=1 SV=2	U	Intracellular trafficking, secretion, and vesicular transport	Ubiquitin-like superfamily protein [Arabidopsis thaliana]	cellular component: cell (GO:0005623);; cellular component: membrane-enclosed lumen (GO:0031974);; cellular component: organelle (GO:0043226);; cellular component: organelle part (GO:0044422);; cellular component: cell part (GO:0044464);; biological process: metabolic process (GO:0008152);; biological process: cellular process (GO:0009987);; molecular function: binding (GO:0005488);; biological p…
AT1G11545	XTH8	7.80652	431	13.5423	1051	11.8704	864	10.2674	605	11.5691	765	7.64088	400	4.4939	312	6.22644	365	7.09208	355	6.21666	386	7.89692e-05	-0.776361	down	[G]	Carbohydrate transport and metabolism	Molecular Function: hydrolase activity, hydrolyzing O-glycosyl compounds (GO:0004553);; Cellular Component: cell wall (GO:0005618);; Biological Process: cellular glucan metabolic process (GO:0006073);; Molecular Function: xyloglucan:xyloglucosyl transferase activity (GO:0016762);; Cellular Component: apoplast (GO:0048046);;	K08235|0|ath:AT1G11545|K08235 xyloglucan:xyloglucosyl transferase [EC:2.4.1.207] | (RefSeq) XTH8; xyloglucan endotransglucosylase/hydrolase 8	--	--	--	Glycosyl hydrolases family 16;; Xyloglucan endo-transglycosylase (XET) C-terminus	Probable xyloglucan endotransglucosylase/hydrolase protein 8 OS=Arabidopsis thaliana OX=3702 GN=XTH8 PE=2 SV=2	G	Carbohydrate transport and metabolism	xyloglucan endotransglucosylase/hydrolase 8 [Arabidopsis thaliana]	molecular function: catalytic activity (GO:0003824);; cellular component: cell (GO:0005623);; cellular component: cell part (GO:0044464);; biological process: metabolic process (GO:0008152);; biological process: cellular process (GO:0009987);; cellular component: extracellular region (GO:0005576)
AT1G10550	XTH33	3.18307	166	3.07749	226	2.68461	185	2.56198	143	2.26275	141	1.30309	65	0.926578	61	1.51633	84	0.9673	46	1.70267	100	2.55464e-05	-0.996451	down	[G]	Carbohydrate transport and metabolism	Molecular Function: hydrolase activity, hydrolyzing O-glycosyl compounds (GO:0004553);; Cellular Component: cell wall (GO:0005618);; Cellular Component: integral component of plasma membrane (GO:0005887);; Biological Process: cellular glucan metabolic process (GO:0006073);; Biological Process: plant-type cell wall modification involved in multidimensional cell growth (GO:0009831);; Molecular Func…	K08235|0|ath:AT1G10550|K08235 xyloglucan:xyloglucosyl transferase [EC:2.4.1.207] | (RefSeq) XTH33; xyloglucan:xyloglucosyl transferase 33	--	--	--	Glycosyl hydrolases family 16;; Xyloglucan endo-transglycosylase (XET) C-terminus	Probable xyloglucan endotransglucosylase/hydrolase protein 33 OS=Arabidopsis thaliana OX=3702 GN=XTH33 PE=2 SV=2	G	Carbohydrate transport and metabolism	XTH33 [Arabidopsis thaliana]	molecular function: catalytic activity (GO:0003824);; cellular component: cell (GO:0005623);; cellular component: cell part (GO:0044464);; cellular component: membrane (GO:0016020);; cellular component: membrane part (GO:0044425);; biological process: metabolic process (GO:0008152);; biological process: cellular process (GO:0009987);; biological process: growth (GO:0040007);; biological process: …
AT3G09940	MDHAR	0.251506	20	0.150948	17	0.037062	4	0.096963	8	0.186438	16	0.332899	25	0.646034	59	0.176923	14	1.31874	88	0.769152	63	0.0101413	0.98275	up	[I]	Lipid transport and metabolism	Cellular Component: cytosol (GO:0005829);; Biological Process: polyamine catabolic process (GO:0006598);; Molecular Function: electron carrier activity (GO:0009055);; Biological Process: response to water deprivation (GO:0009414);; Cellular Component: chloroplast stroma (GO:0009570);; Biological Process: response to symbiotic fungus (GO:0009610);; Biological Process: response to wounding (GO:0009…	K08232|0|ath:AT3G09940|K08232 monodehydroascorbate reductase (NADH) [EC:1.6.5.4] | (RefSeq) MDHAR; monodehydroascorbate reductase	Ascorbate and aldarate metabolism (ko00053)	[R]	General function prediction only	Pyridine nucleotide-disulphide oxidoreductase;; Pyridine nucleotide-disulphide oxidoreductase;; Tryptophan halogenase	Monodehydroascorbate reductase 3 OS=Arabidopsis thaliana OX=3702 GN=MDAR3 PE=2 SV=1	S	Function unknown	monodehydroascorbate reductase [Arabidopsis thaliana]	cellular component: cell (GO:0005623);; cellular component: cell part (GO:0044464);; biological process: metabolic process (GO:0008152);; biological process: cellular process (GO:0009987);; molecular function: electron carrier activity (GO:0009055);; biological process: response to stimulus (GO:0050896);; cellular component: organelle (GO:0043226);; cellular component: organelle part (GO:0044422)…
AT2G38940	ATPT2	0.217435	21	0.518499	68	0.722365	89	1.2179	121	0.433191	49	1.95586	172	1.33557	156	2.58597	254	2.02425	170	1.07848	113	0.00336546	1.0103	up	[GEPR]	Carbohydrate transport and metabolism;; Amino acid transport and metabolism;; Inorganic ion transport and metabolism;; General function prediction only	Molecular Function: inorganic phosphate transmembrane transporter activity (GO:0005315);; Molecular Function: sugar:proton symporter activity (GO:0005351);; Cellular Component: nucleus (GO:0005634);; Cellular Component: vacuole (GO:0005773);; Cellular Component: Golgi apparatus (GO:0005794);; Cellular Component: plasma membrane (GO:0005886);; Biological Process: oligopeptide transport (GO:0006857…	K08176|0|ath:AT2G38940|K08176 MFS transporter, PHS family, inorganic phosphate transporter | (RefSeq) PHT1;4; phosphate transporter 1;4	--	[P]	Inorganic ion transport and metabolism	Sugar (and other) transporter;; Major Facilitator Superfamily	Inorganic phosphate transporter 1-4 OS=Arabidopsis thaliana OX=3702 GN=PHT1-4 PE=1 SV=1	G	Carbohydrate transport and metabolism	phosphate transporter 1;4 [Arabidopsis thaliana]	biological process: localization (GO:0051179);; molecular function: transporter activity (GO:0005215);; biological process: single-organism process (GO:0044699);; cellular component: cell (GO:0005623);; cellular component: organelle (GO:0043226);; cellular component: cell part (GO:0044464);; cellular component: membrane (GO:0016020);; cellular component: cell junction (GO:0030054);; biological pr…
AT1G19670	ATCLH1	31.4467	1963	30.9205	2716	56.7494	4673	36.9439	2464	49.8955	3730	69.069	4092	80.7855	6344	172.635	11433	55.8465	3159	75.5705	5302	0.00259084	0.883102	up	--	--	Biological Process: MAPK cascade (GO:0000165);; Cellular Component: vacuole (GO:0005773);; Biological Process: regulation of transcription, DNA-templated (GO:0006355);; Biological Process: protein targeting to membrane (GO:0006612);; Cellular Component: chloroplast (GO:0009507);; Biological Process: systemic acquired resistance, salicylic acid mediated signaling pathway (GO:0009862);; Biological …	K08099|0|ath:AT1G19670|K08099 chlorophyllase [EC:3.1.1.14] | (RefSeq) CLH1; chlorophyllase 1	Porphyrin and chlorophyll metabolism (ko00860)	--	--	Chlorophyllase;; Chlorophyllase enzyme;; Platelet-activating factor acetylhydrolase, isoform II	Chlorophyllase-1 OS=Arabidopsis thaliana OX=3702 GN=CLH1 PE=1 SV=1	I	Lipid transport and metabolism	chlorophyllase 1 [Arabidopsis thaliana]	biological process: metabolic process (GO:0008152);; biological process: cellular process (GO:0009987);; biological process: signaling (GO:0023052);; biological process: single-organism process (GO:0044699);; biological process: response to stimulus (GO:0050896);; biological process: biological regulation (GO:0065007);; cellular component: cell (GO:0005623);; cellular component: organelle (GO:004…
AT1G07450	AT1G07450	0.211507	11	0.090376	7	0.17651	12	0.037639	2	0.035395	3	0.580599	27	0.403715	25	0.479354	25	0.681639	30	0.18818	11	0.0153822	0.937583	up	[IQR]	Lipid transport and metabolism;; Secondary metabolites biosynthesis, transport and catabolism;; General function prediction only	Molecular Function: nucleotide binding (GO:0000166);; Biological Process: iron ion transport (GO:0006826);; Biological Process: cellular response to iron ion starvation (GO:0010106);; Biological Process: response to nitrate (GO:0010167);; Biological Process: nitrate transport (GO:0015706);; Molecular Function: oxidoreductase activity (GO:0016491);; Biological Process: oxidation-reduction process …	K08081|2.37721e-174|ath:AT1G07450|K08081 tropinone reductase I [EC:1.1.1.206] | (RefSeq) NAD(P)-binding Rossmann-fold superfamily protein	Tropane, piperidine and pyridine alkaloid biosynthesis (ko00960)	[R]	General function prediction only	Enoyl-(Acyl carrier protein) reductase;; short chain dehydrogenase;; KR domain	Tropinone reductase homolog At1g07450 OS=Arabidopsis thaliana OX=3702 GN=At1g07450 PE=2 SV=1	S	Function unknown	NAD(P)-binding Rossmann-fold superfamily protein [Arabidopsis thaliana]	molecular function: binding (GO:0005488);; biological process: localization (GO:0051179);; biological process: cellular process (GO:0009987);; biological process: response to stimulus (GO:0050896);; molecular function: catalytic activity (GO:0003824);; biological process: metabolic process (GO:0008152);; biological process: single-organism process (GO:0044699)
AT2G29310	AT2G29310	39.5919	1768	36.7319	2296	38.6025	2257	34.1367	1621	42.396	2267	23.5622	997	22.6416	1265	28.4142	1346	24.9163	1002	25.4966	1268	6.6484e-08	-0.648045	down	[IQR]	Lipid transport and metabolism;; Secondary metabolites biosynthesis, transport and catabolism;; General function prediction only	Molecular Function: nucleotide binding (GO:0000166);; Biological Process: myo-inositol hexakisphosphate biosynthetic process (GO:0010264);; Molecular Function: oxidoreductase activity (GO:0016491);; Biological Process: oxidation-reduction process (GO:0055114);;	K08081|0|ath:AT2G29310|K08081 tropinone reductase I [EC:1.1.1.206] | (RefSeq) NAD(P)-binding Rossmann-fold superfamily protein	Tropane, piperidine and pyridine alkaloid biosynthesis (ko00960)	[R]	General function prediction only	Enoyl-(Acyl carrier protein) reductase;; short chain dehydrogenase;; KR domain	Tropinone reductase homolog At2g29310 OS=Arabidopsis thaliana OX=3702 GN=At2g29310 PE=2 SV=1	S	Function unknown	NAD(P)-binding Rossmann-fold superfamily protein [Arabidopsis thaliana]	molecular function: binding (GO:0005488);; biological process: metabolic process (GO:0008152);; biological process: cellular process (GO:0009987);; biological process: single-organism process (GO:0044699);; molecular function: catalytic activity (GO:0003824)
AT1G76540	CDKB21	0.422016	28	1.52189	140	1.61566	139	1.36381	95	0.851654	67	2.00389	124	1.93787	159	2.15181	149	3.32178	197	1.89073	139	0.0381357	0.702307	up	[M]	Cell wall/membrane/envelope biogenesis	--	K07760|0|ath:AT1G76540|K07760 cyclin-dependent kinase [EC:2.7.11.22] | (RefSeq) CDKB2;1; cyclin-dependent kinase B2;1	--	[R]	General function prediction only	Protein kinase domain;; Protein tyrosine kinase;; Haspin like kinase domain	Cyclin-dependent kinase B2-1 OS=Arabidopsis thaliana OX=3702 GN=CDKB2-1 PE=1 SV=2	T	Signal transduction mechanisms	cyclin-dependent kinase B2;1 [Arabidopsis thaliana]	--
AT4G20890	TUB9	38.7823	3199	52.716	6118	59.6844	6495	47.223	4162	59.1287	5841	32.0227	2507	33.228	3449	38.7793	3395	30.998	2317	35.9644	3335	3.39851e-05	-0.608641	down	--	--	Molecular Function: GTPase activity (GO:0003924);; Molecular Function: structural constituent of cytoskeleton (GO:0005200);; Molecular Function: GTP binding (GO:0005525);; Cellular Component: vacuolar membrane (GO:0005774);; Cellular Component: Golgi apparatus (GO:0005794);; Cellular Component: microtubule (GO:0005874);; Cellular Component: plasma membrane (GO:0005886);; Biological Process: gluco…	K07375|0|ath:AT4G20890|K07375 tubulin beta | (RefSeq) TUB9; tubulin beta-9 chain	Phagosome (ko04145)	[Z]	Cytoskeleton	Tubulin/FtsZ family, GTPase domain;; Tubulin C-terminal domain	Tubulin beta-9 chain OS=Arabidopsis thaliana OX=3702 GN=TUBB9 PE=1 SV=1	Z	Cytoskeleton	tubulin beta-9 chain [Arabidopsis thaliana]	molecular function: catalytic activity (GO:0003824);; molecular function: structural molecule activity (GO:0005198);; molecular function: binding (GO:0005488);; cellular component: cell (GO:0005623);; cellular component: membrane (GO:0016020);; cellular component: organelle (GO:0043226);; cellular component: organelle part (GO:0044422);; cellular component: cell part (GO:0044464);; cellular compo…
AT4G24920	SEC61G2	31.0558	772	17.6272	617	16.8765	554	20.0032	531	34.3609	1023	14.1043	333	16.2873	510	15.1467	400	14.1379	319	6.84093	192	0.0147466	-0.737	down	--	--	Cellular Component: plasma membrane (GO:0005886);; Biological Process: protein folding (GO:0006457);; Biological Process: protein targeting (GO:0006605);; Biological Process: response to heat (GO:0009408);; Biological Process: systemic acquired resistance (GO:0009627);; Biological Process: response to high light intensity (GO:0009644);; Molecular Function: P-P-bond-hydrolysis-driven protein trans…	K07342|1.26375e-30|eus:EUTSA_v10026733mg|K07342 protein transport protein SEC61 subunit gamma and related proteins | (RefSeq) hypothetical protein	Protein export (ko03060);; Protein processing in endoplasmic reticulum (ko04141);; Phagosome (ko04145)	[U]	Intracellular trafficking, secretion, and vesicular transport	SecE/Sec61-gamma subunits of protein translocation complex	Protein transport protein Sec61 subunit gamma-2 OS=Arabidopsis thaliana OX=3702 GN=SEC61G2 PE=1 SV=1	U	Intracellular trafficking, secretion, and vesicular transport	secE/sec61-gamma protein transport protein [Arabidopsis thaliana]	cellular component: cell (GO:0005623);; cellular component: membrane (GO:0016020);; cellular component: cell part (GO:0044464);; biological process: cellular process (GO:0009987);; biological process: localization (GO:0051179);; biological process: response to stimulus (GO:0050896);; biological process: immune system process (GO:0002376);; biological process: multi-organism process (GO:0051704);;…
AT4G04840	ATMSRB6	24.7567	1102	22.8912	1405	32.3185	1873	24.2642	1156	26.1199	1376	42.6223	1849	40.7094	2362	50.4651	2448	35.5721	1460	47.1875	2416	2.96709e-06	0.696415	up	[O]	Posttranslational modification, protein turnover, chaperones	Cellular Component: cytosol (GO:0005829);; Molecular Function: peptide-methionine (S)-S-oxide reductase activity (GO:0008113);; Molecular Function: peptide-methionine (R)-S-oxide reductase activity (GO:0033743);; Biological Process: oxidation-reduction process (GO:0055114);;	K07305|1.05209e-95|ath:AT4G04840|K07305 peptide-methionine (R)-S-oxide reductase [EC:1.8.4.12] | (RefSeq) MSRB6; methionine sulfoxide reductase B6	--	[O]	Posttranslational modification, protein turnover, chaperones	SelR domain	Peptide methionine sulfoxide reductase B6 OS=Arabidopsis thaliana OX=3702 GN=MSRB6 PE=2 SV=1	O	Posttranslational modification, protein turnover, chaperones	methionine sulfoxide reductase B6 [Arabidopsis thaliana]	cellular component: cell (GO:0005623);; cellular component: cell part (GO:0044464);; biological process: metabolic process (GO:0008152);; biological process: single-organism process (GO:0044699);; molecular function: catalytic activity (GO:0003824)
AT5G07470	PMSR3	108.992	4711	88.3762	5374	91.5874	5222	78.2776	3614	105.447	5457	57.6145	2363	64.4217	3503	61.2545	2809	58.9604	2309	66.6463	3238	3.86858e-06	-0.640687	down	[O]	Posttranslational modification, protein turnover, chaperones	Biological Process: cell morphogenesis (GO:0000902);; Cellular Component: cytosol (GO:0005829);; Biological Process: cellular protein modification process (GO:0006464);; Biological Process: membrane fusion (GO:0006944);; Biological Process: response to oxidative stress (GO:0006979);; Molecular Function: peptide-methionine (S)-S-oxide reductase activity (GO:0008113);; Biological Process: response …	K07304|8.50059e-151|ath:AT5G07470|K07304 peptide-methionine (S)-S-oxide reductase [EC:1.8.4.11] | (RefSeq) PMSR3; peptidemethionine sulfoxide reductase 3	--	[O]	Posttranslational modification, protein turnover, chaperones	Peptide methionine sulfoxide reductase	Peptide methionine sulfoxide reductase A3 OS=Arabidopsis thaliana OX=3702 GN=MSRA3 PE=1 SV=1	O	Posttranslational modification, protein turnover, chaperones	peptidemethionine sulfoxide reductase 3 [Arabidopsis thaliana]	biological process: cellular process (GO:0009987);; biological process: developmental process (GO:0032502);; biological process: single-organism process (GO:0044699);; biological process: cellular component organization or biogenesis (GO:0071840);; cellular component: cell (GO:0005623);; cellular component: cell part (GO:0044464);; biological process: metabolic process (GO:0008152);; biological p…
AT1G66240	ATX1	170.581	4394	122.557	4444	101.772	3469	103.519	2838	163.069	5018	75.7247	1887	85.6235	2800	74.448	2022	85.6245	1989	70.6636	2050	0.00027073	-0.737724	down	[P]	Inorganic ion transport and metabolism	Cellular Component: chromatin (GO:0000785);; Cellular Component: nucleus (GO:0005634);; Cellular Component: cytoplasm (GO:0005737);; Cellular Component: plasma membrane (GO:0005886);; Biological Process: DNA-dependent DNA replication (GO:0006261);; Biological Process: DNA methylation (GO:0006306);; Biological Process: chromatin silencing (GO:0006342);; Biological Process: regulation of flower dev…	K07213|7.06241e-47|crb:CARUB_v10021172mg|K07213 copper chaperone | (RefSeq) hypothetical protein	--	[P]	Inorganic ion transport and metabolism	Heavy-metal-associated domain	Copper transport protein ATX1 OS=Arabidopsis thaliana OX=3702 GN=ATX1 PE=1 SV=2	S	Function unknown	homolog of anti-oxidant 1 [Arabidopsis thaliana]	cellular component: cell (GO:0005623);; cellular component: organelle (GO:0043226);; cellular component: organelle part (GO:0044422);; cellular component: cell part (GO:0044464);; cellular component: membrane (GO:0016020);; biological process: metabolic process (GO:0008152);; biological process: cellular process (GO:0009987);; biological process: single-organism process (GO:0044699);; biological …
AT3G56240	CCH	106.839	3713	194.438	9495	215.125	8278	198.597	7361	158.434	7473	72.3099	2386	67.2076	2940	61.305	2263	78.8814	2482	46.9786	2064	4.76229e-14	-1.30415	down	[P]	Inorganic ion transport and metabolism	Biological Process: response to reactive oxygen species (GO:0000302);; Cellular Component: mitochondrion (GO:0005739);; Biological Process: polyamine catabolic process (GO:0006598);; Biological Process: protein targeting to membrane (GO:0006612);; Biological Process: calcium ion transport (GO:0006816);; Biological Process: high-affinity iron ion transmembrane transport (GO:0006827);; Biological P…	K07213|1.88976e-46|ath:AT3G56240|K07213 copper chaperone | (RefSeq) CCH; copper chaperone	--	[P]	Inorganic ion transport and metabolism	Heavy-metal-associated domain	Copper transport protein CCH OS=Arabidopsis thaliana OX=3702 GN=CCH PE=1 SV=1	S	Function unknown	copper chaperone [Arabidopsis thaliana]	biological process: response to stimulus (GO:0050896);; cellular component: cell (GO:0005623);; cellular component: organelle (GO:0043226);; cellular component: cell part (GO:0044464);; biological process: metabolic process (GO:0008152);; biological process: cellular process (GO:0009987);; biological process: localization (GO:0051179);; biological process: single-organism process (GO:0044699);; b…
AT1G50590	AT1G50590	0.493759	33	0.596675	49	0.627025	49	0.775547	50	0.49728	31	1.70243	96	1.40656	90	1.1459	59	1.47587	76	1.59829	97	0.000685803	0.923317	up	[R]	General function prediction only	Molecular Function: calmodulin binding (GO:0005516);; Cellular Component: nucleus (GO:0005634);;	K06911|0|ath:AT1G50590|K06911 uncharacterized protein | (RefSeq) RmlC-like cupins superfamily protein	--	--	--	Pirin C-terminal cupin domain;; Pirin	Pirin-like protein At1g50590 OS=Arabidopsis thaliana OX=3702 GN=At1g50590 PE=2 SV=1	S	Function unknown	RmlC-like cupins superfamily protein [Arabidopsis thaliana]	molecular function: binding (GO:0005488);; cellular component: cell (GO:0005623);; cellular component: organelle (GO:0043226);; cellular component: cell part (GO:0044464)
AT1G15570	CYCA23	0.667404	31	0.700446	82	1.09694	115	0.48464	39	0.667794	45	1.16247	85	1.02601	113	0.718924	67	2.12528	162	1.21324	116	0.0349355	0.742816	up	--	--	--	K06627|0|ath:AT1G15570|K06627 cyclin A | (RefSeq) CYCA2;3; CYCLIN A2;3	--	[D]	Cell cycle control, cell division, chromosome partitioning	Cyclin, N-terminal domain;; Cyclin, C-terminal domain	Cyclin-A2-3 OS=Arabidopsis thaliana OX=3702 GN=CYCA2-3 PE=1 SV=2	D	Cell cycle control, cell division, chromosome partitioning	CYCLIN A2;3 [Arabidopsis thaliana]	--
AT1G09240	NAS3	48.4596	2952	27.8597	2388	26.9077	2162	22.3384	1454	61.7814	4506	8.95528	518	8.71098	668	20.1185	1301	11.5278	637	14.1943	972	1.11901e-05	-1.26128	down	[O]	Posttranslational modification, protein turnover, chaperones	Cellular Component: nucleus (GO:0005634);; Biological Process: pollen development (GO:0009555);; Biological Process: pollen tube growth (GO:0009860);; Biological Process: phloem transport (GO:0010233);; Molecular Function: nicotianamine synthase activity (GO:0030410);; Biological Process: nicotianamine biosynthetic process (GO:0030418);;	K05953|0|ath:AT1G09240|K05953 nicotianamine synthase [EC:2.5.1.43] | (RefSeq) NAS3; nicotianamine synthase 3	--	--	--	Nicotianamine synthase protein	Nicotianamine synthase 3 OS=Arabidopsis thaliana OX=3702 GN=NAS3 PE=2 SV=1	E	Amino acid transport and metabolism	nicotianamine synthase 3 [Arabidopsis thaliana]	cellular component: cell (GO:0005623);; cellular component: organelle (GO:0043226);; cellular component: cell part (GO:0044464);; biological process: multicellular organismal process (GO:0032501);; biological process: developmental process (GO:0032502);; biological process: single-organism process (GO:0044699);; biological process: reproduction (GO:0000003);; biological process: cellular process …
AT4G28390	AAC3	15.1091	1063	13.3487	1322	11.108	1031	9.77011	735	14.0336	1183	7.58388	507	8.36663	741	7.40775	553	10.2555	654	9.01543	713	0.00194215	-0.585414	down	--	--	Molecular Function: ATP:ADP antiporter activity (GO:0005471);; Cellular Component: mitochondrial inner membrane (GO:0005743);; Biological Process: mitochondrial transport (GO:0006839);; Biological Process: systemic acquired resistance (GO:0009627);; Cellular Component: chloroplast envelope (GO:0009941);; Biological Process: purine nucleotide transport (GO:0015865);; Cellular Component: integral c…	K05863|0|ath:AT4G28390|K05863 solute carrier family 25 (mitochondrial adenine nucleotide translocator), member 4/5/6/31 | (RefSeq) AAC3; ADP/ATP carrier 3	--	[C]	Energy production and conversion	Mitochondrial carrier protein	ADP,ATP carrier protein 3, mitochondrial OS=Arabidopsis thaliana OX=3702 GN=AAC3 PE=1 SV=1	U	Intracellular trafficking, secretion, and vesicular transport	ADP/ATP carrier 3 [Arabidopsis thaliana]	biological process: single-organism process (GO:0044699);; biological process: localization (GO:0051179);; molecular function: transporter activity (GO:0005215);; cellular component: cell (GO:0005623);; cellular component: membrane (GO:0016020);; cellular component: organelle (GO:0043226);; cellular component: organelle part (GO:0044422);; cellular component: cell part (GO:0044464);; biological p…
AT5G57320	VLN5	0.194275	28	0.41744	83	0.348699	65	0.280112	43	0.287658	49	0.699803	94	0.643051	114	0.452401	68	0.476324	61	0.453662	72	0.0340146	0.637874	up	--	--	Molecular Function: actin binding (GO:0003779);; Cellular Component: cytoplasm (GO:0005737);; Biological Process: cytoskeleton organization (GO:0007010);;	K05768|0|ath:AT5G57320|K05768 gelsolin | (RefSeq) VLN5; actin filament bundling protein P-115-ABP protein	--	[Z]	Cytoskeleton	Gelsolin repeat;; Villin headpiece domain	Villin-5 OS=Arabidopsis thaliana OX=3702 GN=VLN5 PE=2 SV=1	S	Function unknown	actin filament bundling protein P-115-ABP protein [Arabidopsis thaliana]	molecular function: binding (GO:0005488);; cellular component: cell (GO:0005623);; cellular component: cell part (GO:0044464);; biological process: cellular process (GO:0009987);; biological process: cellular component organization or biogenesis (GO:0071840)
AT2G07680	ATMRP11	1.25465	279	2.25405	704	2.62856	771	2.74171	651	1.27428	339	3.03833	641	3.50771	981	3.36933	794	4.17361	840	4.21182	1051	0.00684074	0.69566	up	[V]	Defense mechanisms	Molecular Function: ATP binding (GO:0005524);; Cellular Component: vacuolar membrane (GO:0005774);; Cellular Component: plasma membrane (GO:0005886);; Biological Process: obsolete ATP catabolic process (GO:0006200);; Cellular Component: integral component of membrane (GO:0016021);; Molecular Function: ATPase activity, coupled to transmembrane movement of substances (GO:0042626);; Biological Proce…	K05674|0|ath:AT2G07680|K05674 ATP-binding cassette, subfamily C (CFTR/MRP), member 10 | (RefSeq) ABCC13; multidrug resistance-associated protein 11	ABC transporters (ko02010)	[Q]	Secondary metabolites biosynthesis, transport and catabolism	ABC transporter transmembrane region;; ABC transporter;; Dynamin family;; 50S ribosome-binding GTPase	ABC transporter C family member 13 OS=Arabidopsis thaliana OX=3702 GN=ABCC13 PE=2 SV=3	V	Defense mechanisms	multidrug resistance-associated protein 11 [Arabidopsis thaliana]	molecular function: binding (GO:0005488);; cellular component: cell (GO:0005623);; cellular component: membrane (GO:0016020);; cellular component: organelle (GO:0043226);; cellular component: organelle part (GO:0044422);; cellular component: cell part (GO:0044464);; cellular component: membrane part (GO:0044425);; biological process: localization (GO:0051179);; molecular function: catalytic activ…
AT3G62150	PGP21	2.06799	412	1.92529	547	2.44223	650	1.95445	422	1.62891	395	6.25443	1198	4.18553	1062	3.42191	734	3.96414	726	5.35932	1216	2.42709e-08	1.05829	up	[V]	Defense mechanisms	Biological Process: response to superoxide (GO:0000303);; Molecular Function: ATP binding (GO:0005524);; Cellular Component: nucleus (GO:0005634);; Cellular Component: vacuolar membrane (GO:0005774);; Cellular Component: plasma membrane (GO:0005886);; Biological Process: obsolete ATP catabolic process (GO:0006200);; Biological Process: ER to Golgi vesicle-mediated transport (GO:0006888);; Molecul…	K05658|0|ath:AT3G62150|K05658 ATP-binding cassette, subfamily B (MDR/TAP), member 1 [EC:3.6.3.44] | (RefSeq) ABCB21; P-glycoprotein 21	ABC transporters (ko02010)	[Q]	Secondary metabolites biosynthesis, transport and catabolism	ABC transporter transmembrane region;; ABC transporter;; RecF/RecN/SMC N terminal domain;; AAA ATPase domain;; AAA domain;; P-loop containing region of AAA domain;; RsgA GTPase;; Zeta toxin;; Predicted ATPase of the ABC class;; AAA domain (dynein-related subfamily)	ABC transporter B family member 21 OS=Arabidopsis thaliana OX=3702 GN=ABCB21 PE=1 SV=2	V	Defense mechanisms	P-glycoprotein 21 [Arabidopsis thaliana]	biological process: response to stimulus (GO:0050896);; molecular function: binding (GO:0005488);; cellular component: cell (GO:0005623);; cellular component: organelle (GO:0043226);; cellular component: cell part (GO:0044464);; cellular component: membrane (GO:0016020);; cellular component: organelle part (GO:0044422);; biological process: localization (GO:0051179);; biological process: single-o…
AT3G28345	ABCB15	0.031863	7	0.108627	29	0.16125	41	0.165046	34	0.141256	33	0.374271	68	0.221151	53	0.322964	65	0.695768	120	0.445708	95	0.00117071	1.11442	up	[V]	Defense mechanisms	Molecular Function: ATP binding (GO:0005524);; Cellular Component: plasma membrane (GO:0005886);; Biological Process: obsolete ATP catabolic process (GO:0006200);; Cellular Component: plasmodesma (GO:0009506);; Biological Process: vernalization response (GO:0010048);; Biological Process: auxin efflux (GO:0010315);; Molecular Function: auxin efflux transmembrane transporter activity (GO:0010329);;…	K05658|0|ath:AT3G28345|K05658 ATP-binding cassette, subfamily B (MDR/TAP), member 1 [EC:3.6.3.44] | (RefSeq) ABCB15; ABC transporter family protein	ABC transporters (ko02010)	[Q]	Secondary metabolites biosynthesis, transport and catabolism	ABC transporter transmembrane region;; ABC transporter;; RecF/RecN/SMC N terminal domain;; P-loop containing region of AAA domain;; AAA ATPase domain;; AAA domain;; AAA domain;; Zeta toxin;; RsgA GTPase;; AAA domain, putative AbiEii toxin, Type IV TA system;; Predicted ATPase of the ABC class;; ATPase family associated with various cellular activities (AAA)	ABC transporter B family member 15 OS=Arabidopsis thaliana OX=3702 GN=ABCB15 PE=3 SV=1	V	Defense mechanisms	ABC transporter family protein [Arabidopsis thaliana]	molecular function: binding (GO:0005488);; cellular component: cell (GO:0005623);; cellular component: membrane (GO:0016020);; cellular component: cell part (GO:0044464);; cellular component: cell junction (GO:0030054);; biological process: response to stimulus (GO:0050896);; biological process: single-organism process (GO:0044699);; biological process: localization (GO:0051179);; biological proc…
AT1G28010	PGP14	0.967644	184	1.91423	512	2.54385	637	2.48415	504	1.40704	320	2.50902	452	3.51191	839	3.0729	619	3.27933	564	3.34153	713	0.0257861	0.609917	up	[V]	Defense mechanisms	Molecular Function: ATP binding (GO:0005524);; Cellular Component: nucleus (GO:0005634);; Cellular Component: plasma membrane (GO:0005886);; Biological Process: obsolete ATP catabolic process (GO:0006200);; Biological Process: vernalization response (GO:0010048);; Biological Process: auxin efflux (GO:0010315);; Molecular Function: auxin efflux transmembrane transporter activity (GO:0010329);; Bio…	K05658|0|ath:AT1G28010|K05658 ATP-binding cassette, subfamily B (MDR/TAP), member 1 [EC:3.6.3.44] | (RefSeq) ABCB14; P-glycoprotein 14	ABC transporters (ko02010)	[Q]	Secondary metabolites biosynthesis, transport and catabolism	ABC transporter transmembrane region;; ABC transporter;; RecF/RecN/SMC N terminal domain;; AAA ATPase domain;; P-loop containing region of AAA domain;; AAA domain;; RsgA GTPase;; AAA domain;; ATPase family associated with various cellular activities (AAA);; Zeta toxin;; Predicted ATPase of the ABC class	ABC transporter B family member 14 OS=Arabidopsis thaliana OX=3702 GN=ABCB14 PE=3 SV=1	V	Defense mechanisms	P-glycoprotein 14 [Arabidopsis thaliana]	molecular function: binding (GO:0005488);; cellular component: cell (GO:0005623);; cellular component: organelle (GO:0043226);; cellular component: cell part (GO:0044464);; cellular component: membrane (GO:0016020);; biological process: response to stimulus (GO:0050896);; biological process: single-organism process (GO:0044699);; biological process: localization (GO:0051179);; biological process:…
AT2G46450	CNGC12	4.37187	706	4.4948	910	3.47944	718	3.97612	680	7.45873	1381	10.1161	1484	7.61987	1509	10.4522	1742	7.33814	999	5.89256	954	0.0251972	0.622881	up	[T]	Signal transduction mechanisms	Molecular Function: cation channel activity (GO:0005261);; Molecular Function: calmodulin binding (GO:0005516);; Cellular Component: plasma membrane (GO:0005886);; Biological Process: ion transport (GO:0006811);; Biological Process: response to fungus (GO:0009620);; Cellular Component: integral component of membrane (GO:0016021);; Molecular Function: cyclic nucleotide binding (GO:0030551);; Biolo…	K05391|0|ath:AT2G46450|K05391 cyclic nucleotide gated channel, other eukaryote | (RefSeq) CNGC12; cyclic nucleotide-gated channel 12	Plant-pathogen interaction (ko04626)	[PT]	Inorganic ion transport and metabolism;; Signal transduction mechanisms	Ion transport protein;; Cyclic nucleotide-binding domain	Probable cyclic nucleotide-gated ion channel 12 OS=Arabidopsis thaliana OX=3702 GN=CNGC12 PE=2 SV=2	U	Intracellular trafficking, secretion, and vesicular transport	cyclic nucleotide-gated channel 12 [Arabidopsis thaliana]	biological process: localization (GO:0051179);; molecular function: transporter activity (GO:0005215);; molecular function: binding (GO:0005488);; cellular component: cell (GO:0005623);; cellular component: membrane (GO:0016020);; cellular component: cell part (GO:0044464);; biological process: response to stimulus (GO:0050896);; biological process: multi-organism process (GO:0051704);; cellular …
AT5G20950	AT5G20950	16.4897	1867	24.3923	3851	26.0502	3858	19.7393	2386	16.7707	2251	34.7245	3708	27.5278	3883	29.1424	3489	41.971	4380	32.6743	4452	0.000869501	0.617202	up	[G]	Carbohydrate transport and metabolism	--	K05349|0|ath:AT5G20950|K05349 beta-glucosidase [EC:3.2.1.21] | (RefSeq) Glycosyl hydrolase family protein	Cyanoamino acid metabolism (ko00460);; Starch and sucrose metabolism (ko00500);; Phenylpropanoid biosynthesis (ko00940)	--	--	Glycosyl hydrolase family 3 N terminal domain;; Glycosyl hydrolase family 3 C-terminal domain	Probable beta-D-xylosidase 2 OS=Arabidopsis thaliana OX=3702 GN=BXL2 PE=2 SV=1	G	Carbohydrate transport and metabolism	Glycosyl hydrolase family protein [Arabidopsis thaliana]	--
AT4G25420	GA5	0.676515	43	1.20409	106	0.954523	79	0.854131	57	0.854801	64	1.81987	108	1.51023	119	1.51827	101	1.8181	103	2.29414	161	0.00076445	0.80455	up	[Q]	Secondary metabolites biosynthesis, transport and catabolism	Molecular Function: iron ion binding (GO:0005506);; Cellular Component: cytoplasm (GO:0005737);; Biological Process: gibberellin biosynthetic process (GO:0009686);; Biological Process: abscisic acid biosynthetic process (GO:0009688);; Biological Process: response to abscisic acid (GO:0009737);; Biological Process: gibberellic acid mediated signaling pathway (GO:0009740);; Biological Process: embr…	K05282|0|ath:AT4G25420|K05282 gibberellin 20-oxidase [EC:1.14.11.12] | (RefSeq) GA20OX1; 2-oxoglutarate (2OG) and Fe(II)-dependent oxygenase superfamily protein	Diterpenoid biosynthesis (ko00904)	[QR]	Secondary metabolites biosynthesis, transport and catabolism;; General function prediction only	2OG-Fe(II) oxygenase superfamily;; non-haem dioxygenase in morphine synthesis N-terminal	Gibberellin 20 oxidase 1 OS=Arabidopsis thaliana OX=3702 GN=GA20OX1 PE=2 SV=2	S	Function unknown	2-oxoglutarate (2OG) and Fe(II)-dependent oxygenase superfamily protein [Arabidopsis thaliana]	molecular function: binding (GO:0005488);; cellular component: cell (GO:0005623);; cellular component: cell part (GO:0044464);; biological process: metabolic process (GO:0008152);; biological process: cellular process (GO:0009987);; biological process: single-organism process (GO:0044699);; biological process: response to stimulus (GO:0050896);; biological process: signaling (GO:0023052);; biolog…
AT3G27170	CLC-B	1.92757	259	3.118	588	2.73365	484	3.07806	441	2.17508	349	3.80915	485	4.6309	781	7.79341	1108	3.54299	431	4.96732	749	0.00294832	0.757958	up	[P]	Inorganic ion transport and metabolism	Molecular Function: voltage-gated chloride channel activity (GO:0005247);; Cellular Component: nucleus (GO:0005634);; Biological Process: chloride transport (GO:0006821);; Biological Process: iron ion transport (GO:0006826);; Molecular Function: nitrate:proton symporter activity (GO:0009671);; Cellular Component: plant-type vacuole membrane (GO:0009705);; Biological Process: plant-type cell wall …	K05016|0|ath:AT3G27170|K05016 chloride channel 7 | (RefSeq) CLC-B; chloride channel B	--	[P]	Inorganic ion transport and metabolism	Voltage gated chloride channel;; CBS domain	Chloride channel protein CLC-b OS=Arabidopsis thaliana OX=3702 GN=CLC-B PE=1 SV=1	P	Inorganic ion transport and metabolism	chloride channel B [Arabidopsis thaliana]	biological process: localization (GO:0051179);; biological process: biological regulation (GO:0065007);; molecular function: transporter activity (GO:0005215);; cellular component: cell (GO:0005623);; cellular component: organelle (GO:0043226);; cellular component: cell part (GO:0044464);; biological process: single-organism process (GO:0044699);; cellular component: membrane (GO:0016020);; cellu…
AT1G14290	SBH2	40.1381	2378	48.2674	4024	37.6256	2941	38.8096	2457	27.5048	1952	76.1898	4284	69.1613	5156	45.3636	2852	58.6833	3151	66.6969	4442	0.00326031	0.607952	up	[I]	Lipid transport and metabolism	Molecular Function: sphingosine hydroxylase activity (GO:0000170);; Molecular Function: iron ion binding (GO:0005506);; Cellular Component: endoplasmic reticulum (GO:0005783);; Cellular Component: Golgi apparatus (GO:0005794);; Biological Process: fatty acid biosynthetic process (GO:0006633);; Biological Process: photomorphogenesis (GO:0009640);; Cellular Component: integral component of membrane…	K04713|0|ath:AT1G14290|K04713 sphinganine C4-monooxygenase [EC:1.14.18.5] | (RefSeq) SBH2; sphingoid base hydroxylase 2	Sphingolipid metabolism (ko00600)	[I]	Lipid transport and metabolism	Fatty acid hydroxylase superfamily	Sphinganine C4-monooxygenase 2 OS=Arabidopsis thaliana OX=3702 GN=SBH2 PE=1 SV=1	I	Lipid transport and metabolism	sphingoid base hydroxylase 2 [Arabidopsis thaliana]	biological process: metabolic process (GO:0008152);; biological process: single-organism process (GO:0044699);; molecular function: catalytic activity (GO:0003824);; molecular function: binding (GO:0005488);; cellular component: cell (GO:0005623);; cellular component: organelle (GO:0043226);; cellular component: cell part (GO:0044464);; biological process: cellular process (GO:0009987);; biologic…
AT1G02400	ATGA2OX4	9.62741	629	12.7516	1171	11.7928	1015	16.1523	1126	14.4666	1131	2.77324	172	3.44592	283	5.39816	374	3.19498	189	5.12453	376	2.56993e-13	-1.53516	down	[Q]	Secondary metabolites biosynthesis, transport and catabolism	Cellular Component: cytoplasm (GO:0005737);; Biological Process: response to red or far red light (GO:0009639);; Biological Process: heat acclimation (GO:0010286);; Biological Process: gibberellin catabolic process (GO:0045487);; Molecular Function: C-19 gibberellin 2-beta-dioxygenase activity (GO:0052634);; Molecular Function: C-20 gibberellin 2-beta-dioxygenase activity (GO:0052635);; Biologica…	K04125|0|ath:AT1G02400|K04125 gibberellin 2-oxidase [EC:1.14.11.13] | (RefSeq) GA2OX6; gibberellin 2-oxidase 6	Diterpenoid biosynthesis (ko00904)	[QR]	Secondary metabolites biosynthesis, transport and catabolism;; General function prediction only	2OG-Fe(II) oxygenase superfamily;; non-haem dioxygenase in morphine synthesis N-terminal	Gibberellin 2-beta-dioxygenase 6 OS=Arabidopsis thaliana OX=3702 GN=GA2OX6 PE=2 SV=1	S	Function unknown	gibberellin 2-oxidase 6 [Arabidopsis thaliana]	cellular component: cell (GO:0005623);; cellular component: cell part (GO:0044464);; biological process: response to stimulus (GO:0050896);; biological process: metabolic process (GO:0008152);; biological process: cellular process (GO:0009987);; biological process: single-organism process (GO:0044699);; molecular function: catalytic activity (GO:0003824)
AT3G13470	CPN60B2	2.36322	251	2.88598	436	3.81889	534	3.12829	352	2.72449	341	6.67526	652	5.59612	739	6.81173	755	9.09422	864	5.37468	634	4.23084e-08	1.00713	up	[O]	Posttranslational modification, protein turnover, chaperones	Molecular Function: protein binding (GO:0005515);; Molecular Function: ATP binding (GO:0005524);; Cellular Component: nucleolus (GO:0005730);; Cellular Component: mitochondrion (GO:0005739);; Cellular Component: Golgi apparatus (GO:0005794);; Cellular Component: plasma membrane (GO:0005886);; Biological Process: cell death (GO:0008219);; Biological Process: response to cold (GO:0009409);; Cellula…	K04077|0|ath:AT3G13470|K04077 chaperonin GroEL | (RefSeq) Cpn60beta2; TCP-1/cpn60 chaperonin family protein	RNA degradation (ko03018)	[O]	Posttranslational modification, protein turnover, chaperones	TCP-1/cpn60 chaperonin family	Chaperonin 60 subunit beta 2, chloroplastic OS=Arabidopsis thaliana OX=3702 GN=CPN60B2 PE=1 SV=1	O	Posttranslational modification, protein turnover, chaperones	TCP-1/cpn60 chaperonin family protein [Arabidopsis thaliana]	molecular function: binding (GO:0005488);; cellular component: cell (GO:0005623);; cellular component: organelle (GO:0043226);; cellular component: organelle part (GO:0044422);; cellular component: cell part (GO:0044464);; cellular component: membrane (GO:0016020);; biological process: cellular process (GO:0009987);; biological process: single-organism process (GO:0044699);; biological process: r…
AT1G55490	CPN60B	20.4882	2090	32.8232	4710	29.0403	3907	25.4324	2772	28.4234	3472	41.2559	3994	37.0425	4754	42.9791	4651	58.5928	5415	40.118	4599	0.00071897	0.60018	up	[O]	Posttranslational modification, protein turnover, chaperones	Molecular Function: protein binding (GO:0005515);; Molecular Function: ATP binding (GO:0005524);; Cellular Component: nucleolus (GO:0005730);; Cellular Component: mitochondrion (GO:0005739);; Cellular Component: Golgi apparatus (GO:0005794);; Cellular Component: plasma membrane (GO:0005886);; Biological Process: cell death (GO:0008219);; Biological Process: response to cold (GO:0009409);; Cellula…	K04077|0|ath:AT1G55490|K04077 chaperonin GroEL | (RefSeq) CPN60B; chaperonin 60 beta	RNA degradation (ko03018)	[O]	Posttranslational modification, protein turnover, chaperones	TCP-1/cpn60 chaperonin family	Chaperonin 60 subunit beta 1, chloroplastic OS=Arabidopsis thaliana OX=3702 GN=CPN60B1 PE=1 SV=3	O	Posttranslational modification, protein turnover, chaperones	chaperonin 60 beta [Arabidopsis thaliana]	molecular function: binding (GO:0005488);; cellular component: cell (GO:0005623);; cellular component: organelle (GO:0043226);; cellular component: organelle part (GO:0044422);; cellular component: cell part (GO:0044464);; cellular component: membrane (GO:0016020);; biological process: cellular process (GO:0009987);; biological process: single-organism process (GO:0044699);; biological process: r…
AT5G58800	AT5G58800	105.272	4789	74.1379	4846	72.8954	4421	71.159	3410	93.3437	5173	55.6189	2452	55.9056	3293	44.8219	2176	50.1052	2067	57.7009	2961	0.000199602	-0.661753	down	[C]	Energy production and conversion	Cellular Component: cytoplasm (GO:0005737);; Cellular Component: plasma membrane (GO:0005886);; Molecular Function: FMN binding (GO:0010181);; Molecular Function: oxidoreductase activity (GO:0016491);; Biological Process: negative regulation of transcription, DNA-templated (GO:0045892);; Biological Process: oxidation-reduction process (GO:0055114);;	K03809|2.63898e-139|ath:AT5G58800|K03809 NAD(P)H dehydrogenase (quinone) [EC:1.6.5.2] | (RefSeq) Quinone reductase family protein	Ubiquinone and other terpenoid-quinone biosynthesis (ko00130)	[R]	General function prediction only	NADPH-dependent FMN reductase	Probable NAD(P)H dehydrogenase (quinone) FQR1-like 3 OS=Arabidopsis thaliana OX=3702 GN=At5g58800 PE=2 SV=1	S	Function unknown	Quinone reductase family protein [Arabidopsis thaliana]	cellular component: cell (GO:0005623);; cellular component: cell part (GO:0044464);; cellular component: membrane (GO:0016020);; molecular function: binding (GO:0005488);; molecular function: catalytic activity (GO:0003824);; biological process: biological regulation (GO:0065007);; biological process: metabolic process (GO:0008152);; biological process: single-organism process (GO:0044699)
AT2G11810	MGDC	0.826966	66	0.680999	77	0.824622	87	1.02857	88	0.587815	57	3.81591	289	1.09971	109	3.61466	305	2.80086	202	0.610372	55	0.00653714	0.982736	up	[M]	Cell wall/membrane/envelope biogenesis	Biological Process: fatty acid metabolic process (GO:0006631);; Cellular Component: chloroplast outer membrane (GO:0009707);; Biological Process: cellular response to phosphate starvation (GO:0016036);; Biological Process: galactolipid biosynthetic process (GO:0019375);; Molecular Function: carbohydrate binding (GO:0030246);; Biological Process: lipid glycosylation (GO:0030259);; Biological Proce…	K03715|0|ath:AT2G11810|K03715 1,2-diacylglycerol 3-beta-galactosyltransferase [EC:2.4.1.46] | (RefSeq) MGDC; monogalactosyldiacylglycerol synthase type C	Glycerolipid metabolism (ko00561)	--	--	Monogalactosyldiacylglycerol (MGDG) synthase;; Glycosyltransferase family 28 C-terminal domain;; Glycosyl transferases group 1	Monogalactosyldiacylglycerol synthase 3, chloroplastic OS=Arabidopsis thaliana OX=3702 GN=MGD3 PE=1 SV=2	M	Cell wall/membrane/envelope biogenesis	monogalactosyldiacylglycerol synthase type C [Arabidopsis thaliana]	biological process: metabolic process (GO:0008152);; biological process: cellular process (GO:0009987);; biological process: single-organism process (GO:0044699);; cellular component: cell (GO:0005623);; cellular component: membrane (GO:0016020);; cellular component: organelle (GO:0043226);; cellular component: organelle part (GO:0044422);; cellular component: cell part (GO:0044464);; biological …
AT5G40370	GRXC2	130.696	4569	148.062	7279	135.879	6257	138.424	5158	163.676	6843	95.7874	3175	90.5653	3982	101.613	3764	104.329	3302	89.3201	3504	8.9444e-09	-0.610378	down	[O]	Posttranslational modification, protein turnover, chaperones	Cellular Component: vacuole (GO:0005773);; Cellular Component: Golgi apparatus (GO:0005794);; Cellular Component: cytosol (GO:0005829);; Cellular Component: plasma membrane (GO:0005886);; Molecular Function: arsenate reductase (glutaredoxin) activity (GO:0008794);; Molecular Function: electron carrier activity (GO:0009055);; Molecular Function: protein disulfide oxidoreductase activity (GO:001503…	K03676|6.17309e-63|ath:AT5G40370|K03676 glutaredoxin 3 | (RefSeq) GRXC2; Glutaredoxin family protein	--	[O]	Posttranslational modification, protein turnover, chaperones	Glutaredoxin	Glutaredoxin-C2 OS=Arabidopsis thaliana OX=3702 GN=GRXC2 PE=3 SV=1	O	Posttranslational modification, protein turnover, chaperones	Glutaredoxin family protein [Arabidopsis thaliana]	cellular component: cell (GO:0005623);; cellular component: organelle (GO:0043226);; cellular component: cell part (GO:0044464);; cellular component: membrane (GO:0016020);; biological process: metabolic process (GO:0008152);; biological process: single-organism process (GO:0044699);; molecular function: catalytic activity (GO:0003824);; molecular function: electron carrier activity (GO:0009055);…
AT5G63030	GRXC1	159.428	5313	122.041	5724	111.985	4923	114.358	4115	153.368	6121	75.0678	2375	84.5807	3547	73.6642	2605	69.6409	2104	83.7308	3137	9.4388e-07	-0.784817	down	[O]	Posttranslational modification, protein turnover, chaperones	Cellular Component: cytoplasm (GO:0005737);; Molecular Function: arsenate reductase (glutaredoxin) activity (GO:0008794);; Molecular Function: electron carrier activity (GO:0009055);; Molecular Function: protein disulfide oxidoreductase activity (GO:0015035);; Biological Process: methylglyoxal catabolic process to D-lactate via S-lactoyl-glutathione (GO:0019243);; Biological Process: cell redox h…	K03676|5.85836e-88|ath:AT5G63030|K03676 glutaredoxin 3 | (RefSeq) GRXC1; Thioredoxin superfamily protein	--	[O]	Posttranslational modification, protein turnover, chaperones	Glutaredoxin	Glutaredoxin-C1 OS=Arabidopsis thaliana OX=3702 GN=GRXC1 PE=2 SV=2	O	Posttranslational modification, protein turnover, chaperones	Thioredoxin superfamily protein [Arabidopsis thaliana]	cellular component: cell (GO:0005623);; cellular component: cell part (GO:0044464);; biological process: metabolic process (GO:0008152);; biological process: single-organism process (GO:0044699);; molecular function: catalytic activity (GO:0003824);; molecular function: electron carrier activity (GO:0009055);; biological process: cellular process (GO:0009987);; biological process: biological regu…
AT1G45145	ATTRX5	91.2175	3347	56.5189	2918	47.1678	2283	64.9816	2547	110.743	4866	33.6813	1173	47.7221	2203	38.2452	1489	52.9888	1762	55.0712	2271	0.0185601	-0.652824	down	[O]	Posttranslational modification, protein turnover, chaperones	Cellular Component: cell wall (GO:0005618);; Cellular Component: mitochondrion (GO:0005739);; Cellular Component: vacuole (GO:0005773);; Cellular Component: Golgi apparatus (GO:0005794);; Cellular Component: cytosol (GO:0005829);; Cellular Component: plasma membrane (GO:0005886);; Biological Process: protein folding (GO:0006457);; Biological Process: glycerol ether metabolic process (GO:0006662);…	K03671|2.64697e-80|ath:AT1G45145|K03671 thioredoxin 1 | (RefSeq) TRX5; thioredoxin H-type 5	--	[O]	Posttranslational modification, protein turnover, chaperones	Thioredoxin;; Thioredoxin-like domain;; Thioredoxin-like;; Thioredoxin;; AhpC/TSA family	Thioredoxin H5 OS=Arabidopsis thaliana OX=3702 GN=TRX5 PE=1 SV=1	O	Posttranslational modification, protein turnover, chaperones	thioredoxin h, partial [Arabidopsis thaliana]	cellular component: cell (GO:0005623);; cellular component: cell part (GO:0044464);; cellular component: organelle (GO:0043226);; cellular component: membrane (GO:0016020);; biological process: cellular process (GO:0009987);; biological process: metabolic process (GO:0008152);; biological process: single-organism process (GO:0044699);; molecular function: electron carrier activity (GO:0009055);; …
AT1G11530	ATCXXS1	197.791	5888	130.729	5476	129.325	5079	132.16	4203	179.361	6394	88.4555	2499	98.876	3704	92.6759	2928	95.9857	2590	114.117	3819	0.000481011	-0.658486	down	[O]	Posttranslational modification, protein turnover, chaperones	Molecular Function: protein disulfide isomerase activity (GO:0003756);; Cellular Component: cytosol (GO:0005829);; Biological Process: protein folding (GO:0006457);; Biological Process: phosphatidylinositol biosynthetic process (GO:0006661);; Biological Process: glycerol ether metabolic process (GO:0006662);; Molecular Function: electron carrier activity (GO:0009055);; Molecular Function: protein…	K03671|1.10447e-81|ath:AT1G11530|K03671 thioredoxin 1 | (RefSeq) CXXS1; C-terminal cysteine residue is changed to a serine 1	--	[O]	Posttranslational modification, protein turnover, chaperones	Thioredoxin	Thioredoxin-like protein CXXS1 OS=Arabidopsis thaliana OX=3702 GN=CXXS1 PE=2 SV=2	O	Posttranslational modification, protein turnover, chaperones	C-terminal cysteine residue is changed to a serine 1 [Arabidopsis thaliana]	molecular function: catalytic activity (GO:0003824);; cellular component: cell (GO:0005623);; cellular component: cell part (GO:0044464);; biological process: cellular process (GO:0009987);; biological process: metabolic process (GO:0008152);; biological process: single-organism process (GO:0044699);; molecular function: electron carrier activity (GO:0009055);; biological process: biological regu…
AT5G03555	AT5G03555	2.90157	272	5.48485	722	6.67666	824	5.31372	531	3.64362	408	14.2804	1268	9.04997	1065	14.3166	1421	10.705	907	9.32936	981	4.3699e-06	1.06097	up	[FH]	Nucleotide transport and metabolism;; Coenzyme transport and metabolism	Biological Process: response to UV (GO:0009411);; Cellular Component: chloroplast (GO:0009507);; Cellular Component: plastid envelope (GO:0009526);; Biological Process: flavonoid biosynthetic process (GO:0009813);; Molecular Function: nucleobase transmembrane transporter activity (GO:0015205);; Biological Process: nucleobase transport (GO:0015851);; Biological Process: nucleobase-containing compo…	K03457|0|ath:AT5G03555|K03457 nucleobase:cation symporter-1, NCS1 family | (RefSeq) NCS1; permease, cytosine/purines, uracil, thiamine, allantoin family protein	--	[FH]	Nucleotide transport and metabolism;; Coenzyme transport and metabolism	Permease for cytosine/purines, uracil, thiamine, allantoin	Purine-uracil permease NCS1 OS=Arabidopsis thaliana OX=3702 GN=NCS1 PE=1 SV=1	FH	Nucleotide transport and metabolism;; Coenzyme transport and metabolism	permease, cytosine/purines, uracil, thiamine, allantoin family protein [Arabidopsis thaliana]	biological process: response to stimulus (GO:0050896);; cellular component: cell (GO:0005623);; cellular component: organelle (GO:0043226);; cellular component: cell part (GO:0044464);; cellular component: organelle part (GO:0044422);; biological process: metabolic process (GO:0008152);; biological process: localization (GO:0051179);; molecular function: transporter activity (GO:0005215);; biolog…
AT5G13630	GUN5	101.82	22443	185.631	57568	172.596	50183	171.483	40378	125.53	33134	256.121	53576	250.426	69445	304.445	71202	312.072	62334	266.464	66012	1.13529e-05	0.771673	up	[H]	Coenzyme transport and metabolism	Cellular Component: mitochondrion (GO:0005739);; Cellular Component: chloroplast inner membrane (GO:0009706);; Cellular Component: magnesium chelatase complex (GO:0010007);; Biological Process: chlorophyll biosynthetic process (GO:0015995);; Molecular Function: magnesium chelatase activity (GO:0016851);; Biological Process: photosynthesis, light reaction (GO:0019684);;	K03403|0|ath:AT5G13630|K03403 magnesium chelatase subunit H [EC:6.6.1.1] | (RefSeq) GUN5; magnesium-chelatase subunit chlH, chloroplast, putative / Mg-protoporphyrin IX chelatase, putative (CHLH)	Porphyrin and chlorophyll metabolism (ko00860)	--	--	CobN/Magnesium Chelatase;; Domain of unknown function (DUF3479)	Magnesium-chelatase subunit ChlH, chloroplastic OS=Arabidopsis thaliana OX=3702 GN=CHLH PE=1 SV=1	H	Coenzyme transport and metabolism	magnesium-chelatase subunit chlH, chloroplast, putative / Mg-protoporphyrin IX chelatase, putative (CHLH) [Arabidopsis thaliana]	cellular component: cell (GO:0005623);; cellular component: organelle (GO:0043226);; cellular component: cell part (GO:0044464);; cellular component: membrane (GO:0016020);; cellular component: organelle part (GO:0044422);; cellular component: macromolecular complex (GO:0032991);; biological process: metabolic process (GO:0008152);; biological process: cellular process (GO:0009987);; biological p…
AT3G05870	APC11	6.73864	358	5.69855	438	4.70407	341	4.46757	248	7.24848	450	3.45166	183	3.74386	260	2.74569	164	3.15832	164	3.78977	234	0.00117071	-0.688202	down	--	--	Molecular Function: ubiquitin-protein transferase activity (GO:0004842);; Molecular Function: protein binding (GO:0005515);; Cellular Component: anaphase-promoting complex (GO:0005680);; Biological Process: regulation of mitotic cell cycle (GO:0007346);; Molecular Function: zinc ion binding (GO:0008270);; Biological Process: protein ubiquitination (GO:0016567);;	K03358|1.72573e-58|ath:AT3G05870|K03358 anaphase-promoting complex subunit 11 | (RefSeq) APC11; anaphase-promoting complex/cyclosome 11	Ubiquitin mediated proteolysis (ko04120)	[DO]	Cell cycle control, cell division, chromosome partitioning;; Posttranslational modification, protein turnover, chaperones	Anaphase-promoting complex subunit 11 RING-H2 finger;; RING-H2 zinc finger domain	Anaphase-promoting complex subunit 11 OS=Arabidopsis thaliana OX=3702 GN=APC11 PE=1 SV=3	O	Posttranslational modification, protein turnover, chaperones	anaphase-promoting complex/cyclosome 11 [Arabidopsis thaliana]	molecular function: catalytic activity (GO:0003824);; molecular function: binding (GO:0005488);; cellular component: cell (GO:0005623);; cellular component: macromolecular complex (GO:0032991);; cellular component: organelle (GO:0043226);; cellular component: organelle part (GO:0044422);; cellular component: cell part (GO:0044464);; biological process: biological regulation (GO:0065007);; biologi…
AT5G65380	AT5G65380	36.5293	3163	36.6328	4457	37.77	4309	39.9445	3684	28.552	2958	67.5097	5543	67.4396	7327	50.3492	4621	57.2648	4503	54.1864	5274	1.90572e-05	0.641515	up	[V]	Defense mechanisms	Cellular Component: plasma membrane (GO:0005886);; Biological Process: drug transmembrane transport (GO:0006855);; Biological Process: fruit ripening (GO:0009835);; Molecular Function: drug transmembrane transporter activity (GO:0015238);; Molecular Function: antiporter activity (GO:0015297);;	K03327|0|ath:AT5G65380|K03327 multidrug resistance protein, MATE family | (RefSeq) MATE efflux family protein	--	[R]	General function prediction only	MatE	Protein DETOXIFICATION 27 OS=Arabidopsis thaliana OX=3702 GN=DTX27 PE=2 SV=1	V	Defense mechanisms	MATE efflux family protein [Arabidopsis thaliana]	cellular component: cell (GO:0005623);; cellular component: membrane (GO:0016020);; cellular component: cell part (GO:0044464);; biological process: single-organism process (GO:0044699);; biological process: response to stimulus (GO:0050896);; biological process: localization (GO:0051179);; biological process: reproduction (GO:0000003);; biological process: reproductive process (GO:0022414);; bio…
AT5G52050	AT5G52050	2.23183	194	2.85103	349	2.34095	269	1.67237	156	3.58011	373	0.859577	71	0.455539	50	0.808236	75	1.4146	112	0.852638	84	4.44214e-06	-1.26343	down	[V]	Defense mechanisms	Cellular Component: plasma membrane (GO:0005886);; Biological Process: drug transmembrane transport (GO:0006855);; Biological Process: ethylene biosynthetic process (GO:0009693);; Molecular Function: drug transmembrane transporter activity (GO:0015238);; Molecular Function: antiporter activity (GO:0015297);; Biological Process: defense response by callose deposition (GO:0052542);;	K03327|0|ath:AT5G52050|K03327 multidrug resistance protein, MATE family | (RefSeq) MATE efflux family protein	--	[R]	General function prediction only	MatE	Protein DETOXIFICATION 50 OS=Arabidopsis thaliana OX=3702 GN=DTX50 PE=2 SV=1	V	Defense mechanisms	MATE efflux family protein [Arabidopsis thaliana]	cellular component: cell (GO:0005623);; cellular component: membrane (GO:0016020);; cellular component: cell part (GO:0044464);; biological process: single-organism process (GO:0044699);; biological process: response to stimulus (GO:0050896);; biological process: localization (GO:0051179);; biological process: metabolic process (GO:0008152);; biological process: cellular process (GO:0009987);; mo…
AT1G15180	AT1G15180	15.2324	1225	19.5485	2223	15.053	1622	14.6602	1288	14.6359	1419	29.6832	2290	28.3912	2897	21.7599	1876	28.6755	2109	24.9088	2273	2.88489e-06	0.668883	up	[V]	Defense mechanisms	--	K03327|0|ath:AT1G15180|K03327 multidrug resistance protein, MATE family | (RefSeq) MATE efflux family protein	--	[R]	General function prediction only	MatE	Protein DETOXIFICATION 13 OS=Arabidopsis thaliana OX=3702 GN=DTX13 PE=2 SV=1	V	Defense mechanisms	MATE efflux family protein [Arabidopsis thaliana]	--
AT1G13950	EIF-5A	20.9969	766	18.9429	963	13.6149	651	15.1175	582	21.9519	949	11.1471	382	12.7489	580	13.1463	509	8.98386	297	12.2447	499	0.00377433	-0.625732	down	[J]	Translation, ribosomal structure and biogenesis	Molecular Function: translation initiation factor activity (GO:0003743);; Molecular Function: translation elongation factor activity (GO:0003746);; Cellular Component: cytoplasm (GO:0005737);; Biological Process: translational initiation (GO:0006413);; Biological Process: translational frameshifting (GO:0006452);; Biological Process: peptidyl-lysine modification to peptidyl-hypusine (GO:0008612);…	K03263|7.84078e-113|ath:AT1G13950|K03263 translation initiation factor 5A | (RefSeq) ELF5A-1; eukaryotic elongation factor 5A-1	--	[J]	Translation, ribosomal structure and biogenesis	Eukaryotic elongation factor 5A hypusine, DNA-binding OB fold	Eukaryotic translation initiation factor 5A-1 OS=Arabidopsis thaliana OX=3702 GN=ELF5A-1 PE=1 SV=1	J	Translation, ribosomal structure and biogenesis	eukaryotic elongation factor 5A-1 [Arabidopsis thaliana]	biological process: metabolic process (GO:0008152);; biological process: cellular process (GO:0009987);; molecular function: binding (GO:0005488);; cellular component: cell (GO:0005623);; cellular component: cell part (GO:0044464);; biological process: developmental process (GO:0032502);; biological process: biological regulation (GO:0065007)
AT4G28080	AT4G28080	38.9434	11540	23.8933	10092	30.2749	11982	26.0789	8366	39.1579	14003	58.9491	16833	88.4315	33250	81.7823	25709	97.3217	26408	97.9869	32970	1.05058e-10	1.23314	up	[R]	General function prediction only	Cellular Component: nucleus (GO:0005634);; Biological Process: phosphatidylglycerol biosynthetic process (GO:0006655);; Biological Process: stomatal complex morphogenesis (GO:0010103);;	K03255|0|ath:AT4G28080|K03255 protein TIF31 | (RefSeq) Tetratricopeptide repeat (TPR)-like superfamily protein	--	[R]	General function prediction only	Tetratricopeptide repeat;; Tetratricopeptide repeat;; Translation initiation factor eIF3 subunit 135;; Mitochondrial function, CLU-N-term	Protein TSS OS=Arabidopsis thaliana OX=3702 GN=TSS PE=1 SV=1	S	Function unknown	Tetratricopeptide repeat (TPR)-like superfamily protein [Arabidopsis thaliana]	cellular component: cell (GO:0005623);; cellular component: organelle (GO:0043226);; cellular component: cell part (GO:0044464);; biological process: metabolic process (GO:0008152);; biological process: cellular process (GO:0009987);; biological process: single-organism process (GO:0044699);; biological process: developmental process (GO:0032502)
AT1G15290	AT1G15290	6.54496	1662	8.80461	3146	10.1294	3362	10.9523	2971	5.32746	1603	18.2214	4344	13.1975	4214	14.5882	3929	22.3812	5145	21.9682	6205	3.34195e-05	0.934653	up	[R]	General function prediction only	--	K03255|0|ath:AT1G15290|K03255 protein TIF31 | (RefSeq) Tetratricopeptide repeat (TPR)-like superfamily protein	--	[R]	General function prediction only	Tetratricopeptide repeat;; Translation initiation factor eIF3 subunit 135;; Tetratricopeptide repeat	Protein TSS OS=Arabidopsis thaliana OX=3702 GN=TSS PE=1 SV=1	S	Function unknown	Tetratricopeptide repeat (TPR)-like superfamily protein [Arabidopsis thaliana]	--
AT3G23890	TOPII	0.102088	24	0.427896	142	0.62072	193	0.5353	110	0.143672	41	0.724125	162	0.641947	190	0.671852	168	2.01804	430	0.886794	208	0.019793	0.883281	up	[L]	Replication, recombination and repair	Biological Process: resolution of meiotic recombination intermediates (GO:0000712);; Cellular Component: synaptonemal complex (GO:0000795);; Biological Process: sister chromatid segregation (GO:0000819);; Biological Process: cytokinesis by cell plate formation (GO:0000911);; Molecular Function: DNA binding (GO:0003677);; Molecular Function: DNA topoisomerase type II (ATP-hydrolyzing) activity (GO…	K03164|0|ath:AT3G23890|K03164 DNA topoisomerase II [EC:5.99.1.3] | (RefSeq) TOPII; topoisomerase II	--	[B]	Chromatin structure and dynamics	DNA gyrase/topoisomerase IV, subunit A;; C-terminal associated domain of TOPRIM;; DNA gyrase B;; Histidine kinase-, DNA gyrase B-, and HSP90-like ATPase;; Toprim domain	DNA topoisomerase 2 OS=Arabidopsis thaliana OX=3702 GN=TOP2 PE=2 SV=2	L	Replication, recombination and repair	topoisomerase II [Arabidopsis thaliana]	biological process: reproduction (GO:0000003);; biological process: cellular process (GO:0009987);; biological process: reproductive process (GO:0022414);; biological process: single-organism process (GO:0044699);; cellular component: cell (GO:0005623);; cellular component: membrane-enclosed lumen (GO:0031974);; cellular component: organelle (GO:0043226);; cellular component: organelle part (GO:0…
AT5G52910	ATIM	12.2173	906	11.7357	1015	12.2452	1080	6.89169	541	10.2589	782	3.63301	311	4.71823	395	2.38189	375	1.64299	228	9.57018	642	0.0002576	-0.899359	down	--	--	Cellular Component: nucleus (GO:0005634);; Biological Process: DNA-dependent DNA replication (GO:0006261);; Biological Process: regulation of circadian rhythm (GO:0042752);;	K03155|0|ath:AT5G52910|K03155 timeless | (RefSeq) ATIM; timeless family protein	--	[L]	Replication, recombination and repair	Timeless protein C terminal region;; Timeless protein	--	K	Transcription	timeless family protein [Arabidopsis thaliana]	cellular component: cell (GO:0005623);; cellular component: organelle (GO:0043226);; cellular component: cell part (GO:0044464);; biological process: metabolic process (GO:0008152);; biological process: cellular process (GO:0009987);; biological process: biological regulation (GO:0065007)
AT2G29630	PY	347.657	41519	385.95	64771	436.174	68747	355.337	45352	419.156	60588	215.164	24542	232.873	34889	299.326	37983	199.171	21507	250.703	33729	4.85895e-07	-0.715699	down	[H]	Coenzyme transport and metabolism	Biological Process: maltose metabolic process (GO:0000023);; Biological Process: pentose-phosphate shunt (GO:0006098);; Biological Process: thiamine biosynthetic process (GO:0009228);; Cellular Component: chloroplast stroma (GO:0009570);; Biological Process: response to vitamin B1 (GO:0010266);; Biological Process: detection of bacterium (GO:0016045);; Biological Process: starch biosynthetic proc…	K03147|0|ath:AT2G29630|K03147 phosphomethylpyrimidine synthase [EC:4.1.99.17] | (RefSeq) THIC; thiaminC	Thiamine metabolism (ko00730)	--	--	Radical SAM ThiC family	Phosphomethylpyrimidine synthase, chloroplastic OS=Arabidopsis thaliana OX=3702 GN=THIC PE=1 SV=1	H	Coenzyme transport and metabolism	thiaminC [Arabidopsis thaliana]	biological process: metabolic process (GO:0008152);; biological process: cellular process (GO:0009987);; biological process: single-organism process (GO:0044699);; cellular component: cell (GO:0005623);; cellular component: organelle (GO:0043226);; cellular component: organelle part (GO:0044422);; cellular component: cell part (GO:0044464);; biological process: response to stimulus (GO:0050896);;…
AT1G54290	AT1G54290	20.2212	799	19.2105	1068	20.9705	1094	15.4389	652	31.216	1478	14.7268	553	12.3584	615	15.8535	665	10.5593	379	11.9197	530	0.00276108	-0.681322	down	--	--	Molecular Function: translation initiation factor activity (GO:0003743);; Cellular Component: cytoplasm (GO:0005737);; Biological Process: translational initiation (GO:0006413);; Biological Process: regulation of translation (GO:0006417);; Biological Process: membrane fusion (GO:0006944);; Biological Process: Golgi vesicle transport (GO:0048193);;	K03113|5.93606e-78|eus:EUTSA_v10011880mg|K03113 translation initiation factor 1 | (RefSeq) hypothetical protein	RNA transport (ko03013)	[J]	Translation, ribosomal structure and biogenesis	Translation initiation factor SUI1	Protein translation factor SUI1 homolog 2 OS=Arabidopsis thaliana OX=3702 GN=At1g54290 PE=3 SV=1	J	Translation, ribosomal structure and biogenesis	Translation initiation factor SUI1 family protein [Arabidopsis thaliana]	biological process: metabolic process (GO:0008152);; biological process: cellular process (GO:0009987);; molecular function: binding (GO:0005488);; cellular component: cell (GO:0005623);; cellular component: cell part (GO:0044464);; biological process: biological regulation (GO:0065007);; biological process: localization (GO:0051179)
AT4G27130	AT4G27130	236.189	9759	209.314	12168	199.738	10886	180.843	7982	238.703	11810	108.739	4264	109.027	5668	116.49	5107	95.1017	3561	121.68	5651	6.08308e-14	-0.962895	down	--	--	Molecular Function: translation initiation factor activity (GO:0003743);; Biological Process: translational initiation (GO:0006413);; Biological Process: regulation of translation (GO:0006417);; Biological Process: membrane fusion (GO:0006944);; Biological Process: Golgi vesicle transport (GO:0048193);;	K03113|3.71248e-78|bna:106416289|K03113 translation initiation factor 1 | (RefSeq) protein translation factor SUI1 homolog 1	RNA transport (ko03013)	[J]	Translation, ribosomal structure and biogenesis	Translation initiation factor SUI1	Protein translation factor SUI1 homolog 1 OS=Arabidopsis thaliana OX=3702 GN=At4g27130 PE=1 SV=2	J	Translation, ribosomal structure and biogenesis	Translation initiation factor SUI1 family protein [Arabidopsis thaliana]	biological process: metabolic process (GO:0008152);; biological process: cellular process (GO:0009987);; molecular function: binding (GO:0005488);; biological process: biological regulation (GO:0065007);; biological process: localization (GO:0051179)
AT1G15310	ATHSRP54A	1.76052	147	1.25351	147	2.42634	266	1.79978	160	1.86408	186	0.849872	68	0.507514	54	1.40013	124	0.688826	52	0.695363	65	0.00121441	-0.943845	down	[U]	Intracellular trafficking, secretion, and vesicular transport	--	K03106|0|ath:AT1G15310|K03106 signal recognition particle subunit SRP54 [EC:3.6.5.4] | (RefSeq) ATHSRP54A; signal recognition particle 54 kDa subunit	Protein export (ko03060)	[U]	Intracellular trafficking, secretion, and vesicular transport	SRP54-type protein, GTPase domain;; Signal peptide binding domain;; SRP54-type protein, helical bundle domain;; CobW/HypB/UreG, nucleotide-binding domain	Signal recognition particle 54 kDa protein 1 OS=Arabidopsis thaliana OX=3702 GN=SRP-54A PE=2 SV=1	U	Intracellular trafficking, secretion, and vesicular transport	signal recognition particle 54 kDa subunit [Arabidopsis thaliana]	--
ATCG00170	RPOC2	0.324162	66	0.348353	99	0.316999	85	0.377267	82	0.169139	41	0.950378	182	0.616503	157	0.469393	101	1.37779	252	1.25137	284	0.000109858	1.16737	up	[K]	Transcription	--	K03046|0|ath:ArthCp012|K03046 DNA-directed RNA polymerase subunit beta' [EC:2.7.7.6] | (RefSeq) rpoC2; RNA polymerase beta'' chain	Purine metabolism (ko00230);; Pyrimidine metabolism (ko00240);; RNA polymerase (ko03020)	--	--	RNA polymerase Rpb1, domain 5;; RNA polymerase Rpb1, domain 4;; RNA polymerase Rpb1, domain 3	DNA-directed RNA polymerase subunit beta&apos;&apos; OS=Arabidopsis thaliana OX=3702 GN=rpoC2 PE=3 SV=1	K	Transcription	RNA polymerase beta&apos; subunit-2 (chloroplast) [Arabidopsis suecica]	--
AT5G41010	NRPB12	16.4606	150	16.1943	208	13.2886	160	15.0292	147	22.3632	244	12.6847	110	12.8591	148	8.33101	81	10.1531	84	10.2264	105	0.020552	-0.589286	down	--	--	Biological Process: RNA splicing, via endonucleolytic cleavage and ligation (GO:0000394);; Cellular Component: DNA-directed RNA polymerase IV complex (GO:0000418);; Cellular Component: DNA-directed RNA polymerase V complex (GO:0000419);; Molecular Function: DNA binding (GO:0003677);; Molecular Function: DNA-directed 5'-3' RNA polymerase activity (GO:0003899);; Cellular Component: DNA-directed RNA…	K03009|4.82e-30|ath:AT5G41010|K03009 DNA-directed RNA polymerases I, II, and III subunit RPABC4 | (RefSeq) NRPB12; DNA directed RNA polymerase, 7 kDa subunit	Purine metabolism (ko00230);; Pyrimidine metabolism (ko00240);; RNA polymerase (ko03020)	[K]	Transcription	DNA directed RNA polymerase, 7 kDa subunit	DNA-directed RNA polymerases II, IV and V subunit 12 OS=Arabidopsis thaliana OX=3702 GN=NRPB12 PE=1 SV=1	K	Transcription	DNA directed RNA polymerase, 7 kDa subunit [Arabidopsis thaliana]	biological process: metabolic process (GO:0008152);; biological process: cellular process (GO:0009987);; cellular component: cell (GO:0005623);; cellular component: membrane-enclosed lumen (GO:0031974);; cellular component: macromolecular complex (GO:0032991);; cellular component: organelle (GO:0043226);; cellular component: organelle part (GO:0044422);; cellular component: cell part (GO:0044464)…
AT1G11475	NRPB10	19.87	545	18.4752	712	18.8895	683	13.9003	407	22.5928	741	10.9774	286	10.7861	372	10.952	319	10.4479	260	9.56648	295	3.74978e-07	-0.826422	down	[K]	Transcription	Cellular Component: DNA-directed RNA polymerase IV complex (GO:0000418);; Cellular Component: DNA-directed RNA polymerase V complex (GO:0000419);; Molecular Function: DNA binding (GO:0003677);; Molecular Function: DNA-directed 5'-3' RNA polymerase activity (GO:0003899);; Cellular Component: DNA-directed RNA polymerase II, core complex (GO:0005665);; Biological Process: transcription, DNA-template…	K03007|7.02553e-36|eus:EUTSA_v10009269mg|K03007 DNA-directed RNA polymerases I, II, and III subunit RPABC5 | (RefSeq) hypothetical protein	Purine metabolism (ko00230);; Pyrimidine metabolism (ko00240);; RNA polymerase (ko03020)	[K]	Transcription	RNA polymerases N / 8 kDa subunit	DNA-directed RNA polymerases II, IV and V subunit 10 OS=Arabidopsis thaliana OX=3702 GN=NRPB10 PE=1 SV=1	K	Transcription	DNA-directed RNA polymerases I, II, and III subunit RPABC5 [Eutrema salsugineum]	cellular component: cell (GO:0005623);; cellular component: membrane-enclosed lumen (GO:0031974);; cellular component: macromolecular complex (GO:0032991);; cellular component: organelle (GO:0043226);; cellular component: organelle part (GO:0044422);; cellular component: cell part (GO:0044464);; molecular function: binding (GO:0005488);; molecular function: catalytic activity (GO:0003824);; biolo…
ATCG00770	RPS8	2.33163	47	2.56035	72	3.54616	93	2.38128	51	3.22491	77	6.63603	125	4.56026	114	3.57515	75	3.53945	64	5.48866	122	0.045956	0.587411	up	[J]	Translation, ribosomal structure and biogenesis	Cellular Component: plastid small ribosomal subunit (GO:0000312);; Molecular Function: structural constituent of ribosome (GO:0003735);; Biological Process: generation of precursor metabolites and energy (GO:0006091);; Biological Process: DNA-templated transcription, elongation (GO:0006354);; Biological Process: translation (GO:0006412);; Cellular Component: chloroplast stroma (GO:0009570);; Cell…	K02994|7.12518e-90|eus:ASK66_gp031|K02994 small subunit ribosomal protein S8 | (RefSeq) rps8; ribosomal protein S8	Ribosome (ko03010)	[J]	Translation, ribosomal structure and biogenesis	Ribosomal protein S8	30S ribosomal protein S8, chloroplastic OS=Nasturtium officinale OX=65948 GN=rps8 PE=3 SV=1	J	Translation, ribosomal structure and biogenesis	ribosomal protein S8 (plastid) [Cardamine oligosperma]	cellular component: cell (GO:0005623);; cellular component: macromolecular complex (GO:0032991);; cellular component: organelle (GO:0043226);; cellular component: organelle part (GO:0044422);; cellular component: cell part (GO:0044464);; molecular function: structural molecule activity (GO:0005198);; biological process: metabolic process (GO:0008152);; biological process: cellular process (GO:000…
AT4G29390	AT4G29390	54.2941	1310	51.1381	1736	43.8388	1395	43.852	1130	54.8836	1586	33.2062	761	31.2171	948	32.045	821	36.6241	801	31.8022	863	3.50835e-06	-0.619136	down	--	--	Biological Process: RNA methylation (GO:0001510);; Molecular Function: structural constituent of ribosome (GO:0003735);; Cellular Component: nucleolus (GO:0005730);; Biological Process: translation (GO:0006412);; Cellular Component: cytosolic small ribosomal subunit (GO:0022627);;	K02983|1.06025e-27|eus:EUTSA_v10002144mg|K02983 small subunit ribosomal protein S30e | (RefSeq) hypothetical protein	Ribosome (ko03010)	[JO]	Translation, ribosomal structure and biogenesis;; Posttranslational modification, protein turnover, chaperones	Ribosomal protein S30	40S ribosomal protein S30 OS=Arabidopsis thaliana OX=3702 GN=RPS30A PE=3 SV=3	J	Translation, ribosomal structure and biogenesis	At4g29390 [Arabidopsis thaliana]	biological process: metabolic process (GO:0008152);; biological process: cellular process (GO:0009987);; molecular function: structural molecule activity (GO:0005198);; cellular component: cell (GO:0005623);; cellular component: organelle (GO:0043226);; cellular component: organelle part (GO:0044422);; cellular component: cell part (GO:0044464);; cellular component: macromolecular complex (GO:003…
AT4G33865	RPS29A	69.1051	1479	64.3882	1938	45.1045	1273	44.5815	1019	59.7297	1530	30.659	623	41.2671	1111	28.6774	651	46.9403	910	33.6392	809	0.00432061	-0.633209	down	[J]	Translation, ribosomal structure and biogenesis	Molecular Function: structural constituent of ribosome (GO:0003735);; Biological Process: translation (GO:0006412);; Cellular Component: cytosolic small ribosomal subunit (GO:0022627);;	K02980|5.02288e-34|ath:AT4G33865|K02980 small subunit ribosomal protein S29e | (RefSeq) Ribosomal protein S14p/S29e family protein	Ribosome (ko03010)	[J]	Translation, ribosomal structure and biogenesis	Ribosomal protein S14p/S29e	40S ribosomal protein S29 OS=Arabidopsis thaliana OX=3702 GN=RPS29A PE=3 SV=2	J	Translation, ribosomal structure and biogenesis	Ribosomal protein S14p/S29e family protein [Arabidopsis thaliana]	molecular function: structural molecule activity (GO:0005198);; biological process: metabolic process (GO:0008152);; biological process: cellular process (GO:0009987);; cellular component: cell (GO:0005623);; cellular component: macromolecular complex (GO:0032991);; cellular component: organelle (GO:0043226);; cellular component: organelle part (GO:0044422);; cellular component: cell part (GO:004…
AT3G10090	RPS28A	14.8137	325	13.0411	402	12.7488	368	10.8019	253	14.7501	387	7.51449	157	7.72342	213	6.97816	162	8.40605	167	5.7211	141	1.98892e-06	-0.850079	down	[J]	Translation, ribosomal structure and biogenesis	Molecular Function: structural constituent of ribosome (GO:0003735);; Cellular Component: cell wall (GO:0005618);; Cellular Component: Golgi apparatus (GO:0005794);; Cellular Component: plasma membrane (GO:0005886);; Biological Process: rRNA export from nucleus (GO:0006407);; Biological Process: translation (GO:0006412);; Cellular Component: cytosolic small ribosomal subunit (GO:0022627);;	K02979|2.71076e-28|crb:CARUB_v10014999mg|K02979 small subunit ribosomal protein S28e | (RefSeq) hypothetical protein	Ribosome (ko03010)	[J]	Translation, ribosomal structure and biogenesis	Ribosomal protein S28e	40S ribosomal protein S28-1 OS=Arabidopsis thaliana OX=3702 GN=RPS28A PE=3 SV=1	J	Translation, ribosomal structure and biogenesis	hypothetical protein CARUB_v10014999mg, partial [Capsella rubella]	molecular function: structural molecule activity (GO:0005198);; cellular component: cell (GO:0005623);; cellular component: cell part (GO:0044464);; cellular component: organelle (GO:0043226);; cellular component: membrane (GO:0016020);; biological process: single-organism process (GO:0044699);; biological process: localization (GO:0051179);; biological process: metabolic process (GO:0008152);; b…
AT2G45710	AT2G45710	9.63582	258	10.783	406	8.02391	284	9.38047	269	10.6522	342	7.46292	190	5.60521	189	7.43277	211	4.65895	113	6.55896	198	0.00422037	-0.606741	down	[J]	Translation, ribosomal structure and biogenesis	Biological Process: RNA methylation (GO:0001510);; Molecular Function: structural constituent of ribosome (GO:0003735);; Cellular Component: cell wall (GO:0005618);; Cellular Component: nucleolus (GO:0005730);; Cellular Component: plasma membrane (GO:0005886);; Biological Process: translation (GO:0006412);; Cellular Component: plasmodesma (GO:0009506);; Biological Process: plant-type cell wall or…	K02978|5.94276e-45|ath:AT2G45710|K02978 small subunit ribosomal protein S27e | (RefSeq) Zinc-binding ribosomal protein family protein	Ribosome (ko03010)	[J]	Translation, ribosomal structure and biogenesis	Ribosomal protein S27	40S ribosomal protein S27-1 OS=Arabidopsis thaliana OX=3702 GN=RPS27A PE=3 SV=1	J	Translation, ribosomal structure and biogenesis	Zinc-binding ribosomal protein family protein [Arabidopsis thaliana]	biological process: metabolic process (GO:0008152);; biological process: cellular process (GO:0009987);; molecular function: structural molecule activity (GO:0005198);; cellular component: cell (GO:0005623);; cellular component: cell part (GO:0044464);; cellular component: organelle (GO:0043226);; cellular component: organelle part (GO:0044422);; cellular component: membrane (GO:0016020);; cellul…
AT3G26360	AT3G26360	15.5034	546	10.8913	558	10.8663	516	11.077	433	13.3735	570	9.47231	346	7.32888	360	8.17536	316	6.14888	235	7.0316	309	0.00246506	-0.588292	down	--	--	Molecular Function: structural constituent of ribosome (GO:0003735);; Cellular Component: mitochondrion (GO:0005739);; Cellular Component: ribosome (GO:0005840);; Biological Process: translation (GO:0006412);;	K02970|5.2367e-65|ath:AT3G26360|K02970 small subunit ribosomal protein S21 | (RefSeq) Ribosomal protein S21 family protein	Ribosome (ko03010)	--	--	Ribosomal protein S21	--	S	Function unknown	Ribosomal protein S21 family protein [Arabidopsis thaliana]	molecular function: structural molecule activity (GO:0005198);; cellular component: cell (GO:0005623);; cellular component: organelle (GO:0043226);; cellular component: cell part (GO:0044464);; cellular component: macromolecular complex (GO:0032991);; biological process: metabolic process (GO:0008152);; biological process: cellular process (GO:0009987)
AT5G56940	AT5G56940	20.3153	705	16.6871	815	19.0484	872	17.0957	634	21.331	887	12.8332	423	13.3289	582	11.6925	431	14.3856	453	11.0066	430	6.17733e-05	-0.602331	down	[J]	Translation, ribosomal structure and biogenesis	Molecular Function: structural constituent of ribosome (GO:0003735);; Cellular Component: mitochondrion (GO:0005739);; Cellular Component: ribosome (GO:0005840);; Biological Process: translation (GO:0006412);; Cellular Component: plastid (GO:0009536);; Biological Process: production of ta-siRNAs involved in RNA interference (GO:0010267);; Biological Process: production of miRNAs involved in gene …	K02959|1.96514e-94|ath:AT5G56940|K02959 small subunit ribosomal protein S16 | (RefSeq) Ribosomal protein S16 family protein	Ribosome (ko03010)	[J]	Translation, ribosomal structure and biogenesis	Ribosomal protein S16	30S ribosomal protein S16-2, chloroplastic/mitochondrial OS=Arabidopsis thaliana OX=3702 GN=RPS16-2 PE=2 SV=1	J	Translation, ribosomal structure and biogenesis	Ribosomal protein S16 family protein [Arabidopsis thaliana]	molecular function: structural molecule activity (GO:0005198);; cellular component: cell (GO:0005623);; cellular component: organelle (GO:0043226);; cellular component: cell part (GO:0044464);; cellular component: macromolecular complex (GO:0032991);; biological process: metabolic process (GO:0008152);; biological process: cellular process (GO:0009987);; biological process: single-organism proces…
AT1G07770	RPS15A	78.8316	2786	43.1604	2146	44.7518	2087	40.3673	1524	50.1687	2123	23.6124	793	40.933	1820	19.5782	735	25.7622	825	18.8052	747	0.000968875	-0.886234	down	[J]	Translation, ribosomal structure and biogenesis	Cellular Component: mitochondrion (GO:0005739);; Cellular Component: vacuolar membrane (GO:0005774);; Cellular Component: Golgi apparatus (GO:0005794);; Cellular Component: plasmodesma (GO:0009506);; Cellular Component: chloroplast (GO:0009507);; Biological Process: plant-type cell wall organization (GO:0009664);; Cellular Component: cytosolic ribosome (GO:0022626);; Biological Process: cell wall…	K02957|2.01218e-90|eus:EUTSA_v10015007mg|K02957 small subunit ribosomal protein S15Ae | (RefSeq) hypothetical protein	Ribosome (ko03010)	[J]	Translation, ribosomal structure and biogenesis	Ribosomal protein S8	40S ribosomal protein S15a-1 OS=Arabidopsis thaliana OX=3702 GN=RPS15AA PE=2 SV=2	J	Translation, ribosomal structure and biogenesis	ribosomal protein S15A [Arabidopsis thaliana]	cellular component: cell (GO:0005623);; cellular component: organelle (GO:0043226);; cellular component: cell part (GO:0044464);; cellular component: membrane (GO:0016020);; cellular component: organelle part (GO:0044422);; cellular component: cell junction (GO:0030054);; biological process: cellular process (GO:0009987);; biological process: cellular component organization or biogenesis (GO:0071…
AT2G18400	AT2G18400	4.86812	153	4.53238	200	4.85142	201	3.18364	107	5.54002	208	2.46777	74	3.18343	126	1.65885	56	2.89604	83	3.34138	118	0.00935702	-0.692121	down	[J]	Translation, ribosomal structure and biogenesis	Molecular Function: structural constituent of ribosome (GO:0003735);; Biological Process: DNA-templated transcription, elongation (GO:0006354);; Biological Process: translation (GO:0006412);; Cellular Component: large ribosomal subunit (GO:0015934);; Molecular Function: rRNA binding (GO:0019843);;	K02933|1.60996e-62|ath:AT2G18400|K02933 large subunit ribosomal protein L6 | (RefSeq) ribosomal protein L6 family protein	Ribosome (ko03010)	[J]	Translation, ribosomal structure and biogenesis	Ribosomal protein L6	60S ribosomal protein L6, mitochondrial OS=Marchantia polymorpha OX=3197 GN=RPL6 PE=3 SV=2	J	Translation, ribosomal structure and biogenesis	ribosomal protein L6 family protein [Arabidopsis thaliana]	molecular function: structural molecule activity (GO:0005198);; biological process: metabolic process (GO:0008152);; biological process: cellular process (GO:0009987);; cellular component: cell (GO:0005623);; cellular component: macromolecular complex (GO:0032991);; cellular component: organelle (GO:0043226);; cellular component: organelle part (GO:0044422);; cellular component: cell part (GO:004…
AT2G25210	AT2G25210	22.0183	441	22.3248	623	14.0775	394	15.411	330	17.7837	426	8.01641	155	11.5617	287	12.3745	264	10.7571	197	7.5236	181	0.00017906	-0.817644	down	[J]	Translation, ribosomal structure and biogenesis	Molecular Function: structural constituent of ribosome (GO:0003735);; Cellular Component: mitochondrion (GO:0005739);; Biological Process: translation (GO:0006412);; Cellular Component: cytosolic large ribosomal subunit (GO:0022625);;	K02924|3.42158e-24|crb:CARUB_v10024445mg|K02924 large subunit ribosomal protein L39e | (RefSeq) hypothetical protein	Ribosome (ko03010)	[J]	Translation, ribosomal structure and biogenesis	--	60S ribosomal protein L39-1 OS=Arabidopsis thaliana OX=3702 GN=RPL39A PE=3 SV=2	J	Translation, ribosomal structure and biogenesis	hypothetical protein AXX17_AT4G36650 [Arabidopsis thaliana]	molecular function: structural molecule activity (GO:0005198);; cellular component: cell (GO:0005623);; cellular component: organelle (GO:0043226);; cellular component: cell part (GO:0044464);; biological process: metabolic process (GO:0008152);; biological process: cellular process (GO:0009987);; cellular component: macromolecular complex (GO:0032991);; cellular component: organelle part (GO:004…
AT3G06680	RPL29B	7.08558	164	7.25398	254	4.92975	165	4.93221	131	7.02094	207	3.14985	80	2.79637	86	2.80621	74	4.37263	101	2.16492	63	0.000358958	-0.889889	down	--	--	Biological Process: RNA methylation (GO:0001510);; Molecular Function: structural constituent of ribosome (GO:0003735);; Cellular Component: nucleolus (GO:0005730);; Biological Process: translation (GO:0006412);; Biological Process: photorespiration (GO:0009853);; Cellular Component: cytosolic large ribosomal subunit (GO:0022625);; Biological Process: ribosome biogenesis (GO:0042254);;	K02905|3.68269e-37|ath:AT3G06680|K02905 large subunit ribosomal protein L29e | (RefSeq) Ribosomal L29e protein family	Ribosome (ko03010)	[J]	Translation, ribosomal structure and biogenesis	Ribosomal L29e protein family	60S ribosomal protein L29-2 OS=Arabidopsis thaliana OX=3702 GN=RPL29B PE=3 SV=2	J	Translation, ribosomal structure and biogenesis	Ribosomal L29e protein family [Arabidopsis thaliana]	biological process: metabolic process (GO:0008152);; biological process: cellular process (GO:0009987);; molecular function: structural molecule activity (GO:0005198);; cellular component: cell (GO:0005623);; cellular component: organelle (GO:0043226);; cellular component: organelle part (GO:0044422);; cellular component: cell part (GO:0044464);; cellular component: macromolecular complex (GO:003…
AT3G06700	RPL29A	9.00733	200	7.71173	237	7.18822	211	6.82885	161	7.91423	208	5.73931	122	5.70846	162	5.48943	130	4.10943	82	3.31921	85	0.0113057	-0.615895	down	--	--	Biological Process: RNA methylation (GO:0001510);; Molecular Function: structural constituent of ribosome (GO:0003735);; Cellular Component: nucleolus (GO:0005730);; Biological Process: translation (GO:0006412);; Biological Process: photorespiration (GO:0009853);; Cellular Component: cytosolic large ribosomal subunit (GO:0022625);; Biological Process: ribosome biogenesis (GO:0042254);;	K02905|1.16812e-36|ath:AT3G06700|K02905 large subunit ribosomal protein L29e | (RefSeq) Ribosomal L29e protein family	Ribosome (ko03010)	[J]	Translation, ribosomal structure and biogenesis	Ribosomal L29e protein family	60S ribosomal protein L29-1 OS=Arabidopsis thaliana OX=3702 GN=RPL29A PE=1 SV=1	J	Translation, ribosomal structure and biogenesis	Ribosomal L29e protein family [Arabidopsis thaliana]	biological process: metabolic process (GO:0008152);; biological process: cellular process (GO:0009987);; molecular function: structural molecule activity (GO:0005198);; cellular component: cell (GO:0005623);; cellular component: organelle (GO:0043226);; cellular component: organelle part (GO:0044422);; cellular component: cell part (GO:0044464);; cellular component: macromolecular complex (GO:003…
AT1G77440	PBC2	27.6089	1349	2.4627	170	21.912	1412	18.8153	982	26.6165	1557	4.46577	207	1.742	108	1.66188	87	2.07758	93	0.702213	40	0.000149003	-1.34005	down	[O]	Posttranslational modification, protein turnover, chaperones	Biological Process: mitotic G2 phase (GO:0000085);; Molecular Function: endopeptidase activity (GO:0004175);; Cellular Component: nucleus (GO:0005634);; Cellular Component: vacuolar membrane (GO:0005774);; Cellular Component: cytosol (GO:0005829);; Cellular Component: proteasome core complex (GO:0005839);; Biological Process: gluconeogenesis (GO:0006094);; Biological Process: glycolytic process (…	K02735|2.85924e-150|ath:AT1G77440|K02735 20S proteasome subunit beta 3 [EC:3.4.25.1] | (RefSeq) PBC2; 20S proteasome beta subunit C2	Proteasome (ko03050)	[O]	Posttranslational modification, protein turnover, chaperones	Proteasome subunit	Proteasome subunit beta type-3-B OS=Arabidopsis thaliana OX=3702 GN=PBC2 PE=1 SV=1	O	Posttranslational modification, protein turnover, chaperones	20S proteasome beta subunit C2 [Arabidopsis thaliana]	biological process: biological phase (GO:0044848);; biological process: metabolic process (GO:0008152);; molecular function: catalytic activity (GO:0003824);; cellular component: cell (GO:0005623);; cellular component: organelle (GO:0043226);; cellular component: cell part (GO:0044464);; cellular component: membrane (GO:0016020);; cellular component: organelle part (GO:0044422);; cellular compone…
ATCG00630	PSAJ	265.35	1746	157.19	1455	188.187	1633	268.368	1886	248.119	1955	80.0227	500	58.0427	481	64.498	451	48.7622	291	47.949	355	3.07314e-18	-1.74341	down	--	--	Cellular Component: mitochondrion (GO:0005739);; Biological Process: DNA-templated transcription, elongation (GO:0006354);; Cellular Component: chloroplast thylakoid membrane (GO:0009535);; Cellular Component: photosystem I reaction center (GO:0009538);; Cellular Component: integral component of membrane (GO:0016021);; Biological Process: photosynthesis, light reaction (GO:0019684);; Biological P…	K02697|4.69283e-23|cit:4271120|K02697 photosystem I subunit IX | (RefSeq) psaJ, CisiCp041; photosystem I subunit IX	Photosynthesis (ko00195)	--	--	--	Photosystem I reaction center subunit IX OS=Olimarabidopsis pumila OX=74718 GN=psaJ PE=3 SV=1	D	Cell cycle control, cell division, chromosome partitioning	photosystem I subunit IX [Arabidopsis thaliana]	cellular component: cell (GO:0005623);; cellular component: organelle (GO:0043226);; cellular component: cell part (GO:0044464);; biological process: metabolic process (GO:0008152);; biological process: cellular process (GO:0009987);; cellular component: membrane (GO:0016020);; cellular component: organelle part (GO:0044422);; cellular component: macromolecular complex (GO:0032991);; cellular com…
AT5G16690	ORC3	0.229731	26	0.498926	79	0.322538	48	0.246249	30	0.218323	30	0.768051	82	0.506506	72	0.51851	62	0.894365	91	0.545353	69	0.0137403	0.792295	up	--	--	Biological Process: double-strand break repair via homologous recombination (GO:0000724);; Biological Process: cytokinesis by cell plate formation (GO:0000911);; Molecular Function: DNA binding (GO:0003677);; Molecular Function: protein binding (GO:0005515);; Cellular Component: nuclear origin of replication recognition complex (GO:0005664);; Biological Process: DNA-dependent DNA replication (GO:…	K02605|0|ath:AT5G16690|K02605 origin recognition complex subunit 3 | (RefSeq) ORC3; origin recognition complex subunit 3	--	[L]	Replication, recombination and repair	Origin recognition complex (ORC) subunit 3 N-terminus	Origin of replication complex subunit 3 OS=Arabidopsis thaliana OX=3702 GN=ORC3 PE=1 SV=1	L	Replication, recombination and repair	origin recognition complex subunit 3 [Arabidopsis thaliana]	biological process: metabolic process (GO:0008152);; biological process: cellular process (GO:0009987);; biological process: response to stimulus (GO:0050896);; biological process: single-organism process (GO:0044699);; molecular function: binding (GO:0005488);; cellular component: cell (GO:0005623);; cellular component: membrane-enclosed lumen (GO:0031974);; cellular component: macromolecular co…
AT1G08090	ATNRT2:1	0.065252	7	0.123577	17	0.682532	84	0.580055	59	0.19809	23	1.2327	109	0.958643	112	0.678708	68	0.90482	76	1.01368	107	0.0331358	0.835837	up	[P]	Inorganic ion transport and metabolism	Cellular Component: plasma membrane (GO:0005886);; Biological Process: response to nitrate (GO:0010167);; Molecular Function: nitrate transmembrane transporter activity (GO:0015112);; Biological Process: nitrate transport (GO:0015706);; Cellular Component: integral component of membrane (GO:0016021);; Biological Process: lateral root development (GO:0048527);; Biological Process: transmembrane tr…	K02575|0|ath:AT1G08090|K02575 MFS transporter, NNP family, nitrate/nitrite transporter | (RefSeq) NRT2:1; nitrate transporter 2:1	Nitrogen metabolism (ko00910)	--	--	Major Facilitator Superfamily	High-affinity nitrate transporter 2.1 OS=Arabidopsis thaliana OX=3702 GN=NRT2.1 PE=1 SV=1	P	Inorganic ion transport and metabolism	nitrate transporter 2:1 [Arabidopsis thaliana]	cellular component: cell (GO:0005623);; cellular component: membrane (GO:0016020);; cellular component: cell part (GO:0044464);; biological process: response to stimulus (GO:0050896);; biological process: localization (GO:0051179);; molecular function: transporter activity (GO:0005215);; cellular component: membrane part (GO:0044425);; biological process: multicellular organismal process (GO:0032…
AT5G46280	MCM3	0.844655	198	1.55544	484	1.1923	436	1.02538	329	0.976349	353	1.84107	425	1.97603	730	2.33725	761	3.52725	907	2.27211	631	2.54467e-05	0.9733	up	[L]	Replication, recombination and repair	--	K02541|0|ath:AT5G46280|K02541 DNA replication licensing factor MCM3 [EC:3.6.4.12] | (RefSeq) MCM3; Minichromosome maintenance (MCM2/3/5) family protein	DNA replication (ko03030)	[L]	Replication, recombination and repair	MCM2/3/5 family;; MCM OB domain;; MCM N-terminal domain;; Magnesium chelatase, subunit ChlI	DNA replication licensing factor MCM3 OS=Arabidopsis thaliana OX=3702 GN=MCM3 PE=1 SV=1	L	Replication, recombination and repair	Minichromosome maintenance (MCM2/3/5) family protein [Arabidopsis thaliana]	--
AT1G58290	HEMA1	115.303	11702	153.359	21898	128.85	17250	139.889	15166	136.281	16563	211.371	20358	203.038	25924	231.567	24936	234.871	21601	195.622	22314	5.00377e-08	0.606398	up	[H]	Coenzyme transport and metabolism	--	K02492|0|ath:AT1G58290|K02492 glutamyl-tRNA reductase [EC:1.2.1.70] | (RefSeq) HEMA1; Glutamyl-tRNA reductase family protein	Porphyrin and chlorophyll metabolism (ko00860)	--	--	Shikimate / quinate 5-dehydrogenase;; Glutamyl-tRNAGlu reductase, N-terminal domain;; Glutamyl-tRNAGlu reductase, dimerisation domain;; NADP oxidoreductase coenzyme F420-dependent;; NAD binding domain of 6-phosphogluconate dehydrogenase;; UDP-glucose/GDP-mannose dehydrogenase family, NAD binding domain;; Ornithine cyclodeaminase/mu-crystallin family;; TrkA-N domain	Glutamyl-tRNA reductase 1, chloroplastic OS=Arabidopsis thaliana OX=3702 GN=HEMA1 PE=1 SV=2	H	Coenzyme transport and metabolism	Glutamyl-tRNA reductase family protein [Arabidopsis thaliana]	--
AT2G35120	AT2G35120	0.853149	35	1.20725	70	0.85761	47	0.977949	43	0.742663	37	3.56465	139	1.18888	62	1.19198	52	1.76205	66	1.88075	87	0.0382214	0.726496	up	[E]	Amino acid transport and metabolism	Molecular Function: glycine dehydrogenase (decarboxylating) activity (GO:0004375);; Molecular Function: ATP binding (GO:0005524);; Cellular Component: mitochondrion (GO:0005739);; Cellular Component: glycine cleavage complex (GO:0005960);; Biological Process: response to sucrose (GO:0009744);; Biological Process: response to glucose (GO:0009749);; Biological Process: response to fructose (GO:0009…	K02437|1.85975e-110|ath:AT2G35120|K02437 glycine cleavage system H protein | (RefSeq) Single hybrid motif superfamily protein	Glycine, serine and threonine metabolism (ko00260);; Glyoxylate and dicarboxylate metabolism (ko00630)	[E]	Amino acid transport and metabolism	Glycine cleavage H-protein	Glycine cleavage system H protein 2, mitochondrial OS=Arabidopsis thaliana OX=3702 GN=GDH2 PE=2 SV=1	E	Amino acid transport and metabolism	Single hybrid motif superfamily protein [Arabidopsis thaliana]	biological process: metabolic process (GO:0008152);; biological process: single-organism process (GO:0044699);; molecular function: catalytic activity (GO:0003824);; molecular function: binding (GO:0005488);; cellular component: cell (GO:0005623);; cellular component: organelle (GO:0043226);; cellular component: cell part (GO:0044464);; cellular component: macromolecular complex (GO:0032991);; bi…
AT4G29060	emb2726	38.1281	6220	44.923	10214	57.0566	12276	36.9274	6394	38.7991	7497	63.4523	9823	62.5613	12839	73.7596	12767	74.2981	10983	70.9786	13013	1.92709e-05	0.608582	up	[J]	Translation, ribosomal structure and biogenesis	Molecular Function: translation elongation factor activity (GO:0003746);; Biological Process: translational elongation (GO:0006414);; Cellular Component: chloroplast stroma (GO:0009570);; Biological Process: embryo development ending in seed dormancy (GO:0009793);; Biological Process: chloroplast relocation (GO:0009902);; Cellular Component: chloroplast envelope (GO:0009941);; Biological Process:…	K02357|0|crb:CARUB_v10004081mg|K02357 elongation factor Ts | (RefSeq) hypothetical protein	--	[J]	Translation, ribosomal structure and biogenesis	Elongation factor TS;; S1 RNA binding domain	Elongation factor Ts, chloroplastic OS=Rhodomonas salina OX=52970 GN=tsf PE=3 SV=1	J	Translation, ribosomal structure and biogenesis	elongation factor Ts family protein [Arabidopsis thaliana]	biological process: metabolic process (GO:0008152);; biological process: cellular process (GO:0009987);; molecular function: binding (GO:0005488);; cellular component: cell (GO:0005623);; cellular component: organelle (GO:0043226);; cellular component: organelle part (GO:0044422);; cellular component: cell part (GO:0044464);; biological process: reproduction (GO:0000003);; biological process: rep…
AT5G67100	ICU2	0.459056	108	1.01589	222	0.827819	208	0.614388	117	0.366918	102	1.24951	218	0.808018	220	1.00853	179	1.84178	277	1.23721	269	0.00770138	0.692425	up	[L]	Replication, recombination and repair	Biological Process: DNA replication checkpoint (GO:0000076);; Molecular Function: nucleotide binding (GO:0000166);; Biological Process: double-strand break repair via homologous recombination (GO:0000724);; Biological Process: DNA synthesis involved in DNA repair (GO:0000731);; Biological Process: cytokinesis by cell plate formation (GO:0000911);; Molecular Function: nucleoside binding (GO:000188…	K02320|0|ath:AT5G67100|K02320 DNA polymerase alpha subunit A [EC:2.7.7.7] | (RefSeq) ICU2; DNA-directed DNA polymerase	Purine metabolism (ko00230);; Pyrimidine metabolism (ko00240);; DNA replication (ko03030)	[L]	Replication, recombination and repair	DNA polymerase family B;; DNA Polymerase alpha zinc finger;; DNA polymerase family B, exonuclease domain;; DNA polymerase alpha subunit p180 N terminal	DNA polymerase alpha catalytic subunit OS=Arabidopsis thaliana OX=3702 GN=POLA PE=3 SV=2	L	Replication, recombination and repair	DNA-directed DNA polymerase [Arabidopsis thaliana]	biological process: cellular process (GO:0009987);; biological process: biological regulation (GO:0065007);; molecular function: binding (GO:0005488);; biological process: metabolic process (GO:0008152);; biological process: response to stimulus (GO:0050896);; biological process: single-organism process (GO:0044699);; biological process: multicellular organismal process (GO:0032501);; biological …
AT4G28060	COX6B-3	63.9741	1727	52.3243	1988	47.8394	1704	40.1252	1157	63.7643	2061	32.8647	842	33.6673	1144	38.0325	1090	33.6216	823	31.9088	969	0.000201094	-0.664077	down	--	--	Molecular Function: cytochrome-c oxidase activity (GO:0004129);; Cellular Component: mitochondrion (GO:0005739);; Biological Process: phosphatidylinositol biosynthetic process (GO:0006661);; Cellular Component: chloroplast (GO:0009507);;	K02267|6.34158e-53|eus:EUTSA_v10026527mg|K02267 cytochrome c oxidase subunit 6b | (RefSeq) hypothetical protein	Oxidative phosphorylation (ko00190)	[C]	Energy production and conversion	Cytochrome oxidase c subunit VIb	Cytochrome c oxidase subunit 6b-3 OS=Arabidopsis thaliana OX=3702 GN=COX6B-3 PE=2 SV=2	O	Posttranslational modification, protein turnover, chaperones	cytochrome c oxidase subunit 6b-3 [Arabidopsis lyrata subsp. lyrata]	biological process: metabolic process (GO:0008152);; biological process: single-organism process (GO:0044699);; biological process: localization (GO:0051179);; molecular function: catalytic activity (GO:0003824);; molecular function: transporter activity (GO:0005215);; molecular function: electron carrier activity (GO:0009055);; cellular component: cell (GO:0005623);; cellular component: organell…
AT5G57815	COX6B-2	94.3596	2488	74.5083	2764	78.1805	2719	71.1236	2003	91.3904	2885	41.647	1042	49.9947	1658	49.4627	1384	48.7226	1164	47.1012	1396	2.69317e-09	-0.807592	down	--	--	Molecular Function: cytochrome-c oxidase activity (GO:0004129);; Cellular Component: mitochondrion (GO:0005739);; Biological Process: phosphatidylinositol biosynthetic process (GO:0006661);; Cellular Component: chloroplast (GO:0009507);;	K02267|1.54645e-52|ath:AT5G57815|K02267 cytochrome c oxidase subunit 6b | (RefSeq) Cytochrome c oxidase, subunit Vib family protein	Oxidative phosphorylation (ko00190)	[C]	Energy production and conversion	Cytochrome oxidase c subunit VIb	Cytochrome c oxidase subunit 6b-2 OS=Arabidopsis thaliana OX=3702 GN=COX6B-2 PE=2 SV=1	O	Posttranslational modification, protein turnover, chaperones	Cytochrome c oxidase, subunit Vib family protein [Arabidopsis thaliana]	biological process: metabolic process (GO:0008152);; biological process: single-organism process (GO:0044699);; biological process: localization (GO:0051179);; molecular function: catalytic activity (GO:0003824);; molecular function: transporter activity (GO:0005215);; molecular function: electron carrier activity (GO:0009055);; cellular component: cell (GO:0005623);; cellular component: organell…
AT2G27960	CKS1	39.2386	1121	38.0526	1529	39.9639	1465	32.501	992	40.0827	1371	27.7424	752	24.5134	881	25.3198	768	24.5138	635	22.296	716	9.46468e-08	-0.633197	down	--	--	Biological Process: mitotic cell cycle (GO:0000278);; Molecular Function: cyclin-dependent protein serine/threonine kinase activity (GO:0004693);; Molecular Function: protein binding (GO:0005515);; Cellular Component: nucleus (GO:0005634);; Cellular Component: cytoplasm (GO:0005737);; Biological Process: phosphatidylinositol biosynthetic process (GO:0006661);; Biological Process: stomatal lineage…	K02219|5.64461e-47|ath:AT2G27960|K02219 cyclin-dependent kinase regulatory subunit CKS1 | (RefSeq) CKS1; cyclin-dependent kinase-subunit 1	--	[D]	Cell cycle control, cell division, chromosome partitioning	Cyclin-dependent kinase regulatory subunit	Cyclin-dependent kinases regulatory subunit 1 OS=Arabidopsis thaliana OX=3702 GN=CKS1 PE=1 SV=1	T	Signal transduction mechanisms	cyclin-dependent kinase-subunit 1 [Arabidopsis thaliana]	biological process: cellular process (GO:0009987);; biological process: single-organism process (GO:0044699);; biological process: metabolic process (GO:0008152);; biological process: biological regulation (GO:0065007);; molecular function: catalytic activity (GO:0003824);; molecular function: binding (GO:0005488);; cellular component: cell (GO:0005623);; cellular component: organelle (GO:0043226…
AT1G66410	CAM4	157.503	5979	148.002	7904	142.104	7115	133.006	5393	183.013	8319	101.924	3672	100.706	4810	106.91	4306	100.844	3469	106.211	4531	1.4222e-06	-0.597391	down	[T]	Signal transduction mechanisms	Molecular Function: signal transducer activity (GO:0004871);; Molecular Function: calcium ion binding (GO:0005509);; Biological Process: detection of calcium ion (GO:0005513);; Cellular Component: nucleus (GO:0005634);; Cellular Component: cytosol (GO:0005829);; Cellular Component: plasma membrane (GO:0005886);; Biological Process: starch metabolic process (GO:0005982);; Biological Process: respo…	K02183|7.4852e-93|eus:EUTSA_v10019293mg|K02183 calmodulin | (RefSeq) hypothetical protein	Phosphatidylinositol signaling system (ko04070);; Plant-pathogen interaction (ko04626)	[T]	Signal transduction mechanisms	EF hand;; EF-hand domain pair;; EF-hand domain pair;; EF-hand domain;; EF hand;; EF-hand domain;; Cytoskeletal-regulatory complex EF hand;; Secreted protein acidic and rich in cysteine Ca binding region;; EF-hand domain;; Ca2+ insensitive EF hand	Calmodulin-4 OS=Arabidopsis thaliana OX=3702 GN=CAM4 PE=1 SV=1	DTZ	Cell cycle control, cell division, chromosome partitioning;; Signal transduction mechanisms;; Cytoskeleton	calmodulin 4 [Arabidopsis thaliana]	molecular function: signal transducer activity (GO:0004871);; molecular function: binding (GO:0005488);; biological process: response to stimulus (GO:0050896);; cellular component: cell (GO:0005623);; cellular component: organelle (GO:0043226);; cellular component: cell part (GO:0044464);; cellular component: membrane (GO:0016020);; biological process: metabolic process (GO:0008152);; biological …
AT5G21274	CAM6	62.3037	2304	50.9877	2653	53.3684	2604	48.6995	1924	59.8817	2652	37.6451	1322	38.3899	1787	9.64215	379	39.9841	1340	38.4893	1600	0.0495033	-0.638866	down	[T]	Signal transduction mechanisms	--	K02183|3.75474e-103|bna:106446774|K02183 calmodulin | (RefSeq) calmodulin-7-like	Phosphatidylinositol signaling system (ko04070);; Plant-pathogen interaction (ko04626)	[T]	Signal transduction mechanisms	EF hand;; EF-hand domain pair;; EF-hand domain pair;; EF-hand domain;; EF hand;; EF-hand domain;; Cytoskeletal-regulatory complex EF hand;; Secreted protein acidic and rich in cysteine Ca binding region;; Uncharacterised protein family (UPF0154);; EF-hand domain;; Ca2+ insensitive EF hand	Calmodulin-6 OS=Arabidopsis thaliana OX=3702 GN=CAM6 PE=1 SV=2	DTZ	Cell cycle control, cell division, chromosome partitioning;; Signal transduction mechanisms;; Cytoskeleton	hypothetical protein CDL15_Pgr003035 [Punica granatum]	--
AT5G37780	CAM1	125.185	4760	122.762	6566	122.963	6167	116.219	4720	173.242	7890	23.2526	841	82.1175	3928	89.4905	3610	27.6065	953	87.0363	3722	0.010329	-0.85294	down	[T]	Signal transduction mechanisms	--	K02183|1.00046e-96|eus:EUTSA_v10019293mg|K02183 calmodulin | (RefSeq) hypothetical protein	Phosphatidylinositol signaling system (ko04070);; Plant-pathogen interaction (ko04626)	[T]	Signal transduction mechanisms	EF hand;; EF-hand domain pair;; EF-hand domain pair;; EF-hand domain;; EF hand;; EF-hand domain;; Cytoskeletal-regulatory complex EF hand;; Secreted protein acidic and rich in cysteine Ca binding region;; EF-hand domain;; RNA polymerase Rpb4	Calmodulin-4 OS=Arabidopsis thaliana OX=3702 GN=CAM4 PE=1 SV=1	DTZ	Cell cycle control, cell division, chromosome partitioning;; Signal transduction mechanisms;; Cytoskeleton	calmodulin 1 [Arabidopsis thaliana]	--
Arabidopsis_thaliana_newGene_93	--	0.174189	14	0.120421	14	0.218946	21	0.264802	22	0.1637	16	0.704474	34	0.46989	46	0.250101	21	0.997329	68	0.416804	32	0.0205699	0.864858	up	[EF]	Amino acid transport and metabolism;; Nucleotide transport and metabolism	Molecular Function: carbamoyl-phosphate synthase (glutamine-hydrolyzing) activity (GO:0004088);; Biological Process: 'de novo' pyrimidine nucleobase biosynthetic process (GO:0006207);; Biological Process: glutamine metabolic process (GO:0006541);;	K01956|1.95458e-123|bna:106372041|K01956 carbamoyl-phosphate synthase small subunit [EC:6.3.5.5] | (RefSeq) carbamoyl-phosphate synthase small chain, chloroplastic-like	Pyrimidine metabolism (ko00240);; Alanine, aspartate and glutamate metabolism (ko00250)	[R]	General function prediction only	Glutamine amidotransferase class-I;; Peptidase C26;; Carbamoyl-phosphate synthase small chain, CPSase domain	Carbamoyl-phosphate synthase small chain, chloroplastic OS=Oryza sativa subsp. japonica OX=39947 GN=CARA PE=2 SV=2	F	Nucleotide transport and metabolism	hypothetical protein AXX17_AT3G19210 [Arabidopsis thaliana]	molecular function: catalytic activity (GO:0003824);; biological process: metabolic process (GO:0008152);; biological process: cellular process (GO:0009987);; biological process: single-organism process (GO:0044699)
AT5G16570	GLN14	3.27446	234	4.36444	379	3.9773	336	3.47734	238	4.96689	388	1.87175	117	2.63533	212	2.84577	204	2.78658	164	2.57174	183	0.00100721	-0.65153	down	[E]	Amino acid transport and metabolism	Molecular Function: glutamate-ammonia ligase activity (GO:0004356);; Molecular Function: copper ion binding (GO:0005507);; Molecular Function: protein binding (GO:0005515);; Molecular Function: ATP binding (GO:0005524);; Cellular Component: cell wall (GO:0005618);; Cellular Component: plasma membrane (GO:0005886);; Biological Process: glutamine biosynthetic process (GO:0006542);; Biological Proce…	K01915|0|ath:AT5G16570|K01915 glutamine synthetase [EC:6.3.1.2] | (RefSeq) GLN1;4; glutamine synthetase 1;4	Arginine biosynthesis (ko00220);; Alanine, aspartate and glutamate metabolism (ko00250);; Glyoxylate and dicarboxylate metabolism (ko00630);; Nitrogen metabolism (ko00910);; Biosynthesis of amino acids (ko01230)	[E]	Amino acid transport and metabolism	Glutamine synthetase, catalytic domain;; Glutamine synthetase, beta-Grasp domain	Glutamine synthetase cytosolic isozyme 1-4 OS=Arabidopsis thaliana OX=3702 GN=GLN1-4 PE=1 SV=1	E	Amino acid transport and metabolism	glutamine synthetase 1;4 [Arabidopsis thaliana]	molecular function: catalytic activity (GO:0003824);; molecular function: binding (GO:0005488);; cellular component: cell (GO:0005623);; cellular component: cell part (GO:0044464);; cellular component: membrane (GO:0016020);; biological process: metabolic process (GO:0008152);; biological process: cellular process (GO:0009987);; biological process: single-organism process (GO:0044699);; cellular …
AT2G21130	CYP19-2	10.4539	426	11.9096	682	13.9962	752	10.5583	459	17.0085	829	5.58384	216	5.48979	281	7.6917	333	6.48356	240	6.23334	286	7.06938e-08	-0.983488	down	[O]	Posttranslational modification, protein turnover, chaperones	Biological Process: protein peptidyl-prolyl isomerization (GO:0000413);; Biological Process: regulation of protein phosphorylation (GO:0001932);; Molecular Function: peptidyl-prolyl cis-trans isomerase activity (GO:0003755);; Molecular Function: protein binding (GO:0005515);; Cellular Component: nucleus (GO:0005634);; Cellular Component: cytosol (GO:0005829);; Cellular Component: plasma membrane …	K01802|8.0686e-114|ath:AT2G21130|K01802 peptidylprolyl isomerase [EC:5.2.1.8] | (RefSeq) Cyclophilin-like peptidyl-prolyl cis-trans isomerase family protein	--	[O]	Posttranslational modification, protein turnover, chaperones	Cyclophilin type peptidyl-prolyl cis-trans isomerase/CLD	Peptidyl-prolyl cis-trans isomerase CYP19-2 OS=Arabidopsis thaliana OX=3702 GN=CYP19-2 PE=1 SV=1	O	Posttranslational modification, protein turnover, chaperones	Cyclophilin-like peptidyl-prolyl cis-trans isomerase family protein [Arabidopsis thaliana]	biological process: metabolic process (GO:0008152);; biological process: cellular process (GO:0009987);; biological process: biological regulation (GO:0065007);; molecular function: catalytic activity (GO:0003824);; molecular function: binding (GO:0005488);; cellular component: cell (GO:0005623);; cellular component: organelle (GO:0043226);; cellular component: cell part (GO:0044464);; cellular c…
AT4G37770	ACS8	4.66943	405	9.27182	1130	6.51113	745	11.5274	1068	3.94038	410	2.32238	192	2.9463	322	4.22445	388	3.72287	294	4.28251	417	0.00331686	-0.871314	down	[E]	Amino acid transport and metabolism	Cellular Component: cytoplasm (GO:0005737);; Biological Process: ethylene biosynthetic process (GO:0009693);; Biological Process: response to chitin (GO:0010200);; Molecular Function: transferase activity (GO:0016740);; Molecular Function: 1-aminocyclopropane-1-carboxylate synthase activity (GO:0016847);; Molecular Function: pyridoxal phosphate binding (GO:0030170);; Biological Process: 1-aminocy…	K01762|0|ath:AT4G37770|K01762 1-aminocyclopropane-1-carboxylate synthase [EC:4.4.1.14] | (RefSeq) ACS8; 1-amino-cyclopropane-1-carboxylate synthase 8	Cysteine and methionine metabolism (ko00270)	[T]	Signal transduction mechanisms	Aminotransferase class I and II	1-aminocyclopropane-1-carboxylate synthase 8 OS=Arabidopsis thaliana OX=3702 GN=ACS8 PE=1 SV=1	E	Amino acid transport and metabolism	1-amino-cyclopropane-1-carboxylate synthase 8 [Arabidopsis thaliana]	cellular component: cell (GO:0005623);; cellular component: cell part (GO:0044464);; biological process: metabolic process (GO:0008152);; biological process: cellular process (GO:0009987);; biological process: response to stimulus (GO:0050896);; molecular function: catalytic activity (GO:0003824);; molecular function: binding (GO:0005488);; biological process: single-organism process (GO:0044699)
AT4G18440	AT4G18440	65.0357	6154	60.816	8096	73.3235	9152	87.7252	8867	76.2008	8634	102.977	9247	169.206	20142	287.037	28817	103.066	8837	188.147	20009	0.00021128	0.982443	up	[F]	Nucleotide transport and metabolism	Molecular Function: N6-(1,2-dicarboxyethyl)AMP AMP-lyase (fumarate-forming) activity (GO:0004018);; Biological Process: IMP biosynthetic process (GO:0006188);; Cellular Component: chloroplast stroma (GO:0009570);;	K01756|0|ath:AT4G18440|K01756 adenylosuccinate lyase [EC:4.3.2.2] | (RefSeq) L-Aspartase-like family protein	Purine metabolism (ko00230);; Alanine, aspartate and glutamate metabolism (ko00250)	[F]	Nucleotide transport and metabolism	Lyase;; Adenylosuccinate lyase C-terminal	--	F	Nucleotide transport and metabolism	L-Aspartase-like family protein [Arabidopsis thaliana]	molecular function: catalytic activity (GO:0003824);; biological process: metabolic process (GO:0008152);; biological process: cellular process (GO:0009987);; biological process: single-organism process (GO:0044699);; cellular component: cell (GO:0005623);; cellular component: organelle (GO:0043226);; cellular component: organelle part (GO:0044422);; cellular component: cell part (GO:0044464)
AT3G10050	OMR1	1.83095	200	2.62492	403	2.548	367	2.21096	258	1.76605	231	4.6803	485	3.4655	476	3.5243	408	4.19712	415	3.0667	376	0.00045692	0.676648	up	[E]	Amino acid transport and metabolism	Molecular Function: L-threonine ammonia-lyase activity (GO:0004794);; Biological Process: gluconeogenesis (GO:0006094);; Biological Process: threonine metabolic process (GO:0006566);; Biological Process: cytoskeleton organization (GO:0007010);; Biological Process: isoleucine biosynthetic process (GO:0009097);; Cellular Component: chloroplast (GO:0009507);; Biological Process: proteasomal protein …	K01754|0|ath:AT3G10050|K01754 threonine dehydratase [EC:4.3.1.19] | (RefSeq) OMR1; L-O-methylthreonine resistant 1	Glycine, serine and threonine metabolism (ko00260);; Valine, leucine and isoleucine biosynthesis (ko00290);; Carbon metabolism (ko01200);; Biosynthesis of amino acids (ko01230)	[E]	Amino acid transport and metabolism	Pyridoxal-phosphate dependent enzyme;; C-terminal regulatory domain of Threonine dehydratase	Threonine dehydratase biosynthetic, chloroplastic OS=Arabidopsis thaliana OX=3702 GN=OMR1 PE=1 SV=1	E	Amino acid transport and metabolism	L-O-methylthreonine resistant 1 [Arabidopsis thaliana]	molecular function: catalytic activity (GO:0003824);; biological process: metabolic process (GO:0008152);; biological process: single-organism process (GO:0044699);; biological process: cellular process (GO:0009987);; biological process: cellular component organization or biogenesis (GO:0071840);; cellular component: cell (GO:0005623);; cellular component: organelle (GO:0043226);; cellular compon…
AT3G22460	OASA2	25.7067	3028	11.0963	1523	11.2229	1538	13.7432	1376	16.946	2046	6.14344	599	8.01446	1130	7.50422	761	7.25277	642	9.89033	1088	0.00114747	-0.929084	down	[E]	Amino acid transport and metabolism	Molecular Function: cysteine synthase activity (GO:0004124);; Molecular Function: protein binding (GO:0005515);; Cellular Component: nucleus (GO:0005634);; Cellular Component: vacuolar membrane (GO:0005774);; Cellular Component: peroxisome (GO:0005777);; Cellular Component: cytosol (GO:0005829);; Cellular Component: plasma membrane (GO:0005886);; Biological Process: gluconeogenesis (GO:0006094);;…	K01738|0|ath:AT3G22460|K01738 cysteine synthase A [EC:2.5.1.47] | (RefSeq) OASA2; O-acetylserine (thiol) lyase (OAS-TL) isoform A2	Cysteine and methionine metabolism (ko00270);; Sulfur metabolism (ko00920);; Carbon metabolism (ko01200);; Biosynthesis of amino acids (ko01230)	[E]	Amino acid transport and metabolism	Pyridoxal-phosphate dependent enzyme	Cysteine synthase OS=Brassica juncea OX=3707 PE=2 SV=1	E	Amino acid transport and metabolism	cysteine synthase; O-acetylserine(thiol) lyase [Arabidopsis thaliana]	molecular function: catalytic activity (GO:0003824);; molecular function: binding (GO:0005488);; cellular component: cell (GO:0005623);; cellular component: organelle (GO:0043226);; cellular component: cell part (GO:0044464);; cellular component: membrane (GO:0016020);; cellular component: organelle part (GO:0044422);; biological process: metabolic process (GO:0008152);; biological process: singl…
AT3G23490	CYN	165.859	7820	111.438	7346	119.337	7401	113.108	5686	133.043	7432	85.0413	3797	83.0152	4916	79.4939	3955	74.2729	3171	90.8369	4807	7.13424e-05	-0.65482	down	[P]	Inorganic ion transport and metabolism	Cellular Component: cytosol (GO:0005829);; Molecular Function: cyanate hydratase activity (GO:0008824);; Biological Process: cyanate catabolic process (GO:0009440);; Biological Process: response to salt stress (GO:0009651);; Molecular Function: identical protein binding (GO:0042802);; Molecular Function: sequence-specific DNA binding (GO:0043565);;	K01725|2.74768e-122|ath:AT3G23490|K01725 cyanate lyase [EC:4.2.1.104] | (RefSeq) CYN; cyanase	Nitrogen metabolism (ko00910)	--	--	Cyanate lyase C-terminal domain	Cyanate hydratase OS=Arabidopsis thaliana OX=3702 GN=CYN PE=2 SV=1	P	Inorganic ion transport and metabolism	cyanase [Arabidopsis thaliana]	cellular component: cell (GO:0005623);; cellular component: cell part (GO:0044464);; molecular function: catalytic activity (GO:0003824);; biological process: metabolic process (GO:0008152);; biological process: cellular process (GO:0009987);; biological process: single-organism process (GO:0044699);; biological process: response to stimulus (GO:0050896);; molecular function: binding (GO:0005488)
AT4G27070	TSB2	0.791236	72	1.65804	211	1.89386	226	2.04804	198	1.22082	133	2.05464	177	2.01166	229	3.30437	317	3.43922	282	2.7468	279	0.0290431	0.648509	up	[E]	Amino acid transport and metabolism	Biological Process: tryptophan biosynthetic process (GO:0000162);; Molecular Function: catalytic activity (GO:0003824);; Cellular Component: chloroplast stroma (GO:0009570);; Biological Process: indoleacetic acid biosynthetic process (GO:0009684);; Cellular Component: chloroplast envelope (GO:0009941);; Molecular Function: pyridoxal phosphate binding (GO:0030170);;	K01696|0|ath:AT4G27070|K01696 tryptophan synthase beta chain [EC:4.2.1.20] | (RefSeq) TSB2; tryptophan synthase beta-subunit 2	Glycine, serine and threonine metabolism (ko00260);; Phenylalanine, tyrosine and tryptophan biosynthesis (ko00400);; Biosynthesis of amino acids (ko01230)	[E]	Amino acid transport and metabolism	Pyridoxal-phosphate dependent enzyme	Tryptophan synthase beta chain 2, chloroplastic OS=Arabidopsis thaliana OX=3702 GN=TSB2 PE=1 SV=2	E	Amino acid transport and metabolism	tryptophan synthase beta-subunit 2 [Arabidopsis thaliana]	biological process: metabolic process (GO:0008152);; biological process: cellular process (GO:0009987);; biological process: single-organism process (GO:0044699);; molecular function: catalytic activity (GO:0003824);; cellular component: cell (GO:0005623);; cellular component: organelle (GO:0043226);; cellular component: organelle part (GO:0044422);; cellular component: cell part (GO:0044464);; b…
AT5G14740	CA2	420.753	46371	509.965	78171	433.156	51566	566.494	44785	594.108	52561	1203.93	84374	847.473	101561	761.669	59679	1087.99	72864	908.482	75926	0.000358958	0.624177	up	[P]	Inorganic ion transport and metabolism	Biological Process: MAPK cascade (GO:0000165);; Molecular Function: carbonate dehydratase activity (GO:0004089);; Cellular Component: cytosol (GO:0005829);; Biological Process: pentose-phosphate shunt (GO:0006098);; Biological Process: protein targeting to membrane (GO:0006612);; Molecular Function: zinc ion binding (GO:0008270);; Biological Process: response to cold (GO:0009409);; Cellular Compo…	K01673|0|ath:AT5G14740|K01673 carbonic anhydrase [EC:4.2.1.1] | (RefSeq) CA2; carbonic anhydrase 2	Nitrogen metabolism (ko00910)	[P]	Inorganic ion transport and metabolism	Carbonic anhydrase	Beta carbonic anhydrase 2, chloroplastic OS=Arabidopsis thaliana OX=3702 GN=BCA2 PE=1 SV=3	P	Inorganic ion transport and metabolism	carbonic anhydrase 2 [Arabidopsis thaliana]	biological process: metabolic process (GO:0008152);; biological process: cellular process (GO:0009987);; biological process: signaling (GO:0023052);; biological process: single-organism process (GO:0044699);; biological process: response to stimulus (GO:0050896);; biological process: biological regulation (GO:0065007);; molecular function: catalytic activity (GO:0003824);; cellular component: cel…
AT3G01500	CA1	349.793	22822	689.425	63116	564.475	48336	535.623	37460	550.957	42897	1142.78	70568	994.068	81493	1028.32	70922	1066.46	62789	847.545	62427	2.45038e-06	0.811007	up	[P]	Inorganic ion transport and metabolism	Biological Process: MAPK cascade (GO:0000165);; Molecular Function: carbonate dehydratase activity (GO:0004089);; Biological Process: pentose-phosphate shunt (GO:0006098);; Biological Process: protein targeting to membrane (GO:0006612);; Molecular Function: zinc ion binding (GO:0008270);; Biological Process: response to cold (GO:0009409);; Cellular Component: chloroplast thylakoid membrane (GO:00…	K01673|0|ath:AT3G01500|K01673 carbonic anhydrase [EC:4.2.1.1] | (RefSeq) CA1; carbonic anhydrase 1	Nitrogen metabolism (ko00910)	[P]	Inorganic ion transport and metabolism	Carbonic anhydrase	Beta carbonic anhydrase 1, chloroplastic OS=Arabidopsis thaliana OX=3702 GN=BCA1 PE=1 SV=2	P	Inorganic ion transport and metabolism	carbonic anhydrase 1 [Arabidopsis thaliana]	biological process: metabolic process (GO:0008152);; biological process: cellular process (GO:0009987);; biological process: signaling (GO:0023052);; biological process: single-organism process (GO:0044699);; biological process: response to stimulus (GO:0050896);; biological process: biological regulation (GO:0065007);; molecular function: catalytic activity (GO:0003824);; biological process: loc…
AT4G15560	CLA1	104.285	14105	183.684	34954	174.28	31094	188.982	27305	105.833	17141	253.128	32491	278.055	47314	256.048	36745	281.394	34489	273.254	41538	0.000320904	0.714111	up	[HI]	Coenzyme transport and metabolism;; Lipid transport and metabolism	Biological Process: glycine catabolic process (GO:0006546);; Biological Process: unsaturated fatty acid biosynthetic process (GO:0006636);; Biological Process: phosphatidylglycerol biosynthetic process (GO:0006655);; Biological Process: oxidoreduction coenzyme metabolic process (GO:0006733);; Biological Process: vitamin metabolic process (GO:0006766);; Molecular Function: 1-deoxy-D-xylulose-5-pho…	K01662|0|ath:AT4G15560|K01662 1-deoxy-D-xylulose-5-phosphate synthase [EC:2.2.1.7] | (RefSeq) CLA1; Deoxyxylulose-5-phosphate synthase	Thiamine metabolism (ko00730);; Terpenoid backbone biosynthesis (ko00900)	[G]	Carbohydrate transport and metabolism	1-deoxy-D-xylulose-5-phosphate synthase;; Transketolase, pyrimidine binding domain;; Transketolase, C-terminal domain;; Dehydrogenase E1 component;; Thiamine pyrophosphate enzyme, C-terminal TPP binding domain	1-deoxy-D-xylulose-5-phosphate synthase, chloroplastic OS=Arabidopsis thaliana OX=3702 GN=DXS PE=1 SV=2	H	Coenzyme transport and metabolism	Deoxyxylulose-5-phosphate synthase [Arabidopsis thaliana]	biological process: metabolic process (GO:0008152);; biological process: cellular process (GO:0009987);; biological process: single-organism process (GO:0044699);; molecular function: catalytic activity (GO:0003824);; biological process: response to stimulus (GO:0050896);; cellular component: cell (GO:0005623);; cellular component: organelle (GO:0043226);; cellular component: cell part (GO:004446…
AT5G05730	ASA1	8.13338	855	10.8054	1598	11.2037	1521	16.2721	1748	5.61862	677	20.9628	2051	22.5891	2858	17.9784	1967	18.514	1728	19.5793	2265	0.00235354	0.76524	up	[EH]	Amino acid transport and metabolism;; Coenzyme transport and metabolism	Biological Process: sulfate assimilation (GO:0000103);; Biological Process: tryptophan biosynthetic process (GO:0000162);; Biological Process: MAPK cascade (GO:0000165);; Molecular Function: anthranilate synthase activity (GO:0004049);; Molecular Function: sulfate adenylyltransferase (ATP) activity (GO:0004781);; Cellular Component: cytosol (GO:0005829);; Cellular Component: anthranilate synthase…	K01657|0|ath:AT5G05730|K01657 anthranilate synthase component I [EC:4.1.3.27] | (RefSeq) ASA1; anthranilate synthase alpha subunit 1	Phenylalanine, tyrosine and tryptophan biosynthesis (ko00400);; Biosynthesis of amino acids (ko01230)	[E]	Amino acid transport and metabolism	chorismate binding enzyme;; Anthranilate synthase component I, N terminal region	Anthranilate synthase alpha subunit 1, chloroplastic OS=Arabidopsis thaliana OX=3702 GN=ASA1 PE=1 SV=1	E	Amino acid transport and metabolism	anthranilate synthase alpha subunit 1 [Arabidopsis thaliana]	biological process: metabolic process (GO:0008152);; biological process: cellular process (GO:0009987);; biological process: single-organism process (GO:0044699);; biological process: signaling (GO:0023052);; biological process: response to stimulus (GO:0050896);; biological process: biological regulation (GO:0065007);; molecular function: catalytic activity (GO:0003824);; cellular component: cel…
AT1G27980	DPL1	10.7022	971	9.82807	1254	9.76604	1169	8.626	836	10.6361	1155	6.7024	577	7.79788	890	5.12711	494	6.10145	502	7.36277	751	0.000287356	-0.599411	down	[E]	Amino acid transport and metabolism	Cellular Component: endoplasmic reticulum (GO:0005783);; Biological Process: cellular amino acid metabolic process (GO:0006520);; Biological Process: fatty acid beta-oxidation (GO:0006635);; Biological Process: ER to Golgi vesicle-mediated transport (GO:0006888);; Molecular Function: sphinganine-1-phosphate aldolase activity (GO:0008117);; Biological Process: toxin catabolic process (GO:0009407);…	K01634|0|ath:AT1G27980|K01634 sphinganine-1-phosphate aldolase [EC:4.1.2.27] | (RefSeq) DPL1; dihydrosphingosine phosphate lyase	Sphingolipid metabolism (ko00600)	[E]	Amino acid transport and metabolism	Pyridoxal-dependent decarboxylase conserved domain;; Aminotransferase class-V	Sphingosine-1-phosphate lyase OS=Arabidopsis thaliana OX=3702 GN=DPL1 PE=1 SV=1	E	Amino acid transport and metabolism	dihydrosphingosine phosphate lyase [Arabidopsis thaliana]	cellular component: cell (GO:0005623);; cellular component: organelle (GO:0043226);; cellular component: cell part (GO:0044464);; biological process: metabolic process (GO:0008152);; biological process: cellular process (GO:0009987);; biological process: single-organism process (GO:0044699);; biological process: localization (GO:0051179);; molecular function: catalytic activity (GO:0003824);; bio…
AT2G21330	FBA1	177.758	13523	235.493	25160	159.779	16025	207.636	17037	242.124	21996	384.235	28024	310.511	30038	332.709	26863	363.548	25319	263.987	22852	0.00068893	0.608595	up	[G]	Carbohydrate transport and metabolism	Molecular Function: fructose-bisphosphate aldolase activity (GO:0004332);; Biological Process: pentose-phosphate shunt (GO:0006098);; Biological Process: rRNA processing (GO:0006364);; Biological Process: unsaturated fatty acid biosynthetic process (GO:0006636);; Biological Process: aromatic amino acid family biosynthetic process (GO:0009073);; Cellular Component: chloroplast thylakoid (GO:000953…	K01623|0|ath:AT2G21330|K01623 fructose-bisphosphate aldolase, class I [EC:4.1.2.13] | (RefSeq) FBA1; fructose-bisphosphate aldolase 1	Glycolysis / Gluconeogenesis (ko00010);; Pentose phosphate pathway (ko00030);; Fructose and mannose metabolism (ko00051);; Carbon fixation in photosynthetic organisms (ko00710);; Carbon metabolism (ko01200);; Biosynthesis of amino acids (ko01230)	[G]	Carbohydrate transport and metabolism	Fructose-bisphosphate aldolase class-I	Fructose-bisphosphate aldolase 1, chloroplastic OS=Arabidopsis thaliana OX=3702 GN=FBA1 PE=1 SV=2	G	Carbohydrate transport and metabolism	fructose-bisphosphate aldolase 1 [Arabidopsis thaliana]	molecular function: catalytic activity (GO:0003824);; biological process: metabolic process (GO:0008152);; biological process: cellular process (GO:0009987);; biological process: single-organism process (GO:0044699);; cellular component: cell (GO:0005623);; cellular component: organelle (GO:0043226);; cellular component: organelle part (GO:0044422);; cellular component: cell part (GO:0044464);; b…
AT3G14940	ATPPC3	0.469597	80	1.22247	292	0.772479	173	0.869702	158	0.652711	127	1.42586	221	1.34216	282	1.61619	290	1.732	259	1.11429	212	0.0147196	0.672186	up	[C]	Energy production and conversion	Molecular Function: protein binding (GO:0005515);; Cellular Component: cytosol (GO:0005829);; Biological Process: glycolytic process (GO:0006096);; Biological Process: tricarboxylic acid cycle (GO:0006099);; Biological Process: iron ion transport (GO:0006826);; Biological Process: water transport (GO:0006833);; Biological Process: hyperosmotic response (GO:0006972);; Biological Process: Golgi org…	K01595|0|ath:AT3G14940|K01595 phosphoenolpyruvate carboxylase [EC:4.1.1.31] | (RefSeq) PPC3; phosphoenolpyruvate carboxylase 3	Pyruvate metabolism (ko00620);; Carbon fixation in photosynthetic organisms (ko00710);; Carbon metabolism (ko01200)	--	--	Phosphoenolpyruvate carboxylase	Phosphoenolpyruvate carboxylase 3 OS=Arabidopsis thaliana OX=3702 GN=PPC3 PE=1 SV=2	C	Energy production and conversion	phosphoenolpyruvate carboxylase 3 [Arabidopsis thaliana]	molecular function: binding (GO:0005488);; cellular component: cell (GO:0005623);; cellular component: cell part (GO:0044464);; biological process: metabolic process (GO:0008152);; biological process: cellular process (GO:0009987);; biological process: single-organism process (GO:0044699);; biological process: localization (GO:0051179);; biological process: response to stimulus (GO:0050896);; bio…
AT5G57110	ACA8	8.4182	1507	14.197	3574	19.3578	4568	16.6239	3176	9.91759	2126	8.20215	1393	7.84251	1766	8.92498	1684	9.79532	1589	9.31672	1862	0.00876732	-0.611858	down	[P]	Inorganic ion transport and metabolism	Molecular Function: calcium-transporting ATPase activity (GO:0005388);; Molecular Function: calmodulin binding (GO:0005516);; Molecular Function: ATP binding (GO:0005524);; Cellular Component: plasma membrane (GO:0005886);; Biological Process: ATP biosynthetic process (GO:0006754);; Biological Process: cellular zinc ion homeostasis (GO:0006882);; Cellular Component: plasmodesma (GO:0009506);; Bio…	K01537|0|ath:AT5G57110|K01537 Ca2+-transporting ATPase [EC:3.6.3.8] | (RefSeq) ACA8; autoinhibited Ca2+ -ATPase	--	[P]	Inorganic ion transport and metabolism	Cation transporting ATPase, C-terminus;; E1-E2 ATPase;; Ca2+-ATPase N terminal autoinhibitory domain;; haloacid dehalogenase-like hydrolase;; Cation transport ATPase (P-type);; Cation transporter/ATPase, N-terminus	Calcium-transporting ATPase 8, plasma membrane-type OS=Arabidopsis thaliana OX=3702 GN=ACA8 PE=1 SV=1	P	Inorganic ion transport and metabolism	autoinhibited Ca2+ -ATPase, isoform 8 [Arabidopsis thaliana]	biological process: localization (GO:0051179);; molecular function: catalytic activity (GO:0003824);; molecular function: transporter activity (GO:0005215);; molecular function: binding (GO:0005488);; cellular component: cell (GO:0005623);; cellular component: membrane (GO:0016020);; cellular component: cell part (GO:0044464);; biological process: metabolic process (GO:0008152);; biological proce…
AT1G14250	APY5	6.43213	580	11.9009	1506	22.2321	2637	13.9719	1343	19.4094	2091	14.8139	1265	48.9243	5535	84.9853	8102	21.4636	1748	41.1558	4171	0.0323775	0.839416	up	[F]	Nucleotide transport and metabolism	Cellular Component: vacuole (GO:0005773);; Cellular Component: plasma membrane (GO:0005886);; Cellular Component: chloroplast (GO:0009507);; Molecular Function: hydrolase activity (GO:0016787);; Biological Process: cell wall biogenesis (GO:0042546);; Biological Process: cell wall macromolecule metabolic process (GO:0044036);;	K01510|0|ath:AT1G14250|K01510 apyrase [EC:3.6.1.5] | (RefSeq) GDA1/CD39 nucleoside phosphatase family protein	Purine metabolism (ko00230);; Pyrimidine metabolism (ko00240)	[F]	Nucleotide transport and metabolism	GDA1/CD39 (nucleoside phosphatase) family	Probable apyrase 5 OS=Arabidopsis thaliana OX=3702 GN=APY5 PE=2 SV=1	GO	Carbohydrate transport and metabolism;; Posttranslational modification, protein turnover, chaperones	GDA1/CD39 nucleoside phosphatase family protein [Arabidopsis thaliana]	cellular component: cell (GO:0005623);; cellular component: organelle (GO:0043226);; cellular component: cell part (GO:0044464);; cellular component: membrane (GO:0016020);; molecular function: catalytic activity (GO:0003824);; biological process: cellular process (GO:0009987);; biological process: cellular component organization or biogenesis (GO:0071840);; biological process: metabolic process …
AT1G02560	CLPP5	441.989	28877	322.133	29612	345.325	29762	327.323	22846	458.359	35862	212.931	13203	259.715	21349	286.097	19834	237.341	14052	253.995	18652	0.00039925	-0.616401	down	[O]	Posttranslational modification, protein turnover, chaperones	Biological Process: maltose metabolic process (GO:0000023);; Molecular Function: serine-type endopeptidase activity (GO:0004252);; Biological Process: proteolysis (GO:0006508);; Cellular Component: chloroplast thylakoid (GO:0009534);; Cellular Component: chloroplastic endopeptidase Clp complex (GO:0009840);; Cellular Component: chloroplast envelope (GO:0009941);; Biological Process: starch biosyn…	K01358|0|ath:AT1G02560|K01358 ATP-dependent Clp protease, protease subunit [EC:3.4.21.92] | (RefSeq) CLPP5; nuclear encoded CLP protease 5	--	[O]	Posttranslational modification, protein turnover, chaperones	Clp protease	ATP-dependent Clp protease proteolytic subunit 5, chloroplastic OS=Arabidopsis thaliana OX=3702 GN=CLPP5 PE=1 SV=1	O	Posttranslational modification, protein turnover, chaperones	nuclear encoded CLP protease 5 [Arabidopsis thaliana]	biological process: metabolic process (GO:0008152);; biological process: cellular process (GO:0009987);; biological process: single-organism process (GO:0044699);; molecular function: catalytic activity (GO:0003824);; cellular component: cell (GO:0005623);; cellular component: organelle (GO:0043226);; cellular component: organelle part (GO:0044422);; cellular component: cell part (GO:0044464);; c…
AT3G54720	AMP1	5.22374	583	7.72473	1243	6.06928	891	6.48789	770	4.49955	611	16.5189	1788	14.3158	2038	10.0137	1204	14.8613	1526	12.5879	1616	1.04632e-08	1.05365	up	[O]	Posttranslational modification, protein turnover, chaperones	Molecular Function: carboxypeptidase activity (GO:0004180);; Cellular Component: plasma membrane (GO:0005886);; Biological Process: proteolysis (GO:0006508);; Biological Process: photomorphogenesis (GO:0009640);; Biological Process: embryo development (GO:0009790);; Biological Process: negative regulation of flower development (GO:0009910);; Biological Process: leaf vascular tissue pattern format…	K01301|0|ath:AT3G54720|K01301 N-acetylated-alpha-linked acidic dipeptidase [EC:3.4.17.21] | (RefSeq) AMP1; Peptidase M28 family protein	--	[OPR]	Posttranslational modification, protein turnover, chaperones;; Inorganic ion transport and metabolism;; General function prediction only	Transferrin receptor-like dimerisation domain;; Peptidase family M28;; PA domain	Probable glutamate carboxypeptidase AMP1 OS=Arabidopsis thaliana OX=3702 GN=AMP1 PE=1 SV=3	S	Function unknown	Peptidase M28 family protein [Arabidopsis thaliana]	biological process: metabolic process (GO:0008152);; molecular function: catalytic activity (GO:0003824);; cellular component: cell (GO:0005623);; cellular component: membrane (GO:0016020);; cellular component: cell part (GO:0044464);; biological process: multicellular organismal process (GO:0032501);; biological process: developmental process (GO:0032502);; biological process: single-organism pr…
AT5G44680	AT5G44680	17.6947	1213	35.5849	3430	31.0517	2806	28.258	2068	18.3782	1508	47.8434	3111	43.5215	3751	35.4004	2574	48.8707	3034	43.0887	3318	0.00493434	0.626266	up	[L]	Replication, recombination and repair	Cellular Component: nucleus (GO:0005634);; Biological Process: base-excision repair (GO:0006284);; Molecular Function: DNA-3-methyladenine glycosylase activity (GO:0008725);; Biological Process: response to blue light (GO:0009637);; Biological Process: regulation of proton transport (GO:0010155);; Biological Process: protein autophosphorylation (GO:0046777);;	K01246|0|ath:AT5G44680|K01246 DNA-3-methyladenine glycosylase I [EC:3.2.2.20] | (RefSeq) DNA glycosylase superfamily protein	Base excision repair (ko03410)	--	--	Methyladenine glycosylase	--	L	Replication, recombination and repair	DNA glycosylase superfamily protein [Arabidopsis thaliana]	cellular component: cell (GO:0005623);; cellular component: organelle (GO:0043226);; cellular component: cell part (GO:0044464);; biological process: metabolic process (GO:0008152);; biological process: cellular process (GO:0009987);; biological process: response to stimulus (GO:0050896);; molecular function: catalytic activity (GO:0003824);; biological process: biological regulation (GO:0065007)
AT3G13790	ATCWINV1	13.8737	1391	11.9777	1669	15.5124	2007	14.9478	1698	12.5271	1542	31.5405	3136	31.7324	3987	15.1257	1629	32.8677	2954	28.7359	3505	3.53424e-05	0.885566	up	[G]	Carbohydrate transport and metabolism	Biological Process: respiratory burst involved in defense response (GO:0002679);; Molecular Function: beta-fructofuranosidase activity (GO:0004564);; Cellular Component: extracellular region (GO:0005576);; Cellular Component: cell wall (GO:0005618);; Cellular Component: plasma membrane (GO:0005886);; Biological Process: carbohydrate metabolic process (GO:0005975);; Biological Process: amino acid …	K01193|0|ath:AT3G13790|K01193 beta-fructofuranosidase [EC:3.2.1.26] | (RefSeq) ATBFRUCT1; Glycosyl hydrolases family 32 protein	Galactose metabolism (ko00052);; Starch and sucrose metabolism (ko00500)	[G]	Carbohydrate transport and metabolism	Glycosyl hydrolases family 32 N-terminal domain;; Glycosyl hydrolases family 32 C terminal	Beta-fructofuranosidase, insoluble isoenzyme CWINV1 OS=Arabidopsis thaliana OX=3702 GN=CWINV1 PE=1 SV=1	G	Carbohydrate transport and metabolism	Glycosyl hydrolases family 32 protein [Arabidopsis thaliana]	biological process: immune system process (GO:0002376);; biological process: metabolic process (GO:0008152);; biological process: single-organism process (GO:0044699);; molecular function: catalytic activity (GO:0003824);; cellular component: extracellular region (GO:0005576);; cellular component: cell (GO:0005623);; cellular component: cell part (GO:0044464);; cellular component: membrane (GO:00…
AT1G12240	ATBETAFRUCT4	135.467	15672	103.178	16654	87.3941	13066	134.41	16441	62.3856	8567	181.323	19644	217.38	31201	153.107	18453	167.374	17288	186.489	23924	0.0100439	0.637835	up	[G]	Carbohydrate transport and metabolism	Cellular Component: plant-type vacuole (GO:0000325);; Molecular Function: sucrose alpha-glucosidase activity (GO:0004575);; Biological Process: carbohydrate metabolic process (GO:0005975);; Biological Process: polyamine catabolic process (GO:0006598);; Biological Process: calcium ion transport (GO:0006816);; Biological Process: iron ion transport (GO:0006826);; Biological Process: Golgi organizat…	K01193|0|ath:AT1G12240|K01193 beta-fructofuranosidase [EC:3.2.1.26] | (RefSeq) ATBETAFRUCT4; Glycosyl hydrolases family 32 protein	Galactose metabolism (ko00052);; Starch and sucrose metabolism (ko00500)	[G]	Carbohydrate transport and metabolism	Glycosyl hydrolases family 32 N-terminal domain;; Glycosyl hydrolases family 32 C terminal;; Domain of unknown function (DUF3357)	Acid beta-fructofuranosidase 4, vacuolar OS=Arabidopsis thaliana OX=3702 GN=BFRUCT4 PE=1 SV=2	G	Carbohydrate transport and metabolism	Glycosyl hydrolases family 32 protein [Arabidopsis thaliana]	cellular component: cell (GO:0005623);; cellular component: organelle (GO:0043226);; cellular component: cell part (GO:0044464);; molecular function: catalytic activity (GO:0003824);; biological process: metabolic process (GO:0008152);; biological process: cellular process (GO:0009987);; biological process: localization (GO:0051179);; biological process: cellular component organization or biogene…
AT2G43590	AT2G43590	0.960821	51	1.95496	144	1.80123	125	2.6909	151	1.21074	76	6.29253	313	3.77624	249	3.16487	176	5.10176	242	5.49007	323	4.62597e-05	1.13268	up	[R]	General function prediction only	Biological Process: polysaccharide catabolic process (GO:0000272);; Molecular Function: chitinase activity (GO:0004568);; Cellular Component: extracellular space (GO:0005615);; Biological Process: chitin catabolic process (GO:0006032);; Biological Process: defense response (GO:0006952);; Molecular Function: chitin binding (GO:0008061);; Biological Process: ethylene-activated signaling pathway (GO…	K01183|2.33171e-173|ath:AT2G43590|K01183 chitinase [EC:3.2.1.14] | (RefSeq) Chitinase family protein	Amino sugar and nucleotide sugar metabolism (ko00520)	[R]	General function prediction only	Chitinase class I;; Chitin recognition protein	Endochitinase At2g43590 OS=Arabidopsis thaliana OX=3702 GN=At2g43590 PE=2 SV=1	G	Carbohydrate transport and metabolism	Chitinase family protein [Arabidopsis thaliana]	biological process: metabolic process (GO:0008152);; molecular function: catalytic activity (GO:0003824);; cellular component: extracellular region (GO:0005576);; cellular component: extracellular region part (GO:0044421);; biological process: response to stimulus (GO:0050896);; molecular function: binding (GO:0005488);; biological process: cellular process (GO:0009987);; biological process: sign…
AT5G15870	AT5G15870	2.34189	256	1.81637	279	2.49003	359	3.05793	357	2.30436	301	4.59369	476	4.60232	632	2.45942	285	5.49153	543	3.64438	447	0.0128343	0.640427	up	[G]	Carbohydrate transport and metabolism	Biological Process: N-terminal protein myristoylation (GO:0006499);; Biological Process: ER to Golgi vesicle-mediated transport (GO:0006888);; Biological Process: cell wall macromolecule catabolic process (GO:0016998);; Biological Process: endoplasmic reticulum unfolded protein response (GO:0030968);; Biological Process: amino acid import (GO:0043090);; Molecular Function: glucan endo-1,3-beta-gl…	K01180|0|ath:AT5G15870|K01180 endo-1,3(4)-beta-glucanase [EC:3.2.1.6] | (RefSeq) glycosyl hydrolase family 81 protein	--	[G]	Carbohydrate transport and metabolism	Glycosyl hydrolase family 81	--	M	Cell wall/membrane/envelope biogenesis	glycosyl hydrolase family 81 protein [Arabidopsis thaliana]	biological process: metabolic process (GO:0008152);; biological process: cellular process (GO:0009987);; biological process: localization (GO:0051179);; biological process: signaling (GO:0023052);; biological process: single-organism process (GO:0044699);; biological process: response to stimulus (GO:0050896);; biological process: biological regulation (GO:0065007);; molecular function: catalytic…
AT3G03530	NPC4	0	0	0.078138	11	0.033381	5	0.08244	9	0.060264	7	0.110196	10	0.226508	27	0.140303	14	0.880703	71	0.119338	13	0.0350405	0.809884	up	[M]	Cell wall/membrane/envelope biogenesis	Molecular Function: phospholipase C activity (GO:0004629);; Cellular Component: cytosol (GO:0005829);; Cellular Component: plasma membrane (GO:0005886);; Biological Process: glycolipid biosynthetic process (GO:0009247);; Biological Process: phospholipid catabolic process (GO:0009395);; Biological Process: cellular response to phosphate starvation (GO:0016036);;	K01114|0|ath:AT3G03530|K01114 phospholipase C [EC:3.1.4.3] | (RefSeq) NPC4; non-specific phospholipase C4	Inositol phosphate metabolism (ko00562);; Glycerophospholipid metabolism (ko00564);; Ether lipid metabolism (ko00565)	--	--	Phosphoesterase family	Non-specific phospholipase C4 OS=Arabidopsis thaliana OX=3702 GN=NPC4 PE=1 SV=1	M	Cell wall/membrane/envelope biogenesis	non-specific phospholipase C4 [Arabidopsis thaliana]	molecular function: catalytic activity (GO:0003824);; cellular component: cell (GO:0005623);; cellular component: cell part (GO:0044464);; cellular component: membrane (GO:0016020);; biological process: metabolic process (GO:0008152);; biological process: cellular process (GO:0009987);; biological process: single-organism process (GO:0044699);; biological process: response to stimulus (GO:0050896)
AT5G24420	PGL5	4.66038	277	5.22974	437	8.19455	642	6.79309	431	6.74224	480	6.98264	394	13.9571	1042	17.5623	1106	11.0636	594	13.2633	885	0.00152897	0.810056	up	[G]	Carbohydrate transport and metabolism	--	K01057|0|ath:AT5G24420|K01057 6-phosphogluconolactonase [EC:3.1.1.31] | (RefSeq) PGL5; 6-phosphogluconolactonase 5	Pentose phosphate pathway (ko00030);; Carbon metabolism (ko01200)	[G]	Carbohydrate transport and metabolism	Glucosamine-6-phosphate isomerases/6-phosphogluconolactonase	Probable 6-phosphogluconolactonase 3 OS=Arabidopsis thaliana OX=3702 GN=At5g24420 PE=2 SV=2	G	Carbohydrate transport and metabolism	6-phosphogluconolactonase 5 [Arabidopsis thaliana]	--
AT1G11580	ATPMEPCRA	2.64657	242	6.69118	861	7.35948	888	10.3742	1013	5.17122	567	12.7254	1104	11.499	1323	16.3354	1585	16.6992	1384	12.8685	1322	0.00210266	0.877154	up	[GI]	Carbohydrate transport and metabolism;; Lipid transport and metabolism	Molecular Function: enzyme inhibitor activity (GO:0004857);; Cellular Component: vacuolar membrane (GO:0005774);; Cellular Component: cytosol (GO:0005829);; Cellular Component: plant-type cell wall (GO:0009505);; Molecular Function: pectinesterase activity (GO:0030599);; Biological Process: cell wall modification (GO:0042545);; Biological Process: negative regulation of catalytic activity (GO:004…	K01051|0|ath:AT1G11580|K01051 pectinesterase [EC:3.1.1.11] | (RefSeq) PMEPCRA; methylesterase PCR A	Pentose and glucuronate interconversions (ko00040);; Starch and sucrose metabolism (ko00500)	--	--	Pectinesterase;; Plant invertase/pectin methylesterase inhibitor	Pectinesterase/pectinesterase inhibitor 18 OS=Arabidopsis thaliana OX=3702 GN=PME18 PE=1 SV=3	G	Carbohydrate transport and metabolism	methylesterase PCR A [Arabidopsis thaliana]	biological process: biological regulation (GO:0065007);; molecular function: molecular function regulator (GO:0098772);; cellular component: cell (GO:0005623);; cellular component: membrane (GO:0016020);; cellular component: organelle (GO:0043226);; cellular component: organelle part (GO:0044422);; cellular component: cell part (GO:0044464);; molecular function: catalytic activity (GO:0003824);; …
AT5G14060	CARAB-AK-LYS	22.6635	2316	31.9265	4609	24.6838	3353	28.1869	3095	22.7788	2805	41.951	4088	43.4543	5631	44.3588	4822	49.6151	4632	44.0881	5079	4.23084e-08	0.699784	up	[E]	Amino acid transport and metabolism	Molecular Function: aspartate kinase activity (GO:0004072);; Biological Process: aspartate family amino acid biosynthetic process (GO:0009067);; Cellular Component: chloroplast stroma (GO:0009570);; Biological Process: phosphorylation (GO:0016310);; Molecular Function: amino acid binding (GO:0016597);;	K00928|0|ath:AT5G14060|K00928 aspartate kinase [EC:2.7.2.4] | (RefSeq) CARAB-AK-LYS; Aspartate kinase family protein	Glycine, serine and threonine metabolism (ko00260);; Monobactam biosynthesis (ko00261);; Cysteine and methionine metabolism (ko00270);; Lysine biosynthesis (ko00300);; 2-Oxocarboxylic acid metabolism (ko01210);; Biosynthesis of amino acids (ko01230)	[E]	Amino acid transport and metabolism	Amino acid kinase family;; ACT domain;; ACT domain	Aspartokinase 2, chloroplastic OS=Arabidopsis thaliana OX=3702 GN=AK2 PE=1 SV=2	E	Amino acid transport and metabolism	Aspartate kinase family protein [Arabidopsis thaliana]	biological process: metabolic process (GO:0008152);; biological process: cellular process (GO:0009987);; molecular function: catalytic activity (GO:0003824);; biological process: single-organism process (GO:0044699);; cellular component: cell (GO:0005623);; cellular component: organelle (GO:0043226);; cellular component: organelle part (GO:0044422);; cellular component: cell part (GO:0044464);; m…
AT5G13280	AK-LYS1	6.4621	622	8.97333	1214	8.16026	1035	7.10905	732	6.94345	800	13.0043	1186	12.0974	1465	11.2135	1144	13.3893	1167	12.1902	1318	6.6484e-08	0.643016	up	[E]	Amino acid transport and metabolism	Molecular Function: aspartate kinase activity (GO:0004072);; Biological Process: cellular amino acid biosynthetic process (GO:0008652);; Cellular Component: chloroplast stroma (GO:0009570);; Biological Process: phosphorylation (GO:0016310);; Molecular Function: amino acid binding (GO:0016597);;	K00928|0|ath:AT5G13280|K00928 aspartate kinase [EC:2.7.2.4] | (RefSeq) AK-LYS1; aspartate kinase 1	Glycine, serine and threonine metabolism (ko00260);; Monobactam biosynthesis (ko00261);; Cysteine and methionine metabolism (ko00270);; Lysine biosynthesis (ko00300);; 2-Oxocarboxylic acid metabolism (ko01210);; Biosynthesis of amino acids (ko01230)	[E]	Amino acid transport and metabolism	Amino acid kinase family;; ACT domain	Aspartokinase 1, chloroplastic OS=Arabidopsis thaliana OX=3702 GN=AK1 PE=1 SV=1	E	Amino acid transport and metabolism	aspartate kinase 1 [Arabidopsis thaliana]	biological process: metabolic process (GO:0008152);; biological process: cellular process (GO:0009987);; molecular function: catalytic activity (GO:0003824);; biological process: single-organism process (GO:0044699);; cellular component: cell (GO:0005623);; cellular component: organelle (GO:0043226);; cellular component: organelle part (GO:0044422);; cellular component: cell part (GO:0044464);; m…
[truncated: 800 more rows]
