# Supplementary material for: Reduced Carbon Dioxide by Overexpressing EPSPS Transgene in Arabidopsis and Rice: Implications in Carbon Neutrality through Genetically Engineered Plants
Source: Biology (Basel). 2023 Dec 31;13(1):25. doi: 10.3390/biology13010025 (PMC10813641; doi:10.3390/biology13010025)
Supplement: Supplementary file 1 [file biology-13-00025-s001.zip › Table S3.xlsx]

## Sheet: A2-3766
Table S3. Differentially expressed genes (DEGs) between the A2 GE Arabidopsis lineage overexpressing the EPSPS gene and its corresponding non-GE counterpart
Gene_ID	Gene_Name	NE2-1_FPKM	NE2-1_count	NE2-2_FPKM	NE2-2_count	NE2-3_FPKM	NE2-3_count	NE2-4_FPKM	NE2-4_count	NE2-5_FPKM	NE2-5_count	PE2-1_FPKM	PE2-1_count	PE2-2_FPKM	PE2-2_count	PE2-3_FPKM	PE2-3_count	PE2-4_FPKM	PE2-4_count	PE2-5_FPKM	PE2-5_count	FDR	log2FC	regulated	COG_class	COG_class_annotation	GO_annotation	KEGG_annotation	KEGG_pathway_annotation	KOG_class	KOG_class_annotation	Pfam_annotation	Swiss_Prot_annotation	eggNOG_class	eggNOG_class_annotation	NR_annotation	GO_second_level_annotation
AT5G19040	ATIPT5	0.151378	11	0.039579	4	0.069644	6	0.207519	18	0.117958	9	0.207882	15	0.671355	46	0.290927	25	0.301967	29	0.3063	19	0.00852534	1.22229	up	[J]	Translation, ribosomal structure and biogenesis	Molecular Function: ATP binding (GO:0005524);; Cellular Component: mitochondrion (GO:0005739);; Biological Process: reciprocal meiotic recombination (GO:0007131);; Biological Process: tRNA processing (GO:0008033);; Cellular Component: plastid (GO:0009536);; Biological Process: cytokinin biosynthetic process (GO:0009691);; Molecular Function: AMP dimethylallyltransferase activity (GO:0009824);; Mo…	K10760|0|ath:AT5G19040|K10760 adenylate dimethylallyltransferase (cytokinin synthase) [EC:2.5.1.27 2.5.1.112] | (RefSeq) IPT5; isopentenyltransferase 5	Zeatin biosynthesis (ko00908)	[J]	Translation, ribosomal structure and biogenesis	IPP transferase;; Isopentenyl transferase	Adenylate isopentenyltransferase 5, chloroplastic OS=Arabidopsis thaliana OX=3702 GN=IPT5 PE=1 SV=2	J	Translation, ribosomal structure and biogenesis	isopentenyltransferase 5 [Arabidopsis thaliana]	molecular function: binding (GO:0005488);; cellular component: cell (GO:0005623);; cellular component: organelle (GO:0043226);; cellular component: cell part (GO:0044464);; biological process: reproduction (GO:0000003);; biological process: metabolic process (GO:0008152);; biological process: cellular process (GO:0009987);; biological process: reproductive process (GO:0022414);; biological proces…
AT3G63110	ATIPT3	1.88926	117	3.18784	226	2.22638	167	3.2746	255	2.50175	159	5.32017	338	4.34973	272	4.29867	332	8.9649	775	4.76243	262	4.59e-06	1.11046	up	[J]	Translation, ribosomal structure and biogenesis	Molecular Function: ATP binding (GO:0005524);; Cellular Component: nucleus (GO:0005634);; Biological Process: reciprocal meiotic recombination (GO:0007131);; Biological Process: tRNA processing (GO:0008033);; Cellular Component: chloroplast (GO:0009507);; Biological Process: cytokinin biosynthetic process (GO:0009691);; Molecular Function: AMP dimethylallyltransferase activity (GO:0009824);; Mole…	K10760|0|ath:AT3G63110|K10760 adenylate dimethylallyltransferase (cytokinin synthase) [EC:2.5.1.27 2.5.1.112] | (RefSeq) IPT3; isopentenyltransferase 3	Zeatin biosynthesis (ko00908)	[J]	Translation, ribosomal structure and biogenesis	IPP transferase;; Isopentenyl transferase	Adenylate isopentenyltransferase 3, chloroplastic OS=Arabidopsis thaliana OX=3702 GN=IPT3 PE=1 SV=1	J	Translation, ribosomal structure and biogenesis	isopentenyltransferase 3 [Arabidopsis thaliana]	molecular function: binding (GO:0005488);; cellular component: cell (GO:0005623);; cellular component: organelle (GO:0043226);; cellular component: cell part (GO:0044464);; biological process: reproduction (GO:0000003);; biological process: metabolic process (GO:0008152);; biological process: cellular process (GO:0009987);; biological process: reproductive process (GO:0022414);; biological proces…
AT5G21482	CKX7	7.19738	567	10.409	941	8.6382	822	9.52977	940	8.83201	714	13.9084	1120	12.921	1021	10.0965	990	14.6059	1598	12.8258	894	0.000118508	0.62647	up	[C]	Energy production and conversion	--	K00279|0|ath:AT5G21482|K00279 cytokinin dehydrogenase [EC:1.5.99.12] | (RefSeq) CKX7; cytokinin oxidase 7	Zeatin biosynthesis (ko00908)	[C]	Energy production and conversion	Cytokinin dehydrogenase 1, FAD and cytokinin binding;; FAD binding domain	Cytokinin dehydrogenase 7 OS=Arabidopsis thaliana OX=3702 GN=CKX7 PE=1 SV=1	C	Energy production and conversion	cytokinin oxidase 7 [Arabidopsis thaliana]	--
AT4G29740	CKX4	19.1928	1529	7.64205	698	11.0749	1070	13.435	1387	11.5543	953	20.1312	1647	26.902	2163	15.1206	1509	18.2593	2085	32.476	2297	0.00216352	0.892242	up	[C]	Energy production and conversion	Cellular Component: extracellular region (GO:0005576);; Cellular Component: endoplasmic reticulum lumen (GO:0005788);; Molecular Function: primary amine oxidase activity (GO:0008131);; Molecular Function: UDP-N-acetylmuramate dehydrogenase activity (GO:0008762);; Biological Process: cytokinin catabolic process (GO:0009823);; Molecular Function: cytokinin dehydrogenase activity (GO:0019139);; Mole…	K00279|0|ath:AT4G29740|K00279 cytokinin dehydrogenase [EC:1.5.99.12] | (RefSeq) CKX4; cytokinin oxidase 4	Zeatin biosynthesis (ko00908)	[C]	Energy production and conversion	Cytokinin dehydrogenase 1, FAD and cytokinin binding;; FAD binding domain	Cytokinin dehydrogenase 4 OS=Arabidopsis thaliana OX=3702 GN=CKX4 PE=1 SV=2	C	Energy production and conversion	cytokinin oxidase [Arabidopsis thaliana]	cellular component: extracellular region (GO:0005576);; cellular component: cell (GO:0005623);; cellular component: membrane-enclosed lumen (GO:0031974);; cellular component: organelle (GO:0043226);; cellular component: organelle part (GO:0044422);; cellular component: cell part (GO:0044464);; biological process: metabolic process (GO:0008152);; biological process: single-organism process (GO:004…
AT3G63440	ATCKX6	7.01775	749	9.43945	1231	9.40525	1167	10.8745	1565	11.2466	1186	4.50686	530	4.37437	484	7.42049	959	4.04905	704	2.44806	262	0.000111452	-0.871267	down	[C]	Energy production and conversion	Cellular Component: extracellular region (GO:0005576);; Molecular Function: UDP-N-acetylmuramate dehydrogenase activity (GO:0008762);; Biological Process: cytokinin catabolic process (GO:0009823);; Biological Process: stomatal complex morphogenesis (GO:0010103);; Cellular Component: cytoplasmic vesicle (GO:0016023);; Molecular Function: cytokinin dehydrogenase activity (GO:0019139);; Biological P…	K00279|0|ath:AT3G63440|K00279 cytokinin dehydrogenase [EC:1.5.99.12] | (RefSeq) CKX6; cytokinin oxidase/dehydrogenase 6	Zeatin biosynthesis (ko00908)	[C]	Energy production and conversion	Cytokinin dehydrogenase 1, FAD and cytokinin binding;; FAD binding domain	Cytokinin dehydrogenase 6 OS=Arabidopsis thaliana OX=3702 GN=CKX6 PE=2 SV=2	C	Energy production and conversion	cytokinin oxidase/dehydrogenase 6 [Arabidopsis thaliana]	cellular component: extracellular region (GO:0005576);; biological process: metabolic process (GO:0008152);; biological process: single-organism process (GO:0044699);; molecular function: catalytic activity (GO:0003824);; biological process: cellular process (GO:0009987);; biological process: biological regulation (GO:0065007);; biological process: developmental process (GO:0032502);; biological …
AT2G41510	ATCKX1	0.879047	73	1.04347	100	0.718115	73	0.802034	84	1.13611	97	0.201368	18	0.102148	9	0.292981	31	0.200591	24	0.230978	17	1.43e-10	-1.82059	down	[C]	Energy production and conversion	Cellular Component: extracellular region (GO:0005576);; Cellular Component: vacuole (GO:0005773);; Molecular Function: UDP-N-acetylmuramate dehydrogenase activity (GO:0008762);; Biological Process: cytokinin catabolic process (GO:0009823);; Biological Process: xylem development (GO:0010089);; Molecular Function: cytokinin dehydrogenase activity (GO:0019139);; Biological Process: cell wall macromo…	K00279|0|ath:AT2G41510|K00279 cytokinin dehydrogenase [EC:1.5.99.12] | (RefSeq) CKX1; cytokinin oxidase/dehydrogenase 1	Zeatin biosynthesis (ko00908)	[C]	Energy production and conversion	Cytokinin dehydrogenase 1, FAD and cytokinin binding;; FAD binding domain	Cytokinin dehydrogenase 1 OS=Arabidopsis thaliana OX=3702 GN=CKX1 PE=1 SV=1	C	Energy production and conversion	cytokinin oxidase/dehydrogenase 1 [Arabidopsis thaliana]	cellular component: extracellular region (GO:0005576);; cellular component: cell (GO:0005623);; cellular component: organelle (GO:0043226);; cellular component: cell part (GO:0044464);; biological process: metabolic process (GO:0008152);; biological process: single-organism process (GO:0044699);; molecular function: catalytic activity (GO:0003824);; biological process: cellular process (GO:000998…
AT1G75450	CKX5	4.08069	459	3.53322	465	6.27446	754	4.67914	656	4.04434	466	8.40978	986	10.4038	1190	8.92427	1236	5.97963	931	8.63848	820	9.19e-07	1.01195	up	[C]	Energy production and conversion	Cellular Component: extracellular region (GO:0005576);; Molecular Function: UDP-N-acetylmuramate dehydrogenase activity (GO:0008762);; Cellular Component: plastid (GO:0009536);; Biological Process: jasmonic acid metabolic process (GO:0009694);; Biological Process: response to jasmonic acid (GO:0009753);; Biological Process: cytokinin catabolic process (GO:0009823);; Cellular Component: cytoplasmi…	K00279|0|ath:AT1G75450|K00279 cytokinin dehydrogenase [EC:1.5.99.12] | (RefSeq) CKX5; cytokinin oxidase 5	Zeatin biosynthesis (ko00908)	[C]	Energy production and conversion	Cytokinin dehydrogenase 1, FAD and cytokinin binding;; FAD binding domain	Cytokinin dehydrogenase 5 OS=Arabidopsis thaliana OX=3702 GN=CKX5 PE=2 SV=1	C	Energy production and conversion	cytokinin oxidase 5 [Arabidopsis thaliana]	cellular component: extracellular region (GO:0005576);; biological process: metabolic process (GO:0008152);; biological process: single-organism process (GO:0044699);; molecular function: catalytic activity (GO:0003824);; cellular component: cell (GO:0005623);; cellular component: organelle (GO:0043226);; cellular component: cell part (GO:0044464);; biological process: cellular process (GO:000998…
AT5G01410	PDX1	60.1314	3289	50.061	3142	66.5055	4416	51.2764	3525	68.2236	3831	141.974	7981	150.241	8309	118.702	8099	168.101	12851	160.277	7787	2.19e-20	1.40075	up	[H]	Coenzyme transport and metabolism	Biological Process: maltose metabolic process (GO:0000023);; Molecular Function: catalytic activity (GO:0003824);; Cellular Component: cytosol (GO:0005829);; Cellular Component: plasma membrane (GO:0005886);; Biological Process: pentose-phosphate shunt (GO:0006098);; Biological Process: cellular amino acid metabolic process (GO:0006520);; Biological Process: response to lipid hydroperoxide (GO:00…	K06215|0|ath:AT5G01410|K06215 pyridoxal 5'-phosphate synthase pdxS subunit [EC:4.3.3.6] | (RefSeq) RSR4; Aldolase-type TIM barrel family protein	Vitamin B6 metabolism (ko00750)	[H]	Coenzyme transport and metabolism	SOR/SNZ family;; Thiazole biosynthesis protein ThiG;; Dihydrouridine synthase (Dus)	Pyridoxal 5&apos;-phosphate synthase subunit PDX1.3 OS=Arabidopsis thaliana OX=3702 GN=PDX13 PE=1 SV=2	H	Coenzyme transport and metabolism	Aldolase-type TIM barrel family protein [Arabidopsis thaliana]	biological process: metabolic process (GO:0008152);; biological process: cellular process (GO:0009987);; biological process: single-organism process (GO:0044699);; molecular function: catalytic activity (GO:0003824);; cellular component: cell (GO:0005623);; cellular component: cell part (GO:0044464);; cellular component: membrane (GO:0016020);; biological process: response to stimulus (GO:0050896…
AT5G53580	PLR1	25.0088	1349	26.0748	1673	25.8168	1753	27.4653	1811	32.9974	1756	43.9039	2524	40.7746	2304	39.431	2628	40.4061	3035	39.0626	1793	1.71e-08	0.683738	up	[R]	General function prediction only	Biological Process: maltose metabolic process (GO:0000023);; Biological Process: pentose-phosphate shunt (GO:0006098);; Biological Process: pyridoxal 5'-phosphate salvage (GO:0009443);; Cellular Component: chloroplast (GO:0009507);; Biological Process: starch biosynthetic process (GO:0019252);; Biological Process: glucosinolate biosynthetic process (GO:0019761);; Biological Process: pyridoxal bio…	K05275|0|ath:AT5G53580|K05275 pyridoxine 4-dehydrogenase [EC:1.1.1.65] | (RefSeq) PLR1; NAD(P)-linked oxidoreductase superfamily protein	Vitamin B6 metabolism (ko00750)	[C]	Energy production and conversion	Aldo/keto reductase family	Pyridoxal reductase, chloroplastic OS=Arabidopsis thaliana OX=3702 GN=PLR1 PE=1 SV=1	C	Energy production and conversion	NAD(P)-linked oxidoreductase superfamily protein [Arabidopsis thaliana]	biological process: metabolic process (GO:0008152);; biological process: cellular process (GO:0009987);; biological process: single-organism process (GO:0044699);; cellular component: cell (GO:0005623);; cellular component: organelle (GO:0043226);; cellular component: cell part (GO:0044464);; biological process: biological regulation (GO:0065007);; molecular function: catalytic activity (GO:00038…
AT1G73740	AT1G73740	14.9751	1042	13.1164	1047	10.5936	895	12.6751	1108	12.1656	869	6.17719	442	9.5105	669	8.88957	772	6.84162	665	6.8126	421	0.000361442	-0.599406	down	[M]	Cell wall/membrane/envelope biogenesis	Cellular Component: plasma membrane (GO:0005886);; Biological Process: ethylene biosynthetic process (GO:0009693);; Biological Process: UDP-N-acetylgalactosamine biosynthetic process (GO:0019277);; Molecular Function: carbohydrate binding (GO:0030246);; Biological Process: lipid glycosylation (GO:0030259);; Molecular Function: undecaprenyldiphospho-muramoylpentapeptide beta-N-acetylglucosaminyltr…	K02563|0|ath:AT1G73740|K02563 UDP-N-acetylglucosamine--N-acetylmuramyl-(pentapeptide) pyrophosphoryl-undecaprenol N-acetylglucosamine transferase [EC:2.4.1.227] | (RefSeq) UDP-Glycosyltransferase superfamily protein	Vancomycin resistance (ko01502)	--	--	Glycosyltransferase family 28 C-terminal domain;; Glycosyltransferase family 28 N-terminal domain	--	M	Cell wall/membrane/envelope biogenesis	UDP-Glycosyltransferase superfamily protein [Arabidopsis thaliana]	cellular component: cell (GO:0005623);; cellular component: membrane (GO:0016020);; cellular component: cell part (GO:0044464);; biological process: metabolic process (GO:0008152);; biological process: cellular process (GO:0009987);; molecular function: binding (GO:0005488);; biological process: single-organism process (GO:0044699);; molecular function: catalytic activity (GO:0003824)
AT3G06850	BCE2	35.6326	2758	36.0238	3132	32.316	2975	34.6201	3337	27.8392	2228	10.3692	831	9.4154	733	18.7278	1790	11.3133	1233	10.0974	699	2.65e-15	-1.31832	down	[C]	Energy production and conversion	Molecular Function: alpha-ketoacid dehydrogenase activity (GO:0003826);; Molecular Function: dihydrolipoamide branched chain acyltransferase activity (GO:0004147);; Cellular Component: mitochondrion (GO:0005739);; Molecular Function: zinc ion binding (GO:0008270);; Biological Process: response to absence of light (GO:0009646);; Biological Process: response to sucrose (GO:0009744);; Biological Pro…	K09699|0|ath:AT3G06850|K09699 2-oxoisovalerate dehydrogenase E2 component (dihydrolipoyl transacylase) [EC:2.3.1.168] | (RefSeq) BCE2; 2-oxoacid dehydrogenases acyltransferase family protein	Valine, leucine and isoleucine degradation (ko00280);; Propanoate metabolism (ko00640)	[C]	Energy production and conversion	2-oxoacid dehydrogenases acyltransferase (catalytic domain);; Biotin-requiring enzyme;; e3 binding domain	Lipoamide acyltransferase component of branched-chain alpha-keto acid dehydrogenase complex, mitochondrial OS=Arabidopsis thaliana OX=3702 GN=BCE2 PE=1 SV=1	C	Energy production and conversion	2-oxoacid dehydrogenases acyltransferase family protein [Arabidopsis thaliana]	biological process: metabolic process (GO:0008152);; biological process: single-organism process (GO:0044699);; molecular function: catalytic activity (GO:0003824);; cellular component: cell (GO:0005623);; cellular component: organelle (GO:0043226);; cellular component: cell part (GO:0044464);; molecular function: binding (GO:0005488);; biological process: response to stimulus (GO:0050896);; biol…
AT3G13450	DIN4	57.8159	6439	53.403	6477	46.5105	6431	53.2393	7987	51.927	4952	16.9153	1917	30.4152	5371	31.1106	4696	15.7862	2376	15.1872	1747	0.014254	-0.76822	down	[C]	Energy production and conversion	--	K00167|0|ath:AT3G13450|K00167 2-oxoisovalerate dehydrogenase E1 component beta subunit [EC:1.2.4.4] | (RefSeq) DIN4; Transketolase family protein	Valine, leucine and isoleucine degradation (ko00280);; Propanoate metabolism (ko00640)	[C]	Energy production and conversion	Transketolase, pyrimidine binding domain;; Transketolase, C-terminal domain	2-oxoisovalerate dehydrogenase subunit beta 2, mitochondrial OS=Arabidopsis thaliana OX=3702 GN=DIN4 PE=1 SV=1	C	Energy production and conversion	Transketolase family protein [Arabidopsis thaliana]	--
AT1G55510	BCDH BETA1	14.7272	871	16.5488	1123	16.7668	1204	14.8497	1104	11.8323	719	4.82057	293	5.63896	338	7.4088	547	5.4263	449	4.32302	228	6.96e-17	-1.2931	down	[C]	Energy production and conversion	Molecular Function: 3-methyl-2-oxobutanoate dehydrogenase (2-methylpropanoyl-transferring) activity (GO:0003863);; Molecular Function: pyruvate dehydrogenase (acetyl-transferring) activity (GO:0004739);; Cellular Component: mitochondrion (GO:0005739);; Biological Process: response to absence of light (GO:0009646);; Biological Process: response to sucrose (GO:0009744);; Biological Process: respons…	K00167|0|ath:AT1G55510|K00167 2-oxoisovalerate dehydrogenase E1 component beta subunit [EC:1.2.4.4] | (RefSeq) BCDH_BETA1; branched-chain alpha-keto acid decarboxylase E1 beta subunit	Valine, leucine and isoleucine degradation (ko00280);; Propanoate metabolism (ko00640)	[C]	Energy production and conversion	Transketolase, pyrimidine binding domain;; Transketolase, C-terminal domain	2-oxoisovalerate dehydrogenase subunit beta 1, mitochondrial OS=Arabidopsis thaliana OX=3702 GN=BCDH BETA1 PE=2 SV=1	C	Energy production and conversion	branched-chain alpha-keto acid decarboxylase E1 beta subunit [Arabidopsis thaliana]	biological process: metabolic process (GO:0008152);; biological process: single-organism process (GO:0044699);; molecular function: catalytic activity (GO:0003824);; cellular component: cell (GO:0005623);; cellular component: organelle (GO:0043226);; cellular component: cell part (GO:0044464);; biological process: response to stimulus (GO:0050896);; biological process: cellular process (GO:000998…
AT5G09300	T5E8_100	1.46196	101	1.76383	142	2.26903	189	2.17649	197	1.78349	130	0.882399	64	1.18228	86	1.08854	97	0.441047	46	0.318052	22	0.00436712	-0.983759	down	[C]	Energy production and conversion	Molecular Function: 3-methyl-2-oxobutanoate dehydrogenase (2-methylpropanoyl-transferring) activity (GO:0003863);; Cellular Component: mitochondrion (GO:0005739);; Biological Process: metabolic process (GO:0008152);;	K00166|0|ath:AT5G09300|K00166 2-oxoisovalerate dehydrogenase E1 component alpha subunit [EC:1.2.4.4] | (RefSeq) Thiamin diphosphate-binding fold (THDP-binding) superfamily protein	Valine, leucine and isoleucine degradation (ko00280);; Propanoate metabolism (ko00640)	[C]	Energy production and conversion	Dehydrogenase E1 component	2-oxoisovalerate dehydrogenase subunit alpha 2, mitochondrial OS=Arabidopsis thaliana OX=3702 GN=At5g09300 PE=1 SV=1	C	Energy production and conversion	Thiamin diphosphate-binding fold (THDP-binding) superfamily protein [Arabidopsis thaliana]	biological process: metabolic process (GO:0008152);; biological process: single-organism process (GO:0044699);; molecular function: catalytic activity (GO:0003824);; cellular component: cell (GO:0005623);; cellular component: organelle (GO:0043226);; cellular component: cell part (GO:0044464)
AT1G21400	F24J8.4	41.7024	3439	52.9198	5007	36.6882	3672	49.1878	5096	30.691	2598	9.8234	833	13.0333	1087	16.5772	1705	10.6626	1229	11.32	829	3.14e-19	-1.60945	down	[C]	Energy production and conversion	Molecular Function: 3-methyl-2-oxobutanoate dehydrogenase (2-methylpropanoyl-transferring) activity (GO:0003863);; Cellular Component: mitochondrion (GO:0005739);; Biological Process: metabolic process (GO:0008152);; Biological Process: response to absence of light (GO:0009646);; Biological Process: response to sucrose (GO:0009744);; Biological Process: cellular response to sucrose starvation (GO…	K00166|0|ath:AT1G21400|K00166 2-oxoisovalerate dehydrogenase E1 component alpha subunit [EC:1.2.4.4] | (RefSeq) Thiamin diphosphate-binding fold (THDP-binding) superfamily protein	Valine, leucine and isoleucine degradation (ko00280);; Propanoate metabolism (ko00640)	[C]	Energy production and conversion	Dehydrogenase E1 component	2-oxoisovalerate dehydrogenase subunit alpha 1, mitochondrial OS=Arabidopsis thaliana OX=3702 GN=At1g21400 PE=2 SV=1	C	Energy production and conversion	Thiamin diphosphate-binding fold (THDP-binding) superfamily protein [Arabidopsis thaliana]	biological process: metabolic process (GO:0008152);; biological process: single-organism process (GO:0044699);; molecular function: catalytic activity (GO:0003824);; cellular component: cell (GO:0005623);; cellular component: organelle (GO:0043226);; cellular component: cell part (GO:0044464);; biological process: response to stimulus (GO:0050896);; biological process: cellular process (GO:000998…
AT5G65940	CHY1	10.1124	617	8.073	564	5.07311	376	4.69477	359	3.78655	238	2.03205	129	2.39284	148	2.82936	216	4.39242	373	2.21746	121	0.000641225	-0.993406	down	[I]	Lipid transport and metabolism	Molecular Function: 3-hydroxyisobutyryl-CoA hydrolase activity (GO:0003860);; Biological Process: valine catabolic process (GO:0006574);; Biological Process: fatty acid beta-oxidation (GO:0006635);; Biological Process: response to cold (GO:0009409);; Cellular Component: chloroplast (GO:0009507);; Biological Process: response to auxin (GO:0009733);; Molecular Function: carotene beta-ring hydroxyla…	K05605|0|ath:AT5G65940|K05605 3-hydroxyisobutyryl-CoA hydrolase [EC:3.1.2.4] | (RefSeq) CHY1; beta-hydroxyisobutyryl-CoA hydrolase 1	Valine, leucine and isoleucine degradation (ko00280);; beta-Alanine metabolism (ko00410);; Propanoate metabolism (ko00640);; Carbon metabolism (ko01200)	--	--	Enoyl-CoA hydratase/isomerase;; Enoyl-CoA hydratase/isomerase	3-hydroxyisobutyryl-CoA hydrolase 1 OS=Arabidopsis thaliana OX=3702 GN=CHY1 PE=1 SV=1	I	Lipid transport and metabolism	beta-hydroxyisobutyryl-CoA hydrolase 1 [Arabidopsis thaliana]	molecular function: catalytic activity (GO:0003824);; biological process: metabolic process (GO:0008152);; biological process: cellular process (GO:0009987);; biological process: single-organism process (GO:0044699);; biological process: response to stimulus (GO:0050896);; cellular component: cell (GO:0005623);; cellular component: organelle (GO:0043226);; cellular component: cell part (GO:004446…
AT2G14170	ALDH6B2	39.6654	3364	51.9004	5049	37.1249	3829	44.3761	4700	35.721	3078	8.5386	811	9.55261	819	15.4707	1617	10.9246	1273	9.02388	669	4.44e-33	-1.80084	down	[C]	Energy production and conversion	Molecular Function: 3-chloroallyl aldehyde dehydrogenase activity (GO:0004028);; Molecular Function: methylmalonate-semialdehyde dehydrogenase (acylating) activity (GO:0004491);; Molecular Function: copper ion binding (GO:0005507);; Cellular Component: mitochondrion (GO:0005739);; Biological Process: response to oxidative stress (GO:0006979);; Biological Process: chlorophyll catabolic process (GO…	K00140|0|ath:AT2G14170|K00140 malonate-semialdehyde dehydrogenase (acetylating) / methylmalonate-semialdehyde dehydrogenase [EC:1.2.1.18 1.2.1.27] | (RefSeq) ALDH6B2; aldehyde dehydrogenase 6B2	Valine, leucine and isoleucine degradation (ko00280);; beta-Alanine metabolism (ko00410);; Inositol phosphate metabolism (ko00562);; Propanoate metabolism (ko00640);; Carbon metabolism (ko01200)	[EG]	Amino acid transport and metabolism;; Carbohydrate transport and metabolism	Aldehyde dehydrogenase family	Methylmalonate-semialdehyde dehydrogenase [acylating], mitochondrial OS=Arabidopsis thaliana OX=3702 GN=ALDH6B2 PE=1 SV=2	I	Lipid transport and metabolism	aldehyde dehydrogenase 6B2 [Arabidopsis thaliana]	biological process: metabolic process (GO:0008152);; biological process: single-organism process (GO:0044699);; molecular function: catalytic activity (GO:0003824);; molecular function: binding (GO:0005488);; cellular component: cell (GO:0005623);; cellular component: organelle (GO:0043226);; cellular component: cell part (GO:0044464);; biological process: response to stimulus (GO:0050896);; biol…
AT4G34030	MCCB	58.5861	5023	60.9166	5993	49.1614	5117	55.9956	6033	48.327	4254	21.987	1938	21.2547	1843	28.2608	3023	21.6488	2595	21.3874	1629	7.65e-26	-1.12567	down	[I]	Lipid transport and metabolism	Molecular Function: biotin carboxylase activity (GO:0004075);; Molecular Function: methylcrotonoyl-CoA carboxylase activity (GO:0004485);; Cellular Component: mitochondrial matrix (GO:0005759);; Biological Process: leucine catabolic process (GO:0006552);; Molecular Function: zinc ion binding (GO:0008270);; Biological Process: virus induced gene silencing (GO:0009616);; Biological Process: vegetat…	K01969|0|ath:AT4G34030|K01969 3-methylcrotonyl-CoA carboxylase beta subunit [EC:6.4.1.4] | (RefSeq) MCCB; 3-methylcrotonyl-CoA carboxylase	Valine, leucine and isoleucine degradation (ko00280)	[EI]	Amino acid transport and metabolism;; Lipid transport and metabolism	Carboxyl transferase domain	Methylcrotonoyl-CoA carboxylase beta chain, mitochondrial OS=Arabidopsis thaliana OX=3702 GN=MCCB PE=2 SV=1	I	Lipid transport and metabolism	Unknown protein [Arabidopsis thaliana]	molecular function: catalytic activity (GO:0003824);; cellular component: cell (GO:0005623);; cellular component: membrane-enclosed lumen (GO:0031974);; cellular component: organelle (GO:0043226);; cellular component: organelle part (GO:0044422);; cellular component: cell part (GO:0044464);; biological process: metabolic process (GO:0008152);; biological process: cellular process (GO:0009987);; b…
AT1G03090	MCCA	109.242	12147	119.854	14671	87.2214	11778	101.58	14219	77.5311	8773	29.2996	3313	23.5139	2623	39.0168	5381	17.816	2740	23.9167	2344	1.37e-17	-1.69274	down	[I]	Lipid transport and metabolism	Molecular Function: biotin carboxylase activity (GO:0004075);; Molecular Function: methylcrotonoyl-CoA carboxylase activity (GO:0004485);; Molecular Function: ATP binding (GO:0005524);; Cellular Component: mitochondrion (GO:0005739);; Biological Process: leucine catabolic process (GO:0006552);; Biological Process: response to sucrose (GO:0009744);; Biological Process: response to fructose (GO:000…	K01968|0|ath:AT1G03090|K01968 3-methylcrotonyl-CoA carboxylase alpha subunit [EC:6.4.1.4] | (RefSeq) MCCA; methylcrotonyl-CoA carboxylase alpha chain	Valine, leucine and isoleucine degradation (ko00280)	[IE]	Lipid transport and metabolism;; Amino acid transport and metabolism	Carbamoyl-phosphate synthase L chain, ATP binding domain;; Biotin carboxylase, N-terminal domain;; Biotin carboxylase C-terminal domain;; Biotin-requiring enzyme;; D-ala D-ala ligase C-terminus;; Biotin-lipoyl like;; ATP-grasp domain;; HlyD family secretion protein	Methylcrotonoyl-CoA carboxylase subunit alpha, mitochondrial OS=Arabidopsis thaliana OX=3702 GN=MCCA PE=1 SV=2	I	Lipid transport and metabolism	methylcrotonyl-CoA carboxylase alpha chain [Arabidopsis thaliana]	molecular function: catalytic activity (GO:0003824);; molecular function: binding (GO:0005488);; cellular component: cell (GO:0005623);; cellular component: organelle (GO:0043226);; cellular component: cell part (GO:0044464);; biological process: metabolic process (GO:0008152);; biological process: cellular process (GO:0009987);; biological process: single-organism process (GO:0044699);; biologic…
AT3G45300	IVD	81.0318	8909	82.7167	11113	57.7186	7613	79.0156	10813	45.3996	5482	10.3589	1178	12.1218	1480	19.7239	2652	10.384	1699	10.8518	1093	1.83e-29	-2.2202	down	[I]	Lipid transport and metabolism	Molecular Function: ATP binding (GO:0005524);; Cellular Component: mitochondrial matrix (GO:0005759);; Biological Process: leucine catabolic process (GO:0006552);; Molecular Function: isovaleryl-CoA dehydrogenase activity (GO:0008470);; Biological Process: response to sucrose (GO:0009744);; Biological Process: response to fructose (GO:0009750);; Molecular Function: flavin adenine dinucleotide bin…	K00253|0|ath:AT3G45300|K00253 isovaleryl-CoA dehydrogenase [EC:1.3.8.4] | (RefSeq) IVD; isovaleryl-CoA-dehydrogenase	Valine, leucine and isoleucine degradation (ko00280)	[EI]	Amino acid transport and metabolism;; Lipid transport and metabolism	Acyl-CoA dehydrogenase, C-terminal domain;; Acyl-CoA dehydrogenase, N-terminal domain;; Acyl-CoA dehydrogenase, middle domain;; Acyl-CoA dehydrogenase, C-terminal domain	Isovaleryl-CoA dehydrogenase, mitochondrial OS=Arabidopsis thaliana OX=3702 GN=IVD PE=1 SV=2	I	Lipid transport and metabolism	isovaleryl-CoA-dehydrogenase [Arabidopsis thaliana]	molecular function: binding (GO:0005488);; cellular component: cell (GO:0005623);; cellular component: membrane-enclosed lumen (GO:0031974);; cellular component: organelle (GO:0043226);; cellular component: organelle part (GO:0044422);; cellular component: cell part (GO:0044464);; biological process: metabolic process (GO:0008152);; biological process: cellular process (GO:0009987);; biological p…
AT4G20930	AT4G20930	11.5738	637	12.2398	862	8.42811	597	10.602	767	8.09198	500	4.51882	269	4.78329	270	4.73055	336	6.06374	437	3.96835	214	1.13e-11	-1.00085	down	[I]	Lipid transport and metabolism	Molecular Function: phosphogluconate dehydrogenase (decarboxylating) activity (GO:0004616);; Cellular Component: mitochondrion (GO:0005739);; Biological Process: pentose-phosphate shunt (GO:0006098);; Biological Process: valine metabolic process (GO:0006573);; Molecular Function: 3-hydroxyisobutyrate dehydrogenase activity (GO:0008442);; Molecular Function: NAD binding (GO:0051287);;	K00020|0|ath:AT4G20930|K00020 3-hydroxyisobutyrate dehydrogenase [EC:1.1.1.31] | (RefSeq) 6-phosphogluconate dehydrogenase family protein	Valine, leucine and isoleucine degradation (ko00280)	[R]	General function prediction only	NAD binding domain of 6-phosphogluconate dehydrogenase;; NAD-binding of NADP-dependent 3-hydroxyisobutyrate dehydrogenase;; NADP oxidoreductase coenzyme F420-dependent	Probable 3-hydroxyisobutyrate dehydrogenase, mitochondrial OS=Arabidopsis thaliana OX=3702 GN=At4g20930 PE=2 SV=3	I	Lipid transport and metabolism	6-phosphogluconate dehydrogenase family protein [Arabidopsis thaliana]	biological process: metabolic process (GO:0008152);; biological process: single-organism process (GO:0044699);; molecular function: catalytic activity (GO:0003824);; cellular component: cell (GO:0005623);; cellular component: organelle (GO:0043226);; cellular component: cell part (GO:0044464);; biological process: cellular process (GO:0009987);; molecular function: binding (GO:0005488)
AT3G23940	AT3G23940	9.55943	883	9.65962	1026	11.8138	1324	5.76148	669	12.347	1169	23.6356	2241	14.4991	1352	16.0847	1852	23.7367	3061	15.6583	1284	1.73e-05	0.984059	up	[EG]	Amino acid transport and metabolism;; Carbohydrate transport and metabolism	Molecular Function: dihydroxy-acid dehydratase activity (GO:0004160);; Molecular Function: copper ion binding (GO:0005507);; Cellular Component: cytosol (GO:0005829);; Biological Process: branched-chain amino acid biosynthetic process (GO:0009082);; Biological Process: pyrimidine ribonucleotide biosynthetic process (GO:0009220);; Biological Process: pollen development (GO:0009555);; Cellular Comp…	K01687|0|ath:AT3G23940|K01687 dihydroxy-acid dehydratase [EC:4.2.1.9] | (RefSeq) dehydratase family	Valine, leucine and isoleucine biosynthesis (ko00290);; Pantothenate and CoA biosynthesis (ko00770);; 2-Oxocarboxylic acid metabolism (ko01210);; Biosynthesis of amino acids (ko01230)	[E]	Amino acid transport and metabolism	Dehydratase family	Dihydroxy-acid dehydratase, chloroplastic OS=Arabidopsis thaliana OX=3702 GN=DHAD PE=1 SV=1	E	Amino acid transport and metabolism	dehydratase family [Arabidopsis thaliana]	molecular function: catalytic activity (GO:0003824);; molecular function: binding (GO:0005488);; cellular component: cell (GO:0005623);; cellular component: cell part (GO:0044464);; biological process: metabolic process (GO:0008152);; biological process: cellular process (GO:0009987);; biological process: single-organism process (GO:0044699);; biological process: multicellular organismal process …
AT2G43100	IPMI2	30.6977	1334	25.4726	1270	37.4905	1977	32.8379	1793	41.348	1844	44.5161	1988	61.9079	2719	39.2238	2126	43.2109	2624	46.7665	1805	0.00489906	0.587656	up	[E]	Amino acid transport and metabolism	Cellular Component: mitochondrion (GO:0005739);; Biological Process: glycolytic process (GO:0006096);; Biological Process: water transport (GO:0006833);; Biological Process: hyperosmotic response (GO:0006972);; Biological Process: Golgi organization (GO:0007030);; Biological Process: leucine biosynthetic process (GO:0009098);; Cellular Component: 3-isopropylmalate dehydratase complex (GO:0009316)…	K01704|5.89161e-168|ath:AT2G43100|K01704 3-isopropylmalate/(R)-2-methylmalate dehydratase small subunit [EC:4.2.1.33 4.2.1.35] | (RefSeq) IPMI2; isopropylmalate isomerase 2	Valine, leucine and isoleucine biosynthesis (ko00290);; C5-Branched dibasic acid metabolism (ko00660);; 2-Oxocarboxylic acid metabolism (ko01210);; Biosynthesis of amino acids (ko01230)	[E]	Amino acid transport and metabolism	Aconitase C-terminal domain	3-isopropylmalate dehydratase small subunit 1 OS=Arabidopsis thaliana OX=3702 GN=IPMI2 PE=1 SV=1	E	Amino acid transport and metabolism	isopropylmalate isomerase 2 [Arabidopsis thaliana]	cellular component: cell (GO:0005623);; cellular component: organelle (GO:0043226);; cellular component: cell part (GO:0044464);; biological process: metabolic process (GO:0008152);; biological process: cellular process (GO:0009987);; biological process: single-organism process (GO:0044699);; biological process: localization (GO:0051179);; biological process: response to stimulus (GO:0050896);; b…
AT5G52250	RUP1	7.51364	435	6.4697	430	5.03389	354	5.17028	376	4.65853	277	2.93267	175	2.77713	163	3.76848	272	1.88905	153	3.38381	174	0.000777436	-0.797758	down	[R]	General function prediction only	Molecular Function: nucleotide binding (GO:0000166);; Molecular Function: protein binding (GO:0005515);; Cellular Component: heterotrimeric G-protein complex (GO:0005834);; Cellular Component: chloroplast (GO:0009507);; Biological Process: response to sucrose (GO:0009744);; Biological Process: flavonoid biosynthetic process (GO:0009813);; Biological Process: response to red light (GO:0010114);; B…	K10143|0|ath:AT5G52250|K10143 E3 ubiquitin-protein ligase RFWD2 [EC:2.3.2.27] | (RefSeq) RUP1; Transducin/WD40 repeat-like superfamily protein	Ubiquitin mediated proteolysis (ko04120);; Circadian rhythm - plant (ko04712)	--	--	WD domain, G-beta repeat	WD repeat-containing protein RUP1 OS=Arabidopsis thaliana OX=3702 GN=RUP1 PE=1 SV=1	S	Function unknown	Transducin/WD40 repeat-like superfamily protein [Arabidopsis thaliana]	molecular function: binding (GO:0005488);; cellular component: cell (GO:0005623);; cellular component: membrane (GO:0016020);; cellular component: macromolecular complex (GO:0032991);; cellular component: membrane part (GO:0044425);; cellular component: cell part (GO:0044464);; cellular component: organelle (GO:0043226);; biological process: response to stimulus (GO:0050896);; biological process:…
AT5G23730	RUP2	4.0996	242	4.46195	302	4.3844	314	4.22294	313	4.49127	272	6.0753	368	7.44156	444	8.36424	615	11.4091	940	8.98184	471	4.34e-11	1.0407	up	[R]	General function prediction only	Molecular Function: nucleotide binding (GO:0000166);; Molecular Function: protein binding (GO:0005515);; Cellular Component: cytoplasm (GO:0005737);; Cellular Component: heterotrimeric G-protein complex (GO:0005834);; Biological Process: chloroplast organization (GO:0009658);; Biological Process: response to UV-B (GO:0010224);; Biological Process: regulation of protein homodimerization activity (…	K10143|0|ath:AT5G23730|K10143 E3 ubiquitin-protein ligase RFWD2 [EC:2.3.2.27] | (RefSeq) RUP2; Transducin/WD40 repeat-like superfamily protein	Ubiquitin mediated proteolysis (ko04120);; Circadian rhythm - plant (ko04712)	--	--	WD domain, G-beta repeat	WD repeat-containing protein RUP2 OS=Arabidopsis thaliana OX=3702 GN=RUP2 PE=1 SV=1	S	Function unknown	Transducin/WD40 repeat-like superfamily protein [Arabidopsis thaliana]	molecular function: binding (GO:0005488);; cellular component: cell (GO:0005623);; cellular component: cell part (GO:0044464);; cellular component: membrane (GO:0016020);; cellular component: macromolecular complex (GO:0032991);; cellular component: membrane part (GO:0044425);; biological process: cellular process (GO:0009987);; biological process: cellular component organization or biogenesis (G…
AT2G32950	COP1	9.63341	1006	7.80734	992	8.34158	1126	8.29751	1071	9.57281	1001	12.4589	1422	11.415	1280	13.1402	1800	15.4111	2223	11.2695	1100	2.95e-14	0.686187	up	[R]	General function prediction only	Cellular Component: nuclear ubiquitin ligase complex (GO:0000152);; Molecular Function: ubiquitin-protein transferase activity (GO:0004842);; Molecular Function: protein binding (GO:0005515);; Biological Process: DNA repair (GO:0006281);; Molecular Function: zinc ion binding (GO:0008270);; Biological Process: shade avoidance (GO:0009641);; Biological Process: skotomorphogenesis (GO:0009647);; Bio…	K10143|0|ath:AT2G32950|K10143 E3 ubiquitin-protein ligase RFWD2 [EC:2.3.2.27] | (RefSeq) COP1; Transducin/WD40 repeat-like superfamily protein	Ubiquitin mediated proteolysis (ko04120);; Circadian rhythm - plant (ko04712)	--	--	WD domain, G-beta repeat;; Zinc finger, C3HC4 type (RING finger);; Zinc finger, C3HC4 type (RING finger);; Zinc finger, C3HC4 type (RING finger);; Ring finger domain;; Anaphase-promoting complex subunit 4 WD40 domain	E3 ubiquitin-protein ligase COP1 OS=Arabidopsis thaliana OX=3702 GN=COP1 PE=1 SV=2	O	Posttranslational modification, protein turnover, chaperones	Transducin/WD40 repeat-like superfamily protein [Arabidopsis thaliana]	cellular component: cell (GO:0005623);; cellular component: macromolecular complex (GO:0032991);; cellular component: organelle (GO:0043226);; cellular component: organelle part (GO:0044422);; cellular component: cell part (GO:0044464);; molecular function: catalytic activity (GO:0003824);; molecular function: binding (GO:0005488);; biological process: metabolic process (GO:0008152);; biological …
AT4G36410	UBC17	10.9063	299	11.8525	372	12.9326	432	14.6689	514	14.0814	393	4.62399	132	5.90805	166	7.76339	272	4.21689	165	7.60601	187	4.48e-05	-0.914668	down	--	--	Molecular Function: ubiquitin-protein transferase activity (GO:0004842);; Cellular Component: nucleus (GO:0005634);; Biological Process: ubiquitin-dependent protein catabolic process (GO:0006511);; Biological Process: response to gibberellin (GO:0009739);; Biological Process: protein ubiquitination (GO:0016567);;	K10688|6.77959e-104|crb:CARUB_v10005917mg|K10688 ubiquitin-conjugating enzyme E2 W [EC:2.3.2.25] | (RefSeq) hypothetical protein	Ubiquitin mediated proteolysis (ko04120)	[O]	Posttranslational modification, protein turnover, chaperones	Ubiquitin-conjugating enzyme	Probable ubiquitin-conjugating enzyme E2 17 OS=Arabidopsis thaliana OX=3702 GN=UBC17 PE=2 SV=1	O	Posttranslational modification, protein turnover, chaperones	ubiquitin-conjugating enzyme 17 [Arabidopsis thaliana]	molecular function: catalytic activity (GO:0003824);; cellular component: cell (GO:0005623);; cellular component: organelle (GO:0043226);; cellular component: cell part (GO:0044464);; biological process: metabolic process (GO:0008152);; biological process: cellular process (GO:0009987);; biological process: response to stimulus (GO:0050896)
AT5G05080	UBC22	58.0655	2973	64.6397	3825	54.3787	3381	49.9525	3232	51.8241	2740	31.4205	1666	33.4562	1734	37.0741	2384	32.9537	2370	28.7118	1314	2.68e-11	-0.646903	down	[O]	Posttranslational modification, protein turnover, chaperones	Molecular Function: ubiquitin-protein transferase activity (GO:0004842);; Biological Process: ubiquitin-dependent protein catabolic process (GO:0006511);; Biological Process: protein ubiquitination (GO:0016567);;	K10583|2.30339e-159|ath:AT5G05080|K10583 ubiquitin-conjugating enzyme E2 S [EC:2.3.2.23] | (RefSeq) UBC22; ubiquitin-conjugating enzyme 22	Ubiquitin mediated proteolysis (ko04120)	[O]	Posttranslational modification, protein turnover, chaperones	Ubiquitin-conjugating enzyme	Ubiquitin-conjugating enzyme E2 22 OS=Arabidopsis thaliana OX=3702 GN=UBC22 PE=1 SV=1	O	Posttranslational modification, protein turnover, chaperones	ubiquitin-conjugating enzyme 22 [Arabidopsis thaliana]	molecular function: catalytic activity (GO:0003824);; biological process: metabolic process (GO:0008152);; biological process: cellular process (GO:0009987)
AT1G63800	UBC5	70.7502	2774	86.8333	3940	70.4286	3351	98.476	4811	64.553	2606	33.9125	1357	38.9744	1526	49.0958	2415	37.2729	2028	39.1004	1370	2.19e-08	-0.850993	down	[O]	Posttranslational modification, protein turnover, chaperones	Molecular Function: ubiquitin-protein transferase activity (GO:0004842);; Cellular Component: nucleus (GO:0005634);; Cellular Component: cytosol (GO:0005829);; Biological Process: postreplication repair (GO:0006301);; Biological Process: ubiquitin-dependent protein catabolic process (GO:0006511);; Biological Process: response to heat (GO:0009408);; Biological Process: protein ubiquitination (GO:0…	K10576|8.12639e-114|ath:AT1G63800|K10576 ubiquitin-conjugating enzyme E2 H [EC:2.3.2.23] | (RefSeq) UBC5; ubiquitin-conjugating enzyme 5	Ubiquitin mediated proteolysis (ko04120)	[O]	Posttranslational modification, protein turnover, chaperones	Ubiquitin-conjugating enzyme	Ubiquitin-conjugating enzyme E2 5 OS=Arabidopsis thaliana OX=3702 GN=UBC5 PE=2 SV=2	O	Posttranslational modification, protein turnover, chaperones	ubiquitin-conjugating enzyme 5 [Arabidopsis thaliana]	molecular function: catalytic activity (GO:0003824);; cellular component: cell (GO:0005623);; cellular component: organelle (GO:0043226);; cellular component: cell part (GO:0044464);; biological process: metabolic process (GO:0008152);; biological process: cellular process (GO:0009987);; biological process: response to stimulus (GO:0050896)
AT2G02760	ATUBC2	104.999	4136	118.287	5346	89.9725	4302	106.498	5272	88.6497	3585	44.4704	1801	57.771	2301	59.2725	2913	52.2391	2876	51.8865	1816	1.26e-11	-0.808555	down	[O]	Posttranslational modification, protein turnover, chaperones	Molecular Function: ubiquitin-protein transferase activity (GO:0004842);; Molecular Function: ATP binding (GO:0005524);; Cellular Component: nucleus (GO:0005634);; Cellular Component: cytosol (GO:0005829);; Biological Process: ubiquitin-dependent protein catabolic process (GO:0006511);; Biological Process: phosphatidylinositol biosynthetic process (GO:0006661);; Biological Process: UV protection …	K10573|2.27186e-98|bna:106396436|K10573 ubiquitin-conjugating enzyme E2 A [EC:2.3.2.23] | (RefSeq) ubiquitin-conjugating enzyme E2 2	Ubiquitin mediated proteolysis (ko04120)	[O]	Posttranslational modification, protein turnover, chaperones	Ubiquitin-conjugating enzyme	Ubiquitin-conjugating enzyme E2 2 OS=Arabidopsis thaliana OX=3702 GN=UBC2 PE=2 SV=1	O	Posttranslational modification, protein turnover, chaperones	ubiquitin-conjugating enzyme E2 2 isoform X1 [Brassica napus]	molecular function: catalytic activity (GO:0003824);; molecular function: binding (GO:0005488);; cellular component: cell (GO:0005623);; cellular component: organelle (GO:0043226);; cellular component: cell part (GO:0044464);; biological process: metabolic process (GO:0008152);; biological process: cellular process (GO:0009987);; biological process: single-organism process (GO:0044699);; biologic…
AT5G22920	AT5G22920	159.08	8818	135.085	8629	133.812	9020	152.173	10598	89.2742	5105	32.3862	1846	37.578	2098	79.3265	5524	11.7494	906	35.3976	1749	0.000782314	-1.35262	down	--	--	Cellular Component: nucleus (GO:0005634);; Molecular Function: zinc ion binding (GO:0008270);;	K10144|0|ath:AT5G22920|K10144 RING finger and CHY zinc finger domain-containing protein 1 [EC:2.3.2.27] | (RefSeq) CHY-type/CTCHY-type/RING-type Zinc finger protein	Ubiquitin mediated proteolysis (ko04120)	[R]	General function prediction only	Zinc-ribbon;; CHY zinc finger;; Ring finger domain;; zinc-RING finger domain	E3 ubiquitin-protein ligase RZFP34 OS=Arabidopsis thaliana OX=3702 GN=RZPF34 PE=1 SV=1	S	Function unknown	CHY-type/CTCHY-type/RING-type Zinc finger protein [Arabidopsis thaliana]	cellular component: cell (GO:0005623);; cellular component: organelle (GO:0043226);; cellular component: cell part (GO:0044464);; molecular function: binding (GO:0005488)
AT5G18650	AT5G18650	80.9914	5055	73.1089	5236	67.4818	5113	86.8894	6815	58.9273	3776	33.3363	2139	36.3447	2294	57.2642	4459	27.9938	2442	36.7471	2038	5.69e-05	-0.796233	down	--	--	Molecular Function: ubiquitin-protein transferase activity (GO:0004842);; Cellular Component: nucleus (GO:0005634);; Cellular Component: cytoplasm (GO:0005737);; Molecular Function: transcription factor binding (GO:0008134);; Molecular Function: zinc ion binding (GO:0008270);; Biological Process: protein ubiquitination (GO:0016567);; Biological Process: negative regulation of defense response to …	K10144|0|ath:AT5G18650|K10144 RING finger and CHY zinc finger domain-containing protein 1 [EC:2.3.2.27] | (RefSeq) CHY-type/CTCHY-type/RING-type Zinc finger protein	Ubiquitin mediated proteolysis (ko04120)	[R]	General function prediction only	Zinc-ribbon;; CHY zinc finger;; Ring finger domain;; RING-type zinc-finger;; Zinc finger, C3HC4 type (RING finger)	E3 ubiquitin-protein ligase MIEL1 OS=Arabidopsis thaliana OX=3702 GN=MIEL1 PE=1 SV=1	S	Function unknown	CHY-type/CTCHY-type/RING-type Zinc finger protein [Arabidopsis thaliana]	molecular function: catalytic activity (GO:0003824);; cellular component: cell (GO:0005623);; cellular component: organelle (GO:0043226);; cellular component: cell part (GO:0044464);; molecular function: binding (GO:0005488);; biological process: metabolic process (GO:0008152);; biological process: cellular process (GO:0009987);; biological process: biological regulation (GO:0065007)
AT1G50490	UBC20	6.35262	247	8.65692	381	5.73856	268	3.41176	165	7.24208	286	3.03921	122	1.72274	69	3.4619	168	3.64412	195	1.60489	56	0.000499219	-1.00662	down	[O]	Posttranslational modification, protein turnover, chaperones	--	K06688|5.74467e-121|ath:AT1G50490|K06688 ubiquitin-conjugating enzyme E2 C [EC:2.3.2.23] | (RefSeq) UBC20; ubiquitin-conjugating enzyme 20	Ubiquitin mediated proteolysis (ko04120)	[O]	Posttranslational modification, protein turnover, chaperones	Ubiquitin-conjugating enzyme	Ubiquitin-conjugating enzyme E2 20 OS=Arabidopsis thaliana OX=3702 GN=UBC20 PE=2 SV=1	O	Posttranslational modification, protein turnover, chaperones	ubiquitin-conjugating enzyme 20 [Arabidopsis thaliana]	--
AT1G77000	ATSKP22	8.90214	546	7.61609	541	7.06373	518	8.36536	635	7.13637	448	1.67065	109	4.58416	292	3.03647	236	2.6304	235	2.47646	132	4.93e-07	-1.20914	down	[K]	Transcription	Molecular Function: ubiquitin-protein transferase activity (GO:0004842);; Molecular Function: protein binding (GO:0005515);; Cellular Component: nucleus (GO:0005634);; Cellular Component: cytoplasm (GO:0005737);; Biological Process: heat acclimation (GO:0010286);; Biological Process: lateral root formation (GO:0010311);; Biological Process: protein ubiquitination (GO:0016567);; Cellular Component…	K03875|0|ath:AT1G77000|K03875 F-box and leucine-rich repeat protein 1 (S-phase kinase-associated protein 2) | (RefSeq) SKP2B; RNI-like superfamily protein	Ubiquitin mediated proteolysis (ko04120)	[R]	General function prediction only	Leucine Rich repeat;; Leucine Rich repeats (2 copies);; Leucine Rich Repeat;; F-box domain	F-box protein SKP2B OS=Arabidopsis thaliana OX=3702 GN=SKP2B PE=1 SV=1	O	Posttranslational modification, protein turnover, chaperones	RNI-like superfamily protein [Arabidopsis thaliana]	molecular function: catalytic activity (GO:0003824);; molecular function: binding (GO:0005488);; cellular component: cell (GO:0005623);; cellular component: organelle (GO:0043226);; cellular component: cell part (GO:0044464);; biological process: response to stimulus (GO:0050896);; biological process: multicellular organismal process (GO:0032501);; biological process: developmental process (GO:00…
AT5G13840	FZR3	2.02555	163	3.1215	287	2.91671	284	1.58363	160	3.15378	260	1.18408	98	0.648273	53	1.80303	181	1.78182	200	1.03087	74	0.00723653	-0.810489	down	[R]	General function prediction only	Biological Process: cytokinesis by cell plate formation (GO:0000911);; Molecular Function: signal transducer activity (GO:0004871);; Molecular Function: protein binding (GO:0005515);; Cellular Component: nucleus (GO:0005634);; Cellular Component: heterotrimeric G-protein complex (GO:0005834);; Biological Process: DNA methylation (GO:0006306);; Biological Process: chromatin silencing (GO:0006342);…	K03364|0|ath:AT5G13840|K03364 cell division cycle 20-like protein 1, cofactor of APC complex | (RefSeq) FZR3; FIZZY-related 3	Ubiquitin mediated proteolysis (ko04120)	[DO]	Cell cycle control, cell division, chromosome partitioning;; Posttranslational modification, protein turnover, chaperones	WD domain, G-beta repeat;; Anaphase-promoting complex subunit 4 WD40 domain;; Eukaryotic translation initiation factor eIF2A	Protein FIZZY-RELATED 3 OS=Arabidopsis thaliana OX=3702 GN=FZR3 PE=1 SV=1	S	Function unknown	FIZZY-related 3 [Arabidopsis thaliana]	biological process: cellular process (GO:0009987);; biological process: single-organism process (GO:0044699);; molecular function: signal transducer activity (GO:0004871);; molecular function: binding (GO:0005488);; cellular component: cell (GO:0005623);; cellular component: organelle (GO:0043226);; cellular component: cell part (GO:0044464);; cellular component: membrane (GO:0016020);; cellular …
AT4G33270	CDC20.1	3.12101	233	3.32456	285	3.88574	352	1.01197	95	2.77317	213	1.09184	84	0.892733	68	1.65159	154	1.64731	172	0.928547	62	0.00368231	-0.961912	down	[R]	General function prediction only	Molecular Function: signal transducer activity (GO:0004871);; Molecular Function: protein binding (GO:0005515);; Cellular Component: cytoplasm (GO:0005737);; Cellular Component: heterotrimeric G-protein complex (GO:0005834);; Biological Process: signal transduction (GO:0007165);; Cellular Component: mitotic checkpoint complex (GO:0033597);;	K03363|0|ath:AT4G33270|K03363 cell division cycle 20, cofactor of APC complex | (RefSeq) CDC20.1; Transducin family protein / WD-40 repeat family protein	Ubiquitin mediated proteolysis (ko04120)	[DO]	Cell cycle control, cell division, chromosome partitioning;; Posttranslational modification, protein turnover, chaperones	WD domain, G-beta repeat;; Anaphase-promoting complex subunit 4 WD40 domain	Cell division cycle 20.1, cofactor of APC complex OS=Arabidopsis thaliana OX=3702 GN=CDC20-1 PE=1 SV=1	D	Cell cycle control, cell division, chromosome partitioning	Transducin family protein / WD-40 repeat family protein [Arabidopsis thaliana]	molecular function: signal transducer activity (GO:0004871);; molecular function: binding (GO:0005488);; cellular component: cell (GO:0005623);; cellular component: cell part (GO:0044464);; cellular component: membrane (GO:0016020);; cellular component: macromolecular complex (GO:0032991);; cellular component: membrane part (GO:0044425);; biological process: cellular process (GO:0009987);; biolog…
AT4G33260	CDC20.2	1.87264	143	3.34468	283	3.12236	277	0.975081	89	1.36502	108	0.899564	71	0.599595	45	1.33258	125	1.18992	102	0.703882	50	0.00649071	-0.965892	down	[R]	General function prediction only	Molecular Function: signal transducer activity (GO:0004871);; Molecular Function: protein binding (GO:0005515);; Cellular Component: cytoplasm (GO:0005737);; Cellular Component: heterotrimeric G-protein complex (GO:0005834);; Biological Process: signal transduction (GO:0007165);; Cellular Component: mitotic checkpoint complex (GO:0033597);;	K03363|0|ath:AT4G33260|K03363 cell division cycle 20, cofactor of APC complex | (RefSeq) CDC20.2; Transducin family protein / WD-40 repeat family protein	Ubiquitin mediated proteolysis (ko04120)	[DO]	Cell cycle control, cell division, chromosome partitioning;; Posttranslational modification, protein turnover, chaperones	WD domain, G-beta repeat;; Anaphase-promoting complex subunit 4 WD40 domain	Cell division cycle 20.2, cofactor of APC complex OS=Arabidopsis thaliana OX=3702 GN=CDC20-2 PE=1 SV=1	D	Cell cycle control, cell division, chromosome partitioning	Transducin family protein / WD-40 repeat family protein [Arabidopsis thaliana]	molecular function: signal transducer activity (GO:0004871);; molecular function: binding (GO:0005488);; cellular component: cell (GO:0005623);; cellular component: cell part (GO:0044464);; cellular component: membrane (GO:0016020);; cellular component: macromolecular complex (GO:0032991);; cellular component: membrane part (GO:0044425);; biological process: cellular process (GO:0009987);; biolog…
AT1G06570	PDS1	154.971	10202	157.229	11941	113.446	9113	154.23	12760	101.054	6838	72.5057	4946	71.1687	4754	88.3702	7262	58.7922	5443	67.3059	3957	4.88e-06	-0.78189	down	[ER]	Amino acid transport and metabolism;; General function prediction only	Molecular Function: 4-hydroxyphenylpyruvate dioxygenase activity (GO:0003868);; Cellular Component: mitochondrion (GO:0005739);; Cellular Component: cytosol (GO:0005829);; Biological Process: aromatic amino acid family metabolic process (GO:0009072);; Cellular Component: chloroplast (GO:0009507);; Biological Process: vitamin E biosynthetic process (GO:0010189);; Biological Process: plastoquinone …	K00457|0|ath:AT1G06570|K00457 4-hydroxyphenylpyruvate dioxygenase [EC:1.13.11.27] | (RefSeq) PDS1; 4-hydroxyphenylpyruvate dioxygenase	Ubiquinone and other terpenoid-quinone biosynthesis (ko00130);; Tyrosine metabolism (ko00350);; Phenylalanine metabolism (ko00360)	[E]	Amino acid transport and metabolism	Glyoxalase/Bleomycin resistance protein/Dioxygenase superfamily;; Glyoxalase/Bleomycin resistance protein/Dioxygenase superfamily	4-hydroxyphenylpyruvate dioxygenase OS=Arabidopsis thaliana OX=3702 GN=HPD PE=1 SV=2	E	Amino acid transport and metabolism	F12K11.9 [Arabidopsis thaliana]	biological process: metabolic process (GO:0008152);; biological process: single-organism process (GO:0044699);; molecular function: catalytic activity (GO:0003824);; cellular component: cell (GO:0005623);; cellular component: organelle (GO:0043226);; cellular component: cell part (GO:0044464);; biological process: cellular process (GO:0009987);; molecular function: binding (GO:0005488)
AT3G21240	4CL2	1.89923	159	1.49289	144	2.59356	264	2.41866	254	2.46439	212	2.80023	242	5.71457	493	3.14276	337	2.95171	345	2.9597	229	0.00634325	0.773251	up	[IQ]	Lipid transport and metabolism;; Secondary metabolites biosynthesis, transport and catabolism	Cellular Component: nucleus (GO:0005634);; Biological Process: response to UV (GO:0009411);; Biological Process: response to wounding (GO:0009611);; Biological Process: response to fungus (GO:0009620);; Biological Process: coumarin biosynthetic process (GO:0009805);; Biological Process: positive regulation of flavonoid biosynthetic process (GO:0009963);; Molecular Function: 4-coumarate-CoA ligase…	K01904|0|ath:AT3G21240|K01904 4-coumarate--CoA ligase [EC:6.2.1.12] | (RefSeq) 4CL2; 4-coumarate:CoA ligase 2	Ubiquinone and other terpenoid-quinone biosynthesis (ko00130);; Phenylalanine metabolism (ko00360);; Phenylpropanoid biosynthesis (ko00940)	[I]	Lipid transport and metabolism	AMP-binding enzyme;; AMP-binding enzyme C-terminal domain	4-coumarate--CoA ligase 2 OS=Arabidopsis thaliana OX=3702 GN=4CL2 PE=1 SV=2	IQ	Lipid transport and metabolism;; Secondary metabolites biosynthesis, transport and catabolism	4-coumarate:CoA ligase 2 [Arabidopsis thaliana]	cellular component: cell (GO:0005623);; cellular component: organelle (GO:0043226);; cellular component: cell part (GO:0044464);; biological process: response to stimulus (GO:0050896);; biological process: multi-organism process (GO:0051704);; biological process: metabolic process (GO:0008152);; biological process: cellular process (GO:0009987);; biological process: single-organism process (GO:00…
AT3G21230	4CL5	5.50304	497	2.25804	242	3.31917	407	3.85131	459	2.70475	233	4.46276	426	21.3872	1957	5.92881	691	6.29429	782	14.9274	1118	0.00413426	1.28221	up	[IQ]	Lipid transport and metabolism;; Secondary metabolites biosynthesis, transport and catabolism	Biological Process: response to wounding (GO:0009611);; Biological Process: coumarin biosynthetic process (GO:0009805);; Biological Process: positive regulation of flavonoid biosynthetic process (GO:0009963);; Molecular Function: 4-coumarate-CoA ligase activity (GO:0016207);; Biological Process: defense response by callose deposition (GO:0052542);;	K01904|0|ath:AT3G21230|K01904 4-coumarate--CoA ligase [EC:6.2.1.12] | (RefSeq) 4CL5; 4-coumarate:CoA ligase 5	Ubiquinone and other terpenoid-quinone biosynthesis (ko00130);; Phenylalanine metabolism (ko00360);; Phenylpropanoid biosynthesis (ko00940)	[I]	Lipid transport and metabolism	AMP-binding enzyme;; AMP-binding enzyme C-terminal domain	4-coumarate--CoA ligase 4 OS=Arabidopsis thaliana OX=3702 GN=4CL4 PE=1 SV=1	IQ	Lipid transport and metabolism;; Secondary metabolites biosynthesis, transport and catabolism	4-coumarate:CoA ligase 5 [Arabidopsis thaliana]	biological process: response to stimulus (GO:0050896);; biological process: metabolic process (GO:0008152);; biological process: cellular process (GO:0009987);; biological process: single-organism process (GO:0044699);; biological process: biological regulation (GO:0065007);; molecular function: catalytic activity (GO:0003824);; biological process: localization (GO:0051179)
AT1G65060	4CL3	0.927466	75	0.9158	87	0.9801	98	0.554894	57	0.592855	50	1.66546	140	1.05046	86	2.40659	230	2.42315	278	1.40582	103	2.28e-05	1.1464	up	[IQ]	Lipid transport and metabolism;; Secondary metabolites biosynthesis, transport and catabolism	Biological Process: response to wounding (GO:0009611);; Biological Process: phenylpropanoid metabolic process (GO:0009698);; Biological Process: anthocyanin-containing compound biosynthetic process (GO:0009718);; Biological Process: response to sucrose (GO:0009744);; Biological Process: response to UV-B (GO:0010224);; Biological Process: pollen exine formation (GO:0010584);; Molecular Function: 4…	K01904|0|ath:AT1G65060|K01904 4-coumarate--CoA ligase [EC:6.2.1.12] | (RefSeq) 4CL3; 4-coumarate:CoA ligase 3	Ubiquinone and other terpenoid-quinone biosynthesis (ko00130);; Phenylalanine metabolism (ko00360);; Phenylpropanoid biosynthesis (ko00940)	[I]	Lipid transport and metabolism	AMP-binding enzyme;; AMP-binding enzyme C-terminal domain	4-coumarate--CoA ligase 3 OS=Arabidopsis thaliana OX=3702 GN=4CL3 PE=1 SV=1	IQ	Lipid transport and metabolism;; Secondary metabolites biosynthesis, transport and catabolism	4-coumarate:CoA ligase 3 [Arabidopsis thaliana]	biological process: response to stimulus (GO:0050896);; biological process: metabolic process (GO:0008152);; biological process: cellular process (GO:0009987);; biological process: single-organism process (GO:0044699);; biological process: multicellular organismal process (GO:0032501);; biological process: developmental process (GO:0032502);; biological process: cellular component organization or…
AT1G51680	4CL1	32.9857	2817	24.2115	2374	31.4346	3262	33.2684	3566	36.3366	3188	53.8536	4722	79.943	6894	58.6214	6255	71	8465	61.8264	4688	1.8e-12	1.1214	up	[IQ]	Lipid transport and metabolism;; Secondary metabolites biosynthesis, transport and catabolism	Cellular Component: cytoplasm (GO:0005737);; Biological Process: polyamine catabolic process (GO:0006598);; Biological Process: protein targeting to membrane (GO:0006612);; Biological Process: response to UV (GO:0009411);; Biological Process: response to fungus (GO:0009620);; Biological Process: coumarin biosynthetic process (GO:0009805);; Biological Process: positive regulation of flavonoid bios…	K01904|0|ath:AT1G51680|K01904 4-coumarate--CoA ligase [EC:6.2.1.12] | (RefSeq) 4CL1; 4-coumarate:CoA ligase 1	Ubiquinone and other terpenoid-quinone biosynthesis (ko00130);; Phenylalanine metabolism (ko00360);; Phenylpropanoid biosynthesis (ko00940)	[I]	Lipid transport and metabolism	AMP-binding enzyme;; AMP-binding enzyme C-terminal domain	4-coumarate--CoA ligase 1 OS=Arabidopsis thaliana OX=3702 GN=4CL1 PE=1 SV=1	IQ	Lipid transport and metabolism;; Secondary metabolites biosynthesis, transport and catabolism	4-coumarate:CoA ligase 1 [Arabidopsis thaliana]	cellular component: cell (GO:0005623);; cellular component: cell part (GO:0044464);; biological process: metabolic process (GO:0008152);; biological process: cellular process (GO:0009987);; biological process: localization (GO:0051179);; biological process: response to stimulus (GO:0050896);; biological process: multi-organism process (GO:0051704);; biological process: single-organism process (GO…
AT1G68890	PHYLLO	8.21988	1856	6.62866	1717	7.27536	1994	7.07795	2008	10.1698	2357	15.4702	3589	11.6867	2667	14.3188	4032	16.4201	5180	13.7333	2754	5.95e-11	0.953229	up	[H]	Coenzyme transport and metabolism	Molecular Function: magnesium ion binding (GO:0000287);; Cellular Component: mitochondrion (GO:0005739);; Biological Process: cellular amino acid catabolic process (GO:0009063);; Biological Process: menaquinone biosynthetic process (GO:0009234);; Molecular Function: hydro-lyase activity (GO:0016836);; Molecular Function: thiamine pyrophosphate binding (GO:0030976);; Biological Process: phylloquin…	K14759|0|ath:AT1G68890|K14759 isochorismate synthase / 2-succinyl-5-enolpyruvyl-6-hydroxy-3-cyclohexene-1-carboxylate synthase / 2-succinyl-6-hydroxy-2,4-cyclohexadiene-1-carboxylate synthase / O-succinylbenzoate synthase [EC:5.4.4.2 2.2.1.9 4.2.99.20 4.2.1.113] | (RefSeq) PHYLLO; 2-oxoglutarate decarboxylase/hydro-lyase/magnesium ion-binding protein	Ubiquinone and other terpenoid-quinone biosynthesis (ko00130)	[E]	Amino acid transport and metabolism	Thiamine pyrophosphate enzyme, N-terminal TPP binding domain;; Enolase C-terminal domain-like;; Middle domain of thiamine pyrophosphate;; alpha/beta hydrolase fold;; Alpha/beta hydrolase family;; Thiamine pyrophosphate enzyme, C-terminal TPP binding domain;; Serine aminopeptidase, S33;; BAAT / Acyl-CoA thioester hydrolase C terminal;; Ndr family;; Phospholipase/Carboxylesterase;; alpha/beta hydro…	Protein PHYLLO, chloroplastic OS=Arabidopsis thaliana OX=3702 GN=PHYLLO PE=2 SV=2	H	Coenzyme transport and metabolism	2-oxoglutarate decarboxylase/hydro-lyase/magnesium ion-binding protein [Arabidopsis thaliana]	molecular function: binding (GO:0005488);; cellular component: cell (GO:0005623);; cellular component: organelle (GO:0043226);; cellular component: cell part (GO:0044464);; biological process: metabolic process (GO:0008152);; biological process: cellular process (GO:0009987);; biological process: single-organism process (GO:0044699);; molecular function: catalytic activity (GO:0003824);; biologic…
AT3G63410	APG1	162.003	9299	153.68	10121	174.243	12141	153.215	11051	202.294	11920	287.836	16979	234.446	13605	252.949	18110	281.662	22594	218.216	11126	2.84e-08	0.693945	up	[H]	Coenzyme transport and metabolism	Biological Process: phosphatidylglycerol biosynthetic process (GO:0006655);; Cellular Component: chloroplast inner membrane (GO:0009706);; Biological Process: vitamin E biosynthetic process (GO:0010189);; Biological Process: plastoquinone biosynthetic process (GO:0010236);; Biological Process: isopentenyl diphosphate biosynthetic process, methylerythritol 4-phosphate pathway (GO:0019288);; Biolog…	K12502|0|ath:AT3G63410|K12502 MPBQ/MSBQ methyltransferase [EC:2.1.1.295] | (RefSeq) APG1; S-adenosyl-L-methionine-dependent methyltransferases superfamily protein	Ubiquinone and other terpenoid-quinone biosynthesis (ko00130)	[H]	Coenzyme transport and metabolism	Methyltransferase domain;; Methyltransferase domain;; ubiE/COQ5 methyltransferase family;; Methyltransferase domain;; Methyltransferase domain;; Methyltransferase domain;; Ribosomal RNA adenine dimethylase;; O-methyltransferase	2-methyl-6-phytyl-1,4-hydroquinone methyltransferase, chloroplastic OS=Arabidopsis thaliana OX=3702 GN=VTE3 PE=1 SV=1	Q	Secondary metabolites biosynthesis, transport and catabolism	S-adenosyl-L-methionine-dependent methyltransferases superfamily protein [Arabidopsis thaliana]	biological process: metabolic process (GO:0008152);; biological process: cellular process (GO:0009987);; biological process: single-organism process (GO:0044699);; cellular component: cell (GO:0005623);; cellular component: membrane (GO:0016020);; cellular component: organelle (GO:0043226);; cellular component: organelle part (GO:0044422);; cellular component: cell part (GO:0044464);; molecular f…
AT4G32770	VTE1	22.9222	1669	17.0145	1422	21.8784	1934	20.9288	1915	24.3708	1822	41.2787	3088	47.107	3467	37.8203	3434	46.6954	4751	45.2332	2925	1.98e-15	1.11854	up	--	--	Biological Process: fatty acid metabolic process (GO:0006631);; Biological Process: response to oxidative stress (GO:0006979);; Biological Process: response to temperature stimulus (GO:0009266);; Cellular Component: chloroplast thylakoid (GO:0009534);; Biological Process: response to high light intensity (GO:0009644);; Cellular Component: chloroplast inner membrane (GO:0009706);; Biological Proce…	K09834|0|ath:AT4G32770|K09834 tocopherol cyclase [EC:5.5.1.24] | (RefSeq) VTE1; tocopherol cyclase, chloroplast / vitamin E deficient 1 (VTE1) / sucrose export defective 1 (SXD1)	Ubiquinone and other terpenoid-quinone biosynthesis (ko00130)	--	--	Tocopherol cyclase	Tocopherol cyclase, chloroplastic OS=Arabidopsis thaliana OX=3702 GN=VTE1 PE=1 SV=1	H	Coenzyme transport and metabolism	tocopherol cyclase, chloroplast / vitamin E deficient 1 (VTE1) / sucrose export defective 1 (SXD1) [Arabidopsis thaliana]	biological process: metabolic process (GO:0008152);; biological process: cellular process (GO:0009987);; biological process: single-organism process (GO:0044699);; biological process: response to stimulus (GO:0050896);; cellular component: cell (GO:0005623);; cellular component: organelle (GO:0043226);; cellular component: organelle part (GO:0044422);; cellular component: cell part (GO:0044464);;…
AT1G64970	G-TMT	16.3261	975	16.3807	1122	19.1566	1388	16.0769	1206	15.4328	946	22.4424	1377	35.2782	2129	27.282	2031	30.4706	2542	32.4902	1723	4.33e-09	0.91982	up	[I]	Lipid transport and metabolism	Cellular Component: chloroplast (GO:0009507);; Biological Process: vitamin E biosynthetic process (GO:0010189);; Biological Process: methylation (GO:0032259);; Molecular Function: tocopherol O-methyltransferase activity (GO:0050342);;	K05928|0|ath:AT1G64970|K05928 tocopherol O-methyltransferase [EC:2.1.1.95] | (RefSeq) G-TMT; gamma-tocopherol methyltransferase	Ubiquinone and other terpenoid-quinone biosynthesis (ko00130)	[IR]	Lipid transport and metabolism;; General function prediction only	Methyltransferase domain;; Methyltransferase domain;; Methyltransferase domain;; Methyltransferase domain;; Mycolic acid cyclopropane synthetase;; Methyltransferase domain;; ubiE/COQ5 methyltransferase family	Tocopherol O-methyltransferase, chloroplastic OS=Arabidopsis thaliana OX=3702 GN=VTE4 PE=1 SV=2	S	Function unknown	gamma-tocopherol methyltransferase [Arabidopsis thaliana]	cellular component: cell (GO:0005623);; cellular component: organelle (GO:0043226);; cellular component: cell part (GO:0044464);; biological process: metabolic process (GO:0008152);; biological process: cellular process (GO:0009987);; biological process: single-organism process (GO:0044699);; molecular function: catalytic activity (GO:0003824)
AT2G22250	ATAAT	5.62757	412	5.29264	448	5.47261	489	6.03795	559	6.04385	456	8.79105	664	10.0356	745	8.31517	763	8.07398	830	7.37792	482	9.1e-07	0.683587	up	[E]	Amino acid transport and metabolism	Molecular Function: L-aspartate:2-oxoglutarate aminotransferase activity (GO:0004069);; Cellular Component: cytosol (GO:0005829);; Biological Process: aromatic amino acid family biosynthetic process, prephenate pathway (GO:0009095);; Cellular Component: chloroplast stroma (GO:0009570);; Biological Process: embryo development ending in seed dormancy (GO:0009793);; Molecular Function: pyridoxal pho…	K15849|0|ath:AT2G22250|K15849 bifunctional aspartate aminotransferase and glutamate/aspartate-prephenate aminotransferase [EC:2.6.1.1 2.6.1.78 2.6.1.79] | (RefSeq) AAT; aspartate aminotransferase	Tyrosine metabolism (ko00350);; Phenylalanine metabolism (ko00360);; Phenylalanine, tyrosine and tryptophan biosynthesis (ko00400);; Isoquinoline alkaloid biosynthesis (ko00950);; Tropane, piperidine and pyridine alkaloid biosynthesis (ko00960);; Biosynthesis of amino acids (ko01230)	[E]	Amino acid transport and metabolism	Aminotransferase class I and II;; DegT/DnrJ/EryC1/StrS aminotransferase family;; Aminotransferase class-V	Bifunctional aspartate aminotransferase and glutamate/aspartate-prephenate aminotransferase OS=Arabidopsis thaliana OX=3702 GN=PAT PE=1 SV=2	E	Amino acid transport and metabolism	aspartate aminotransferase [Arabidopsis thaliana]	molecular function: catalytic activity (GO:0003824);; cellular component: cell (GO:0005623);; cellular component: cell part (GO:0044464);; biological process: metabolic process (GO:0008152);; biological process: cellular process (GO:0009987);; biological process: single-organism process (GO:0044699);; cellular component: organelle (GO:0043226);; cellular component: organelle part (GO:0044422);; b…
AT2G20340	AT2G20340	31.8172	2501	13.2594	1176	36.4342	3416	29.6177	2903	16.8491	1357	67.6729	5472	203.518	16027	44.9204	4398	44.7572	4943	177.511	12292	0.000380943	1.62392	up	[E]	Amino acid transport and metabolism	Molecular Function: tyrosine decarboxylase activity (GO:0004837);; Cellular Component: cytoplasm (GO:0005737);; Biological Process: L-phenylalanine catabolic process (GO:0006559);; Biological Process: response to wounding (GO:0009611);; Molecular Function: pyridoxal phosphate binding (GO:0030170);; Molecular Function: phenylacetaldehyde synthase activity (GO:1990055);;	K01592|0|ath:AT2G20340|K01592 tyrosine decarboxylase [EC:4.1.1.25] | (RefSeq) AAS; Pyridoxal phosphate (PLP)-dependent transferases superfamily protein	Tyrosine metabolism (ko00350);; Isoquinoline alkaloid biosynthesis (ko00950)	[E]	Amino acid transport and metabolism	Pyridoxal-dependent decarboxylase conserved domain;; Beta-eliminating lyase	Tyrosine decarboxylase 1 OS=Arabidopsis thaliana OX=3702 GN=ELI5 PE=2 SV=1	E	Amino acid transport and metabolism	Pyridoxal phosphate (PLP)-dependent transferases superfamily protein [Arabidopsis thaliana]	molecular function: catalytic activity (GO:0003824);; cellular component: cell (GO:0005623);; cellular component: cell part (GO:0044464);; biological process: metabolic process (GO:0008152);; biological process: cellular process (GO:0009987);; biological process: single-organism process (GO:0044699);; biological process: response to stimulus (GO:0050896);; molecular function: binding (GO:0005488)
AT2G02390	ATGSTZ1	43.0508	1715	41.8721	1909	29.7734	1434	44.902	2242	30.1727	1233	16.7947	684	21.722	876	24.5586	1219	19.1188	1062	17.4721	617	2.28e-06	-0.793556	down	[O]	Posttranslational modification, protein turnover, chaperones	Molecular Function: glutathione transferase activity (GO:0004364);; Cellular Component: cytosol (GO:0005829);; Biological Process: fatty acid beta-oxidation (GO:0006635);; Biological Process: aromatic amino acid family metabolic process (GO:0009072);; Biological Process: toxin catabolic process (GO:0009407);; Molecular Function: maleylacetoacetate isomerase activity (GO:0016034);; Biological Proc…	K01800|1.75394e-162|aly:ARALYDRAFT_664109|K01800 maleylacetoacetate isomerase [EC:5.2.1.2] | (RefSeq) hypothetical protein	Tyrosine metabolism (ko00350)	[O]	Posttranslational modification, protein turnover, chaperones	Glutathione S-transferase, N-terminal domain;; Glutathione S-transferase, N-terminal domain;; Glutathione S-transferase, N-terminal domain;; Glutathione S-transferase, C-terminal domain	Glutathione S-transferase Z1 OS=Arabidopsis thaliana OX=3702 GN=GSTZ1 PE=1 SV=1	O	Posttranslational modification, protein turnover, chaperones	glutathione S-transferase zeta 1 [Arabidopsis thaliana]	molecular function: catalytic activity (GO:0003824);; cellular component: cell (GO:0005623);; cellular component: cell part (GO:0044464);; biological process: metabolic process (GO:0008152);; biological process: cellular process (GO:0009987);; biological process: single-organism process (GO:0044699);; biological process: response to stimulus (GO:0050896);; biological process: detoxification (GO:0…
AT1G12050	AT1G12050	33.3753	2358	40.8563	3312	30.704	2633	37.8152	3357	29.4944	2139	19.4342	1411	22.4943	1607	19.9068	1755	18.8962	1866	18.1661	1140	7.34e-07	-0.668386	down	[Q]	Secondary metabolites biosynthesis, transport and catabolism	Molecular Function: fumarylacetoacetase activity (GO:0004334);; Cellular Component: cytosol (GO:0005829);; Biological Process: tyrosine catabolic process (GO:0006572);; Biological Process: cell death (GO:0008219);; Biological Process: chlorophyll catabolic process (GO:0015996);; Biological Process: homogentisate catabolic process (GO:1902000);;	K01555|0|ath:AT1G12050|K01555 fumarylacetoacetase [EC:3.7.1.2] | (RefSeq) fumarylacetoacetase	Tyrosine metabolism (ko00350)	[G]	Carbohydrate transport and metabolism	Fumarylacetoacetate (FAA) hydrolase family;; Fumarylacetoacetase N-terminal	Fumarylacetoacetase OS=Arabidopsis thaliana OX=3702 GN=FAH PE=1 SV=1	Q	Secondary metabolites biosynthesis, transport and catabolism	fumarylacetoacetase [Arabidopsis thaliana]	molecular function: catalytic activity (GO:0003824);; cellular component: cell (GO:0005623);; cellular component: cell part (GO:0044464);; biological process: metabolic process (GO:0008152);; biological process: cellular process (GO:0009987);; biological process: single-organism process (GO:0044699)
AT5G54080	HGO	85.3705	6791	94.7423	8494	66.9919	6410	87.3575	8828	55.6584	4633	19.4798	1549	29.7057	2101	30.6583	3146	18.2594	1795	20.0643	1247	2.98e-15	-1.62359	down	[Q]	Secondary metabolites biosynthesis, transport and catabolism	Molecular Function: homogentisate 1,2-dioxygenase activity (GO:0004411);; Cellular Component: cytosol (GO:0005829);; Biological Process: L-phenylalanine catabolic process (GO:0006559);; Biological Process: tyrosine catabolic process (GO:0006572);; Biological Process: fatty acid beta-oxidation (GO:0006635);; Biological Process: response to sucrose (GO:0009744);; Biological Process: response to fru…	K00451|0|ath:AT5G54080|K00451 homogentisate 1,2-dioxygenase [EC:1.13.11.5] | (RefSeq) HGO; homogentisate 1,2-dioxygenase	Tyrosine metabolism (ko00350)	[E]	Amino acid transport and metabolism	homogentisate 1,2-dioxygenase	Homogentisate 1,2-dioxygenase OS=Arabidopsis thaliana OX=3702 GN=HGO PE=2 SV=2	Q	Secondary metabolites biosynthesis, transport and catabolism	homogentisate 1,2-dioxygenase [Arabidopsis thaliana]	biological process: metabolic process (GO:0008152);; biological process: single-organism process (GO:0044699);; molecular function: catalytic activity (GO:0003824);; cellular component: cell (GO:0005623);; cellular component: cell part (GO:0044464);; biological process: cellular process (GO:0009987);; biological process: response to stimulus (GO:0050896);; biological process: localization (GO:005…
AT4G35090	CAT2	489.271	42377	422.439	42860	419.803	44108	496.023	53305	492.474	43297	807.712	71289	923.817	79637	787.804	82780	1090.82	124533	1002.58	77889	5.29e-17	1.06248	up	[P]	Inorganic ion transport and metabolism	Molecular Function: catalase activity (GO:0004096);; Molecular Function: protein binding (GO:0005515);; Cellular Component: nucleus (GO:0005634);; Cellular Component: mitochondrion (GO:0005739);; Cellular Component: peroxisome (GO:0005777);; Biological Process: starch metabolic process (GO:0005982);; Biological Process: fatty acid beta-oxidation (GO:0006635);; Biological Process: cellular respons…	K03781|0|ath:AT4G35090|K03781 catalase [EC:1.11.1.6] | (RefSeq) CAT2; catalase 2	Tryptophan metabolism (ko00380);; Glyoxylate and dicarboxylate metabolism (ko00630);; Carbon metabolism (ko01200);; Peroxisome (ko04146)	[P]	Inorganic ion transport and metabolism	Catalase;; Catalase-related immune-responsive	Catalase-2 OS=Arabidopsis thaliana OX=3702 GN=CAT2 PE=1 SV=3	P	Inorganic ion transport and metabolism	catalase 2 [Arabidopsis thaliana]	biological process: metabolic process (GO:0008152);; biological process: cellular process (GO:0009987);; biological process: single-organism process (GO:0044699);; biological process: response to stimulus (GO:0050896);; biological process: detoxification (GO:0098754);; molecular function: catalytic activity (GO:0003824);; molecular function: antioxidant activity (GO:0016209);; molecular function:…
AT1G20630	CAT1	107.464	11229	136.897	17600	94.3566	12344	123.952	18481	206.204	25782	30.5606	2894	28.5016	2525	31.3126	3337	50.2689	8922	24.479	1867	6.6e-12	-1.9312	down	[P]	Inorganic ion transport and metabolism	Molecular Function: catalase activity (GO:0004096);; Molecular Function: L-glutamate transmembrane transporter activity (GO:0005313);; Cellular Component: cell wall (GO:0005618);; Cellular Component: nucleus (GO:0005634);; Cellular Component: mitochondrion (GO:0005739);; Cellular Component: vacuole (GO:0005773);; Cellular Component: peroxisome (GO:0005777);; Cellular Component: plasma membrane (G…	K03781|0|ath:AT1G20630|K03781 catalase [EC:1.11.1.6] | (RefSeq) CAT1; catalase 1	Tryptophan metabolism (ko00380);; Glyoxylate and dicarboxylate metabolism (ko00630);; Carbon metabolism (ko01200);; Peroxisome (ko04146)	[P]	Inorganic ion transport and metabolism	Catalase;; Catalase-related immune-responsive	Catalase-1 OS=Arabidopsis thaliana OX=3702 GN=CAT1 PE=1 SV=3	P	Inorganic ion transport and metabolism	catalase 1 [Arabidopsis thaliana]	biological process: metabolic process (GO:0008152);; biological process: cellular process (GO:0009987);; biological process: single-organism process (GO:0044699);; biological process: response to stimulus (GO:0050896);; biological process: detoxification (GO:0098754);; molecular function: catalytic activity (GO:0003824);; molecular function: antioxidant activity (GO:0016209);; biological process:…
AT1G20620	CAT3	2175.21	168191	2768.16	245606	1978.11	185870	2387.03	231831	1818.11	144421	731.017	60329	1122	90927	942.047	94490	739.491	79937	908.758	64717	1.61e-10	-1.11696	down	[P]	Inorganic ion transport and metabolism	Molecular Function: catalase activity (GO:0004096);; Cellular Component: cell wall (GO:0005618);; Cellular Component: nucleus (GO:0005634);; Cellular Component: mitochondrion (GO:0005739);; Cellular Component: vacuole (GO:0005773);; Cellular Component: peroxisome (GO:0005777);; Cellular Component: plasma membrane (GO:0005886);; Biological Process: tryptophan catabolic process (GO:0006569);; Biolo…	K03781|0|ath:AT1G20620|K03781 catalase [EC:1.11.1.6] | (RefSeq) CAT3; catalase 3	Tryptophan metabolism (ko00380);; Glyoxylate and dicarboxylate metabolism (ko00630);; Carbon metabolism (ko01200);; Peroxisome (ko04146)	[P]	Inorganic ion transport and metabolism	Catalase;; Catalase-related immune-responsive	Catalase-3 OS=Arabidopsis thaliana OX=3702 GN=CAT3 PE=1 SV=3	P	Inorganic ion transport and metabolism	catalase 3 [Arabidopsis thaliana]	biological process: metabolic process (GO:0008152);; biological process: cellular process (GO:0009987);; biological process: single-organism process (GO:0044699);; biological process: response to stimulus (GO:0050896);; biological process: detoxification (GO:0098754);; molecular function: catalytic activity (GO:0003824);; molecular function: antioxidant activity (GO:0016209);; cellular component:…
AT1G74100	SOT16	75.0087	4271	42.7817	2795	74.8105	5171	66.442	4754	54.1281	3164	119.291	6980	284.612	16383	96.1465	6828	99.8921	7949	161.884	8187	3.07e-05	1.27629	up	--	--	Cellular Component: cytoplasm (GO:0005737);; Biological Process: tryptophan catabolic process (GO:0006569);; Biological Process: response to water deprivation (GO:0009414);; Biological Process: indoleacetic acid biosynthetic process (GO:0009684);; Biological Process: response to ethylene (GO:0009723);; Biological Process: response to auxin (GO:0009733);; Biological Process: abscisic acid-activate…	K11821|0|ath:AT1G74100|K11821 desulfoglucosinolate sulfotransferase A/B/C [EC:2.8.2.-] | (RefSeq) SOT16; sulfotransferase 16	Tryptophan metabolism (ko00380);; Glucosinolate biosynthesis (ko00966);; 2-Oxocarboxylic acid metabolism (ko01210)	[R]	General function prediction only	Sulfotransferase domain;; Sulfotransferase family	Cytosolic sulfotransferase 16 OS=Arabidopsis thaliana OX=3702 GN=SOT16 PE=1 SV=1	S	Function unknown	sulfotransferase 16 [Arabidopsis thaliana]	cellular component: cell (GO:0005623);; cellular component: cell part (GO:0044464);; biological process: metabolic process (GO:0008152);; biological process: cellular process (GO:0009987);; biological process: single-organism process (GO:0044699);; biological process: response to stimulus (GO:0050896);; biological process: biological regulation (GO:0065007);; biological process: signaling (GO:002…
AT1G24100	UGT74B1	42.7273	2833	34.9684	2660	50.069	4030	39.0134	3251	47.3514	3223	82.6321	5630	140.137	9393	61.0342	5048	76.735	7110	81.3592	4791	2.83e-06	1.10572	up	[G]	Carbohydrate transport and metabolism	Cellular Component: nucleus (GO:0005634);; Biological Process: tryptophan catabolic process (GO:0006569);; Biological Process: indoleacetic acid biosynthetic process (GO:0009684);; Biological Process: glucosinolate biosynthetic process (GO:0019761);; Biological Process: defense response to bacterium (GO:0042742);; Molecular Function: thiohydroximate beta-D-glucosyltransferase activity (GO:0047251…	K11820|0|ath:AT1G24100|K11820 N-hydroxythioamide S-beta-glucosyltransferase [EC:2.4.1.195] | (RefSeq) UGT74B1; UDP-glucosyl transferase 74B1	Tryptophan metabolism (ko00380);; Glucosinolate biosynthesis (ko00966);; 2-Oxocarboxylic acid metabolism (ko01210)	[GC]	Carbohydrate transport and metabolism;; Energy production and conversion	UDP-glucoronosyl and UDP-glucosyl transferase	UDP-glycosyltransferase 74B1 OS=Arabidopsis thaliana OX=3702 GN=UGT74B1 PE=1 SV=1	S	Function unknown	UDP-glucosyl transferase 74B1 [Arabidopsis thaliana]	cellular component: cell (GO:0005623);; cellular component: organelle (GO:0043226);; cellular component: cell part (GO:0044464);; biological process: metabolic process (GO:0008152);; biological process: cellular process (GO:0009987);; biological process: single-organism process (GO:0044699);; biological process: biological regulation (GO:0065007);; biological process: response to stimulus (GO:005…
AT2G20610	SUR1	65.4354	4623	53.0148	4306	73.0268	6275	56.8924	5096	69.1849	5057	108.656	7936	159.615	11432	82.4406	7293	99.2791	9846	109.117	6878	1.71e-05	0.90201	up	[E]	Amino acid transport and metabolism	Biological Process: regulation of cell growth by extracellular stimulus (GO:0001560);; Cellular Component: cytoplasm (GO:0005737);; Biological Process: pentose-phosphate shunt (GO:0006098);; Biological Process: glycine catabolic process (GO:0006546);; Biological Process: tryptophan catabolic process (GO:0006569);; Biological Process: unsaturated fatty acid biosynthetic process (GO:0006636);; Biol…	K11819|0|ath:AT2G20610|K11819 S-alkyl-thiohydroximate lyase SUR1 [EC:4.4.1.-] | (RefSeq) SUR1; Tyrosine transaminase family protein	Tryptophan metabolism (ko00380);; Glucosinolate biosynthesis (ko00966);; 2-Oxocarboxylic acid metabolism (ko01210)	[E]	Amino acid transport and metabolism	Aminotransferase class I and II;; Beta-eliminating lyase	S-alkyl-thiohydroximate lyase SUR1 OS=Arabidopsis thaliana OX=3702 GN=SUR1 PE=1 SV=1	E	Amino acid transport and metabolism	Tyrosine transaminase family protein [Arabidopsis thaliana]	biological process: biological regulation (GO:0065007);; cellular component: cell (GO:0005623);; cellular component: cell part (GO:0044464);; biological process: metabolic process (GO:0008152);; biological process: cellular process (GO:0009987);; biological process: single-organism process (GO:0044699);; molecular function: catalytic activity (GO:0003824);; cellular component: membrane (GO:001602…
AT4G31500	CYP83B1	286.492	21083	186.566	15753	259.207	23156	265.534	24555	219.025	16548	308.958	23366	748.819	55714	250.61	23005	262.923	27042	374.219	24462	0.0206026	0.738492	up	[QV]	Secondary metabolites biosynthesis, transport and catabolism;; Defense mechanisms	Biological Process: sulfur amino acid metabolic process (GO:0000096);; Biological Process: tryptophan biosynthetic process (GO:0000162);; Molecular Function: iron ion binding (GO:0005506);; Cellular Component: mitochondrion (GO:0005739);; Cellular Component: endoplasmic reticulum (GO:0005783);; Cellular Component: plasma membrane (GO:0005886);; Biological Process: glycine catabolic process (GO:00…	K11818|0|ath:AT4G31500|K11818 cytochrome P450 family 83 subfamily B polypeptide 1 [EC:1.14.-.-] | (RefSeq) CYP83B1; cytochrome P450, family 83, subfamily B, polypeptide 1	Tryptophan metabolism (ko00380);; Glucosinolate biosynthesis (ko00966);; 2-Oxocarboxylic acid metabolism (ko01210)	[Q]	Secondary metabolites biosynthesis, transport and catabolism	Cytochrome P450	Cytochrome P450 83B1 OS=Arabidopsis thaliana OX=3702 GN=CYP83B1 PE=1 SV=1	Q	Secondary metabolites biosynthesis, transport and catabolism	cytochrome P450, family 83, subfamily B, polypeptide 1 [Arabidopsis thaliana]	biological process: metabolic process (GO:0008152);; biological process: cellular process (GO:0009987);; biological process: single-organism process (GO:0044699);; molecular function: binding (GO:0005488);; cellular component: cell (GO:0005623);; cellular component: organelle (GO:0043226);; cellular component: cell part (GO:0044464);; cellular component: membrane (GO:0016020);; molecular function…
AT3G44300	NIT2	1.77927	107	0.692237	48	1.46205	107	0.490081	37	1.11922	69	0.032647	3	0.679853	42	0.072086	6	0.083382	7	0.157637	9	0.00474007	-1.42787	down	[R]	General function prediction only	Cellular Component: cytosol (GO:0005829);; Cellular Component: plasma membrane (GO:0005886);; Cellular Component: plasmodesma (GO:0009506);; Cellular Component: chloroplast (GO:0009507);; Biological Process: response to bacterium (GO:0009617);; Biological Process: indoleacetic acid biosynthetic process (GO:0009684);; Biological Process: cellular response to sulfate starvation (GO:0009970);; Biolo…	K01501|0|ath:AT3G44300|K01501 nitrilase [EC:3.5.5.1] | (RefSeq) NIT2; nitrilase 2	Tryptophan metabolism (ko00380);; Cyanoamino acid metabolism (ko00460);; Nitrogen metabolism (ko00910)	[E]	Amino acid transport and metabolism	Carbon-nitrogen hydrolase	Nitrilase 2 OS=Arabidopsis thaliana OX=3702 GN=NIT2 PE=1 SV=1	S	Function unknown	nitrilase 2 [Arabidopsis thaliana]	cellular component: cell (GO:0005623);; cellular component: cell part (GO:0044464);; cellular component: membrane (GO:0016020);; cellular component: cell junction (GO:0030054);; cellular component: organelle (GO:0043226);; biological process: response to stimulus (GO:0050896);; biological process: multi-organism process (GO:0051704);; biological process: metabolic process (GO:0008152);; biologica…
AT4G24670	TAR2	4.56599	287	3.70615	285	3.7228	305	3.10445	245	4.55402	313	5.75158	377	5.98066	378	6.83453	583	7.7909	683	4.68244	260	2.38e-05	0.714651	up	--	--	Biological Process: indoleacetic acid biosynthetic process (GO:0009684);; Biological Process: response to ethylene (GO:0009723);; Biological Process: positive gravitropism (GO:0009958);; Biological Process: maintenance of root meristem identity (GO:0010078);; Biological Process: phloem or xylem histogenesis (GO:0010087);; Biological Process: cotyledon vascular tissue pattern formation (GO:0010588…	K16903|0|ath:AT4G24670|K16903 L-tryptophan---pyruvate aminotransferase [EC:2.6.1.99] | (RefSeq) TAR2; tryptophan aminotransferase related 2	Tryptophan metabolism (ko00380)	--	--	Allinase;; Aminotransferase class I and II	Tryptophan aminotransferase-related protein 2 OS=Arabidopsis thaliana OX=3702 GN=TAR2 PE=2 SV=1	E	Amino acid transport and metabolism	tryptophan aminotransferase related 2 [Arabidopsis thaliana]	biological process: metabolic process (GO:0008152);; biological process: cellular process (GO:0009987);; biological process: single-organism process (GO:0044699);; biological process: biological regulation (GO:0065007);; biological process: response to stimulus (GO:0050896);; biological process: multicellular organismal process (GO:0032501);; biological process: developmental process (GO:0032502)…
AT5G20960	AAO1	1.73476	329	1.73466	377	1.32008	304	1.34826	321	1.56239	304	0.590344	115	0.894214	171	1.09047	258	0.874243	232	0.674839	114	2.17e-05	-0.76403	down	[F]	Nucleotide transport and metabolism	--	K11817|0|ath:AT5G20960|K11817 indole-3-acetaldehyde oxidase [EC:1.2.3.7] | (RefSeq) AO1; aldehyde oxidase 1	Tryptophan metabolism (ko00380)	[F]	Nucleotide transport and metabolism	Molybdopterin-binding domain of aldehyde dehydrogenase;; FAD binding domain in molybdopterin dehydrogenase;; Aldehyde oxidase and xanthine dehydrogenase, a/b hammerhead domain;; CO dehydrogenase flavoprotein C-terminal domain;; [2Fe-2S] binding domain;; 2Fe-2S iron-sulfur cluster binding domain	Indole-3-acetaldehyde oxidase OS=Arabidopsis thaliana OX=3702 GN=AAO1 PE=1 SV=2	F	Nucleotide transport and metabolism	aldehyde oxidase 1 [Arabidopsis thaliana]	--
AT3G43600	AAO2	1.62081	296	1.53737	321	1.12721	248	1.33964	307	1.71131	317	1.9098	356	1.83213	335	2.74295	618	3.01694	768	1.86454	300	5.69e-05	0.709225	up	[F]	Nucleotide transport and metabolism	Molecular Function: iron ion binding (GO:0005506);; Molecular Function: copper ion binding (GO:0005507);; Cellular Component: extracellular region (GO:0005576);; Cellular Component: cell wall (GO:0005618);; Cellular Component: cytosol (GO:0005829);; Molecular Function: primary amine oxidase activity (GO:0008131);; Molecular Function: UDP-N-acetylmuramate dehydrogenase activity (GO:0008762);; Mole…	K11817|0|ath:AT3G43600|K11817 indole-3-acetaldehyde oxidase [EC:1.2.3.7] | (RefSeq) AAO2; aldehyde oxidase 2	Tryptophan metabolism (ko00380)	[F]	Nucleotide transport and metabolism	Molybdopterin-binding domain of aldehyde dehydrogenase;; FAD binding domain in molybdopterin dehydrogenase;; Aldehyde oxidase and xanthine dehydrogenase, a/b hammerhead domain;; CO dehydrogenase flavoprotein C-terminal domain;; [2Fe-2S] binding domain;; 2Fe-2S iron-sulfur cluster binding domain	Indole-3-acetaldehyde oxidase OS=Arabidopsis thaliana OX=3702 GN=AAO2 PE=1 SV=2	F	Nucleotide transport and metabolism	aldehyde oxidase 2 [Arabidopsis thaliana]	molecular function: binding (GO:0005488);; cellular component: extracellular region (GO:0005576);; cellular component: cell (GO:0005623);; cellular component: cell part (GO:0044464);; biological process: metabolic process (GO:0008152);; biological process: single-organism process (GO:0044699);; molecular function: catalytic activity (GO:0003824);; molecular function: electron carrier activity (GO…
AT4G28720	YUC8	3.32302	235	3.95173	321	4.23312	363	4.69761	417	3.29443	239	1.7666	129	2.58586	185	3.14456	277	0.978229	97	1.11782	71	0.0115535	-0.8191	down	[P]	Inorganic ion transport and metabolism	Molecular Function: N,N-dimethylaniline monooxygenase activity (GO:0004499);; Biological Process: brassinosteroid mediated signaling pathway (GO:0009742);; Biological Process: auxin biosynthetic process (GO:0009851);; Molecular Function: flavin adenine dinucleotide binding (GO:0050660);; Molecular Function: NADP binding (GO:0050661);; Biological Process: oxidation-reduction process (GO:0055114);;	K11816|0|ath:AT4G28720|K11816 indole-3-pyruvate monooxygenase [EC:1.14.13.168] | (RefSeq) YUC8; Flavin-binding monooxygenase family protein	Tryptophan metabolism (ko00380)	[Q]	Secondary metabolites biosynthesis, transport and catabolism	Flavin-binding monooxygenase-like;; Pyridine nucleotide-disulphide oxidoreductase;; L-lysine 6-monooxygenase (NADPH-requiring);; Pyridine nucleotide-disulphide oxidoreductase;; FAD-NAD(P)-binding;; NAD(P)-binding Rossmann-like domain;; Pyridine nucleotide-disulphide oxidoreductase	Probable indole-3-pyruvate monooxygenase YUCCA8 OS=Arabidopsis thaliana OX=3702 GN=YUC8 PE=2 SV=1	P	Inorganic ion transport and metabolism	Flavin-binding monooxygenase family protein [Arabidopsis thaliana]	biological process: metabolic process (GO:0008152);; biological process: single-organism process (GO:0044699);; molecular function: catalytic activity (GO:0003824);; biological process: cellular process (GO:0009987);; biological process: signaling (GO:0023052);; biological process: response to stimulus (GO:0050896);; biological process: biological regulation (GO:0065007);; molecular function: bin…
AT1G04610	YUC3	0.151178	12	0.095821	9	0.09057	9	0.021363	2	0.133866	11	0	0	0	0	0.022035	3	0	0	0	0	0.0109383	-1.34764	down	[P]	Inorganic ion transport and metabolism	Molecular Function: N,N-dimethylaniline monooxygenase activity (GO:0004499);; Cellular Component: nucleus (GO:0005634);; Biological Process: auxin biosynthetic process (GO:0009851);; Molecular Function: flavin adenine dinucleotide binding (GO:0050660);; Molecular Function: NADP binding (GO:0050661);; Biological Process: oxidation-reduction process (GO:0055114);;	K11816|0|ath:AT1G04610|K11816 indole-3-pyruvate monooxygenase [EC:1.14.13.168] | (RefSeq) YUC3; YUCCA 3	Tryptophan metabolism (ko00380)	[Q]	Secondary metabolites biosynthesis, transport and catabolism	Flavin-binding monooxygenase-like;; Pyridine nucleotide-disulphide oxidoreductase;; L-lysine 6-monooxygenase (NADPH-requiring);; Pyridine nucleotide-disulphide oxidoreductase;; Pyridine nucleotide-disulphide oxidoreductase;; FAD binding domain;; FAD-NAD(P)-binding;; NAD(P)-binding Rossmann-like domain	Probable indole-3-pyruvate monooxygenase YUCCA3 OS=Arabidopsis thaliana OX=3702 GN=YUC3 PE=2 SV=1	P	Inorganic ion transport and metabolism	YUCCA 3 [Arabidopsis thaliana]	biological process: metabolic process (GO:0008152);; biological process: single-organism process (GO:0044699);; molecular function: catalytic activity (GO:0003824);; cellular component: cell (GO:0005623);; cellular component: organelle (GO:0043226);; cellular component: cell part (GO:0044464);; biological process: cellular process (GO:0009987);; biological process: biological regulation (GO:00650…
AT2G44750	TPK2	9.02997	401	10.5725	534	6.77023	361	11.4408	630	10.2587	459	6.36639	293	4.73187	216	6.64346	370	4.04773	252	5.36347	212	0.00280285	-0.648849	down	[H]	Coenzyme transport and metabolism	Biological Process: polysaccharide biosynthetic process (GO:0000271);; Molecular Function: thiamine diphosphokinase activity (GO:0004788);; Molecular Function: ATP binding (GO:0005524);; Cellular Component: vacuolar membrane (GO:0005774);; Cellular Component: cytosol (GO:0005829);; Biological Process: thiamine metabolic process (GO:0006772);; Biological Process: calcium ion transport (GO:0006816)…	K00949|0|ath:AT2G44750|K00949 thiamine pyrophosphokinase [EC:2.7.6.2] | (RefSeq) TPK2; thiamin pyrophosphokinase 2	Thiamine metabolism (ko00730)	[H]	Coenzyme transport and metabolism	Thiamin pyrophosphokinase, catalytic domain;; Thiamin pyrophosphokinase, vitamin B1 binding domain	Thiamine pyrophosphokinase 2 OS=Arabidopsis thaliana OX=3702 GN=TPK2 PE=2 SV=1	H	Coenzyme transport and metabolism	thiamin pyrophosphokinase 2 [Arabidopsis thaliana]	biological process: metabolic process (GO:0008152);; biological process: single-organism process (GO:0044699);; molecular function: catalytic activity (GO:0003824);; molecular function: binding (GO:0005488);; cellular component: cell (GO:0005623);; cellular component: membrane (GO:0016020);; cellular component: organelle (GO:0043226);; cellular component: organelle part (GO:0044422);; cellular co…
AT5G15860	ATPCME	18.8673	1238	14.7869	1106	12.8253	1007	16.0857	1312	12.1624	827	6.70453	446	7.37061	479	10.5523	864	6.38893	589	8.99153	532	0.000105713	-0.753281	down	[I]	Lipid transport and metabolism	Cellular Component: Golgi membrane (GO:0000139);; Molecular Function: carboxylic ester hydrolase activity (GO:0004091);; Cellular Component: extracellular region (GO:0005576);; Cellular Component: endoplasmic reticulum membrane (GO:0005789);; Biological Process: fatty acid catabolic process (GO:0009062);; Biological Process: response to abscisic acid (GO:0009737);; Molecular Function: prenylcyste…	K15889|0|ath:AT5G15860|K15889 prenylcysteine alpha-carboxyl methylesterase [EC:3.1.1.-] | (RefSeq) PCME; prenylcysteine methylesterase	Terpenoid backbone biosynthesis (ko00900)	[R]	General function prediction only	alpha/beta hydrolase fold;; Carboxylesterase family;; Prolyl oligopeptidase family	Isoprenylcysteine alpha-carbonyl methylesterase ICME OS=Arabidopsis thaliana OX=3702 GN=ICME PE=2 SV=1	I	Lipid transport and metabolism	prenylcysteine methylesterase [Arabidopsis thaliana]	cellular component: cell (GO:0005623);; cellular component: membrane (GO:0016020);; cellular component: organelle (GO:0043226);; cellular component: organelle part (GO:0044422);; cellular component: cell part (GO:0044464);; cellular component: extracellular region (GO:0005576);; cellular component: membrane part (GO:0044425);; biological process: metabolic process (GO:0008152);; biological proces…
AT2G34630	GPPS	14.0686	878	13.427	963	13.0121	977	13.4348	1044	13.7515	876	20.2824	1297	20.8871	1312	17.3485	1341	20.8876	1827	20.2945	1119	5.42e-09	0.670098	up	[H]	Coenzyme transport and metabolism	Molecular Function: dimethylallyltranstransferase activity (GO:0004161);; Cellular Component: mitochondrion (GO:0005739);; Biological Process: ubiquinone biosynthetic process (GO:0006744);; Biological Process: isoprenoid biosynthetic process (GO:0008299);; Cellular Component: chloroplast (GO:0009507);; Biological Process: embryo development (GO:0009790);; Biological Process: positive gravitropism…	K14066|0|ath:AT2G34630|K14066 geranyl diphosphate synthase [EC:2.5.1.1] | (RefSeq) GPS1; geranyl diphosphate synthase 1	Terpenoid backbone biosynthesis (ko00900)	[H]	Coenzyme transport and metabolism	Polyprenyl synthetase	Solanesyl diphosphate synthase 3, chloroplastic/mitochondrial OS=Arabidopsis thaliana OX=3702 GN=SPS3 PE=1 SV=1	H	Coenzyme transport and metabolism	geranyl diphosphate synthase 1 [Arabidopsis thaliana]	molecular function: catalytic activity (GO:0003824);; cellular component: cell (GO:0005623);; cellular component: organelle (GO:0043226);; cellular component: cell part (GO:0044464);; biological process: metabolic process (GO:0008152);; biological process: cellular process (GO:0009987);; biological process: single-organism process (GO:0044699);; biological process: multicellular organismal proces…
AT5G58770	AT5G58770	8.50121	399	9.4848	509	11.0038	621	10.7506	628	8.33177	402	21.3115	1017	25.9729	1214	25.8521	1492	43.505	2825	40.4447	1661	7.45e-17	1.71664	up	[I]	Lipid transport and metabolism	Biological Process: ubiquinone biosynthetic process (GO:0006744);; Molecular Function: di-trans,poly-cis-decaprenylcistransferase activity (GO:0008834);; Cellular Component: chloroplast (GO:0009507);; Biological Process: dolichol biosynthetic process (GO:0019408);; Molecular Function: dehydrodolichyl diphosphate synthase activity (GO:0045547);;	K11778|0|ath:AT5G58770|K11778 ditrans,polycis-polyprenyl diphosphate synthase [EC:2.5.1.87] | (RefSeq) cPT4; Undecaprenyl pyrophosphate synthetase family protein	Terpenoid backbone biosynthesis (ko00900)	[I]	Lipid transport and metabolism	Putative undecaprenyl diphosphate synthase	Dehydrodolichyl diphosphate synthase 2 OS=Arabidopsis thaliana OX=3702 GN=At5g58770 PE=2 SV=2	I	Lipid transport and metabolism	Undecaprenyl pyrophosphate synthetase family protein [Arabidopsis thaliana]	biological process: metabolic process (GO:0008152);; biological process: cellular process (GO:0009987);; biological process: single-organism process (GO:0044699);; molecular function: catalytic activity (GO:0003824);; cellular component: cell (GO:0005623);; cellular component: organelle (GO:0043226);; cellular component: cell part (GO:0044464)
AT1G78510	SPS1	20.9831	1417	24.5927	1905	21.6252	1772	21.4905	1823	22.9138	1588	24.9312	1729	26.5732	1814	31.5703	2658	45.7103	4312	32.4955	1949	3.66e-05	0.620184	up	[H]	Coenzyme transport and metabolism	Biological Process: response to hypoxia (GO:0001666);; Cellular Component: nucleus (GO:0005634);; Cellular Component: mitochondrion (GO:0005739);; Cellular Component: endoplasmic reticulum (GO:0005783);; Cellular Component: cytosol (GO:0005829);; Cellular Component: plasma membrane (GO:0005886);; Biological Process: ubiquinone biosynthetic process (GO:0006744);; Biological Process: isoprenoid bio…	K05356|0|ath:AT1G78510|K05356 all-trans-nonaprenyl-diphosphate synthase [EC:2.5.1.84 2.5.1.85] | (RefSeq) SPS1; solanesyl diphosphate synthase 1	Terpenoid backbone biosynthesis (ko00900)	[H]	Coenzyme transport and metabolism	Polyprenyl synthetase	Solanesyl diphosphate synthase 1 OS=Arabidopsis thaliana OX=3702 GN=SPS1 PE=1 SV=1	H	Coenzyme transport and metabolism	solanesyl diphosphate synthase 1 [Arabidopsis thaliana]	biological process: response to stimulus (GO:0050896);; cellular component: cell (GO:0005623);; cellular component: organelle (GO:0043226);; cellular component: cell part (GO:0044464);; cellular component: membrane (GO:0016020);; biological process: metabolic process (GO:0008152);; biological process: cellular process (GO:0009987);; biological process: single-organism process (GO:0044699);; biolo…
AT1G17050	SPS2	15.5614	1046	14.6477	1129	17.1128	1396	16.7496	1413	20.7974	1434	38.6498	2666	34.7228	2359	39.4488	3302	54.0213	5071	39.9727	2385	3.32e-23	1.36137	up	[H]	Coenzyme transport and metabolism	Biological Process: response to hypoxia (GO:0001666);; Cellular Component: nucleus (GO:0005634);; Cellular Component: mitochondrion (GO:0005739);; Cellular Component: endoplasmic reticulum (GO:0005783);; Cellular Component: cytosol (GO:0005829);; Cellular Component: plasma membrane (GO:0005886);; Biological Process: ubiquinone biosynthetic process (GO:0006744);; Biological Process: isoprenoid bio…	K05356|0|ath:AT1G17050|K05356 all-trans-nonaprenyl-diphosphate synthase [EC:2.5.1.84 2.5.1.85] | (RefSeq) SPS2; solanesyl diphosphate synthase 2	Terpenoid backbone biosynthesis (ko00900)	[H]	Coenzyme transport and metabolism	Polyprenyl synthetase	Solanesyl diphosphate synthase 2, chloroplastic OS=Arabidopsis thaliana OX=3702 GN=SPS2 PE=1 SV=1	H	Coenzyme transport and metabolism	solanesyl diphosphate synthase 2 [Arabidopsis thaliana]	biological process: response to stimulus (GO:0050896);; cellular component: cell (GO:0005623);; cellular component: organelle (GO:0043226);; cellular component: cell part (GO:0044464);; cellular component: membrane (GO:0016020);; biological process: metabolic process (GO:0008152);; biological process: cellular process (GO:0009987);; biological process: single-organism process (GO:0044699);; cellu…
AT4G34350	CLB6	295.429	20906	270.291	21947	293.946	25251	296.717	26385	303.36	22039	402.598	29279	400.827	28678	403.782	35642	449.843	44490	407.006	25583	1.49e-14	0.609468	up	[I]	Lipid transport and metabolism	Cellular Component: chloroplast stroma (GO:0009570);; Biological Process: isopentenyl diphosphate biosynthetic process, methylerythritol 4-phosphate pathway (GO:0019288);; Molecular Function: 4-hydroxy-3-methylbut-2-en-1-yl diphosphate synthase activity (GO:0046429);; Biological Process: response to antibiotic (GO:0046677);; Molecular Function: 4-hydroxy-3-methylbut-2-en-1-yl diphosphate reductas…	K03527|0|ath:AT4G34350|K03527 4-hydroxy-3-methylbut-2-en-1-yl diphosphate reductase [EC:1.17.7.4] | (RefSeq) HDR; 4-hydroxy-3-methylbut-2-enyl diphosphate reductase	Terpenoid backbone biosynthesis (ko00900)	--	--	LytB protein	4-hydroxy-3-methylbut-2-enyl diphosphate reductase, chloroplastic OS=Arabidopsis thaliana OX=3702 GN=ISPH PE=2 SV=1	I	Lipid transport and metabolism	4-hydroxy-3-methylbut-2-enyl diphosphate reductase [Arabidopsis thaliana]	cellular component: cell (GO:0005623);; cellular component: organelle (GO:0043226);; cellular component: organelle part (GO:0044422);; cellular component: cell part (GO:0044464);; biological process: metabolic process (GO:0008152);; biological process: cellular process (GO:0009987);; biological process: single-organism process (GO:0044699);; molecular function: catalytic activity (GO:0003824);; b…
AT1G51310	AT1G51310	5.96784	450	8.31908	659	7.64666	700	8.75505	822	6.92487	536	13.4355	1044	12.0501	911	11.4576	1079	13.1262	1372	12.6306	840	1.63e-09	0.858229	up	[J]	Translation, ribosomal structure and biogenesis	--	K21027|0|ath:AT1G51310|K21027 tRNA-5-taurinomethyluridine 2-sulfurtransferase [EC:2.8.1.14] | (RefSeq) tRNA (5-methylaminomethyl-2-thiouridylate)-methyltransferase	Sulfur relay system (ko04122)	[J]	Translation, ribosomal structure and biogenesis	tRNA methyl transferase;; Asparagine synthase	--	J	Translation, ribosomal structure and biogenesis	tRNA (5-methylaminomethyl-2-thiouridylate)-methyltransferase [Arabidopsis thaliana]	--
AT1G53580	GLX2-3	112.402	5860	108.336	6480	101.146	6401	114.029	7470	74.3274	3979	45.0877	2416	81.3806	4290	52.3998	3408	37.942	2765	56.674	2625	0.00229711	-0.727477	down	[R]	General function prediction only	--	K17725|0|ath:AT1G53580|K17725 sulfur dioxygenase [EC:1.13.11.18] | (RefSeq) GLY3; glyoxalase II 3	Sulfur metabolism (ko00920)	[R]	General function prediction only	Metallo-beta-lactamase superfamily	Persulfide dioxygenase ETHE1 homolog, mitochondrial OS=Arabidopsis thaliana OX=3702 GN=GLY3 PE=1 SV=3	S	Function unknown	glyoxalase II 3 [Arabidopsis thaliana]	--
AT4G10040	CYTC-2	10.7884	297	10.009	316	12.4101	415	11.3994	394	13.6089	385	16.0276	453	13.2544	369	15.4625	531	22.2269	855	17.2509	422	0.000251194	0.621764	up	[C]	Energy production and conversion	Molecular Function: iron ion binding (GO:0005506);; Molecular Function: copper ion binding (GO:0005507);; Cellular Component: mitochondrion (GO:0005739);; Cellular Component: Golgi apparatus (GO:0005794);; Cellular Component: cytosol (GO:0005829);; Molecular Function: electron carrier activity (GO:0009055);; Molecular Function: heme binding (GO:0020037);; Biological Process: electron transport ch…	K08738|1.77474e-78|crb:CARUB_v10002289mg|K08738 cytochrome c | (RefSeq) hypothetical protein	Sulfur metabolism (ko00920)	[C]	Energy production and conversion	Cytochrome c;; Cytochrome C oxidase, cbb3-type, subunit III	Cytochrome c-2 OS=Arabidopsis thaliana OX=3702 GN=CYTC-2 PE=1 SV=1	C	Energy production and conversion	cytochrome c-2 [Arabidopsis thaliana]	molecular function: binding (GO:0005488);; cellular component: cell (GO:0005623);; cellular component: organelle (GO:0043226);; cellular component: cell part (GO:0044464);; molecular function: electron carrier activity (GO:0009055);; biological process: metabolic process (GO:0008152);; biological process: cellular process (GO:0009987);; biological process: single-organism process (GO:0044699);; c…
AT4G21990	2019-04-03	3.77	284	2.8793	249	3.96937	363	2.82108	267	3.14836	244	4.97699	386	6.45568	492	5.95262	559	13.2981	1400	12.2849	822	8.88e-07	1.35665	up	[EH]	Amino acid transport and metabolism;; Coenzyme transport and metabolism	Biological Process: sulfate assimilation (GO:0000103);; Cellular Component: chloroplast (GO:0009507);; Molecular Function: adenylyl-sulfate reductase activity (GO:0009973);; Molecular Function: oxidoreductase activity, acting on a sulfur group of donors, disulfide as acceptor (GO:0016671);; Biological Process: sulfate reduction (GO:0019419);; Biological Process: cell redox homeostasis (GO:0045454…	K05907|0|ath:AT4G21990|K05907 adenylyl-sulfate reductase (glutathione) [EC:1.8.4.9] | (RefSeq) APR3; APS reductase 3	Sulfur metabolism (ko00920)	[E]	Amino acid transport and metabolism	Phosphoadenosine phosphosulfate reductase family;; Thioredoxin	5&apos;-adenylylsulfate reductase 3, chloroplastic OS=Arabidopsis thaliana OX=3702 GN=APR3 PE=2 SV=2	P	Inorganic ion transport and metabolism	PRH26 [Arabidopsis thaliana]	biological process: metabolic process (GO:0008152);; biological process: cellular process (GO:0009987);; cellular component: cell (GO:0005623);; cellular component: organelle (GO:0043226);; cellular component: cell part (GO:0044464);; biological process: single-organism process (GO:0044699);; molecular function: catalytic activity (GO:0003824);; biological process: biological regulation (GO:00650…
AT4G04610	2019-04-01	20.1416	1495	16.0873	1370	28.8188	2596	17.7562	1656	15.0987	1150	18.4629	1408	58.4793	4386	20.5717	1904	34.7785	3606	40.1576	2646	0.00981469	0.844428	up	[EH]	Amino acid transport and metabolism;; Coenzyme transport and metabolism	Biological Process: sulfate assimilation (GO:0000103);; Cellular Component: chloroplast thylakoid (GO:0009534);; Cellular Component: chloroplast stroma (GO:0009570);; Biological Process: indoleacetic acid biosynthetic process (GO:0009684);; Molecular Function: adenylyl-sulfate reductase activity (GO:0009973);; Molecular Function: oxidoreductase activity, acting on a sulfur group of donors, disulf…	K05907|0|ath:AT4G04610|K05907 adenylyl-sulfate reductase (glutathione) [EC:1.8.4.9] | (RefSeq) APR1; APS reductase 1	Sulfur metabolism (ko00920)	[E]	Amino acid transport and metabolism	Phosphoadenosine phosphosulfate reductase family;; Thioredoxin	5&apos;-adenylylsulfate reductase 1, chloroplastic OS=Arabidopsis thaliana OX=3702 GN=APR1 PE=1 SV=2	P	Inorganic ion transport and metabolism	APS reductase 1 [Arabidopsis thaliana]	biological process: metabolic process (GO:0008152);; biological process: cellular process (GO:0009987);; cellular component: cell (GO:0005623);; cellular component: organelle (GO:0043226);; cellular component: organelle part (GO:0044422);; cellular component: cell part (GO:0044464);; biological process: single-organism process (GO:0044699);; biological process: biological regulation (GO:0065007);…
AT1G62180	2019-04-02	22.2381	1655	27.1759	2322	27.7461	2509	27.3906	2564	27.8985	2132	49.8741	3817	44.8317	3375	54.838	5095	132.284	13765	80.0372	5295	5.65e-09	1.43933	up	[EH]	Amino acid transport and metabolism;; Coenzyme transport and metabolism	Molecular Function: phosphoadenylyl-sulfate reductase (thioredoxin) activity (GO:0004604);; Cellular Component: chloroplast thylakoid (GO:0009534);; Cellular Component: chloroplast stroma (GO:0009570);; Molecular Function: adenylyl-sulfate reductase activity (GO:0009973);; Biological Process: sulfate assimilation, phosphoadenylyl sulfate reduction by phosphoadenylyl-sulfate reductase (thioredoxin…	K05907|0|ath:AT1G62180|K05907 adenylyl-sulfate reductase (glutathione) [EC:1.8.4.9] | (RefSeq) APR2; 5'adenylylphosphosulfate reductase 2	Sulfur metabolism (ko00920)	[E]	Amino acid transport and metabolism	Phosphoadenosine phosphosulfate reductase family;; Thioredoxin	5&apos;-adenylylsulfate reductase 2, chloroplastic OS=Arabidopsis thaliana OX=3702 GN=APR2 PE=1 SV=2	P	Inorganic ion transport and metabolism	5&apos;adenylylphosphosulfate reductase 2 [Arabidopsis thaliana]	biological process: metabolic process (GO:0008152);; biological process: single-organism process (GO:0044699);; molecular function: catalytic activity (GO:0003824);; cellular component: cell (GO:0005623);; cellular component: organelle (GO:0043226);; cellular component: organelle part (GO:0044422);; cellular component: cell part (GO:0044464);; biological process: cellular process (GO:0009987);; b…
AT5G04590	SIR	130.281	12115	96.8905	10338	116.39	13139	116.171	13575	124.29	11866	204.635	19556	237.649	22343	170.679	19798	182.378	23703	175.919	14531	7.23e-08	0.834669	up	[P]	Inorganic ion transport and metabolism	Molecular Function: copper ion binding (GO:0005507);; Cellular Component: cytosol (GO:0005829);; Biological Process: glycolytic process (GO:0006096);; Biological Process: water transport (GO:0006833);; Biological Process: hyperosmotic response (GO:0006972);; Biological Process: Golgi organization (GO:0007030);; Biological Process: response to cold (GO:0009409);; Cellular Component: chloroplast st…	K00392|0|ath:AT5G04590|K00392 sulfite reductase (ferredoxin) [EC:1.8.7.1] | (RefSeq) SIR; sulfite reductase	Sulfur metabolism (ko00920)	[P]	Inorganic ion transport and metabolism	Nitrite and sulphite reductase 4Fe-4S domain;; Nitrite/Sulfite reductase ferredoxin-like half domain	Assimilatory sulfite reductase (ferredoxin), chloroplastic OS=Arabidopsis thaliana OX=3702 GN=SIR PE=1 SV=1	C	Energy production and conversion	sulfite reductase [Arabidopsis thaliana]	molecular function: binding (GO:0005488);; cellular component: cell (GO:0005623);; cellular component: cell part (GO:0044464);; biological process: metabolic process (GO:0008152);; biological process: cellular process (GO:0009987);; biological process: single-organism process (GO:0044699);; biological process: localization (GO:0051179);; biological process: response to stimulus (GO:0050896);; bio…
AT4G34650	SQS2	1.94872	124	2.14775	155	2.96412	225	3.13453	245	3.54365	204	5.76225	365	6.09908	339	4.66933	366	4.96274	430	5.175	277	3.28e-07	1.00778	up	[I]	Lipid transport and metabolism	Biological Process: acetyl-CoA metabolic process (GO:0006084);;	K00801|0|ath:AT4G34650|K00801 farnesyl-diphosphate farnesyltransferase [EC:2.5.1.21] | (RefSeq) SQS2; squalene synthase 2	Steroid biosynthesis (ko00100);; Sesquiterpenoid and triterpenoid biosynthesis (ko00909)	[I]	Lipid transport and metabolism	Squalene/phytoene synthase	Inactive squalene synthase 2 OS=Arabidopsis thaliana OX=3702 GN=SQS2 PE=1 SV=2	I	Lipid transport and metabolism	squalene synthase 2 [Arabidopsis thaliana]	biological process: metabolic process (GO:0008152);; biological process: cellular process (GO:0009987)
AT5G24150	SQP1	27.4046	2162	21.6111	1966	27.2245	2598	25.2261	2571	28.0061	2272	94.362	7621	119.754	9493	88.0037	8621	134.632	16051	104.941	8047	5.94e-46	2.15936	up	[HC]	Coenzyme transport and metabolism;; Energy production and conversion	Molecular Function: squalene monooxygenase activity (GO:0004506);; Cellular Component: extracellular region (GO:0005576);; Cellular Component: integral component of membrane (GO:0016021);; Biological Process: sterol biosynthetic process (GO:0016126);; Biological Process: pentacyclic triterpenoid biosynthetic process (GO:0019745);; Molecular Function: flavin adenine dinucleotide binding (GO:005066…	K00511|0|ath:AT5G24150|K00511 squalene monooxygenase [EC:1.14.14.17] | (RefSeq) SQP1; FAD/NAD(P)-binding oxidoreductase family protein	Steroid biosynthesis (ko00100);; Sesquiterpenoid and triterpenoid biosynthesis (ko00909)	[I]	Lipid transport and metabolism	Squalene epoxidase;; FAD binding domain;; FAD dependent oxidoreductase;; NAD(P)-binding Rossmann-like domain;; FAD binding domain;; Glucose inhibited division protein A	Squalene epoxidase 5 OS=Arabidopsis thaliana OX=3702 GN=SQE5 PE=2 SV=2	CH	Energy production and conversion;; Coenzyme transport and metabolism	FAD/NAD(P)-binding oxidoreductase family protein [Arabidopsis thaliana]	biological process: metabolic process (GO:0008152);; biological process: single-organism process (GO:0044699);; molecular function: catalytic activity (GO:0003824);; cellular component: extracellular region (GO:0005576);; cellular component: membrane (GO:0016020);; cellular component: membrane part (GO:0044425);; biological process: cellular process (GO:0009987);; molecular function: binding (GO:…
AT4G37760	SQE3	54.0558	4623	37.8671	3716	45.6349	4738	50.2457	5400	50.7041	4452	86.9149	7640	105.007	9080	88.3905	9430	100.709	12038	101.593	7718	3.47e-16	1.1112	up	[HC]	Coenzyme transport and metabolism;; Energy production and conversion	Molecular Function: squalene monooxygenase activity (GO:0004506);; Cellular Component: extracellular region (GO:0005576);; Molecular Function: electron carrier activity (GO:0009055);; Biological Process: response to wounding (GO:0009611);; Biological Process: response to sucrose (GO:0009744);; Biological Process: response to jasmonic acid (GO:0009753);; Biological Process: flavonoid biosynthetic …	K00511|0|ath:AT4G37760|K00511 squalene monooxygenase [EC:1.14.14.17] | (RefSeq) SQE3; squalene epoxidase 3	Steroid biosynthesis (ko00100);; Sesquiterpenoid and triterpenoid biosynthesis (ko00909)	[I]	Lipid transport and metabolism	Squalene epoxidase;; FAD binding domain;; FAD dependent oxidoreductase;; NAD(P)-binding Rossmann-like domain;; FAD binding domain	Squalene epoxidase 3 OS=Arabidopsis thaliana OX=3702 GN=SQE3 PE=1 SV=1	CH	Energy production and conversion;; Coenzyme transport and metabolism	squalene epoxidase 3 [Arabidopsis thaliana]	biological process: metabolic process (GO:0008152);; biological process: single-organism process (GO:0044699);; molecular function: catalytic activity (GO:0003824);; cellular component: extracellular region (GO:0005576);; molecular function: electron carrier activity (GO:0009055);; biological process: response to stimulus (GO:0050896);; biological process: cellular process (GO:0009987);; cellular…
AT2G22830	SQE2	6.46412	624	4.85393	531	3.52567	414	4.71397	576	6.37971	639	2.48834	249	2.02699	203	3.52825	428	2.62383	359	1.57831	135	5.99e-05	-0.914451	down	[HC]	Coenzyme transport and metabolism;; Energy production and conversion	Molecular Function: squalene monooxygenase activity (GO:0004506);; Molecular Function: electron carrier activity (GO:0009055);; Biological Process: response to sucrose (GO:0009744);; Biological Process: flavonoid biosynthetic process (GO:0009813);; Biological Process: response to UV-B (GO:0010224);; Biological Process: myo-inositol hexakisphosphate biosynthetic process (GO:0010264);; Cellular Com…	K00511|0|ath:AT2G22830|K00511 squalene monooxygenase [EC:1.14.14.17] | (RefSeq) SQE2; squalene epoxidase 2	Steroid biosynthesis (ko00100);; Sesquiterpenoid and triterpenoid biosynthesis (ko00909)	[I]	Lipid transport and metabolism	Squalene epoxidase;; FAD binding domain;; FAD dependent oxidoreductase;; FAD binding domain;; NAD(P)-binding Rossmann-like domain;; Glucose inhibited division protein A	Squalene epoxidase 2, mitochondrial OS=Arabidopsis thaliana OX=3702 GN=SQE2 PE=1 SV=1	CH	Energy production and conversion;; Coenzyme transport and metabolism	squalene epoxidase 2 [Arabidopsis thaliana]	biological process: metabolic process (GO:0008152);; biological process: single-organism process (GO:0044699);; molecular function: catalytic activity (GO:0003824);; molecular function: electron carrier activity (GO:0009055);; biological process: response to stimulus (GO:0050896);; biological process: cellular process (GO:0009987);; cellular component: membrane (GO:0016020);; cellular component: …
AT3G19820	DWF1	125.284	10627	148.933	14495	134.572	13855	108.453	11550	147.904	12874	88.5369	7711	64.1637	5507	101.853	10775	95.7086	11336	54.0664	4073	0.000529081	-0.599219	down	[C]	Energy production and conversion	Biological Process: polysaccharide biosynthetic process (GO:0000271);; Biological Process: polysaccharide catabolic process (GO:0000272);; Molecular Function: calmodulin binding (GO:0005516);; Cellular Component: nucleus (GO:0005634);; Cellular Component: vacuolar membrane (GO:0005774);; Cellular Component: plasma membrane (GO:0005886);; Biological Process: starch metabolic process (GO:0005982);;…	K09828|0|ath:AT3G19820|K09828 Delta24-sterol reductase [EC:1.3.1.72 1.3.1.-] | (RefSeq) DWF1; cell elongation protein / DWARF1 / DIMINUTO (DIM)	Steroid biosynthesis (ko00100)	[R]	General function prediction only	FAD binding domain	Delta(24)-sterol reductase OS=Arabidopsis thaliana OX=3702 GN=DIM PE=1 SV=2	C	Energy production and conversion	cell elongation protein / DWARF1 / DIMINUTO (DIM) [Arabidopsis thaliana]	biological process: metabolic process (GO:0008152);; biological process: single-organism process (GO:0044699);; molecular function: binding (GO:0005488);; cellular component: cell (GO:0005623);; cellular component: organelle (GO:0043226);; cellular component: cell part (GO:0044464);; cellular component: membrane (GO:0016020);; cellular component: organelle part (GO:0044422);; biological process: …
AT5G50375	CPI1	4.44874	254	5.75439	376	5.6516	391	4.36324	312	6.42229	376	2.92188	171	2.43767	141	3.60952	257	4.12821	329	1.87739	95	0.00140095	-0.695356	down	--	--	--	K08246|7.49218e-165|ath:AT5G50375|K08246 cycloeucalenol cycloisomerase [EC:5.5.1.9] | (RefSeq) CPI1; cyclopropyl isomerase	Steroid biosynthesis (ko00100)	--	--	--	Cycloeucalenol cycloisomerase OS=Arabidopsis thaliana OX=3702 GN=CPI1 PE=2 SV=1	I	Lipid transport and metabolism	cyclopropyl isomerase [Arabidopsis thaliana]	--
AT5G15470	GAUT14	5.34836	588	4.68269	607	4.12762	555	5.0827	721	5.51388	622	7.17961	826	6.19026	697	6.12917	848	7.91811	1328	7.54826	750	1.76e-05	0.629111	up	[M]	Cell wall/membrane/envelope biogenesis	Cellular Component: Golgi apparatus (GO:0005794);; Biological Process: pollen development (GO:0009555);; Biological Process: pollen tube growth (GO:0009860);; Molecular Function: polygalacturonate 4-alpha-galacturonosyltransferase activity (GO:0047262);; Biological Process: cell wall pectin biosynthetic process (GO:0052325);; Cellular Component: pollen tube (GO:0090406);;	K20867|0|ath:AT5G15470|K20867 galacturonosyltransferase 12/13/14/15 [EC:2.4.1.-] | (RefSeq) GAUT14; galacturonosyltransferase 14	Starch and sucrose metabolism (ko00500);; Amino sugar and nucleotide sugar metabolism (ko00520)	--	--	Glycosyl transferase family 8	Probable galacturonosyltransferase 14 OS=Arabidopsis thaliana OX=3702 GN=GAUT14 PE=2 SV=1	G	Carbohydrate transport and metabolism	galacturonosyltransferase 14 [Arabidopsis thaliana]	cellular component: cell (GO:0005623);; cellular component: organelle (GO:0043226);; cellular component: cell part (GO:0044464);; biological process: multicellular organismal process (GO:0032501);; biological process: developmental process (GO:0032502);; biological process: single-organism process (GO:0044699);; biological process: reproduction (GO:0000003);; biological process: cellular process …
AT3G58790	GAUT15	5.75699	572	5.53229	631	5.27026	639	6.82048	853	6.92376	667	10.3897	1006	9.45907	900	7.54802	891	9.60303	1266	10.5033	923	3.22e-05	0.707827	up	--	--	--	K20867|0|ath:AT3G58790|K20867 galacturonosyltransferase 12/13/14/15 [EC:2.4.1.-] | (RefSeq) GAUT15; galacturonosyltransferase 15	Starch and sucrose metabolism (ko00500);; Amino sugar and nucleotide sugar metabolism (ko00520)	--	--	Glycosyl transferase family 8	Probable galacturonosyltransferase 15 OS=Arabidopsis thaliana OX=3702 GN=GAUT15 PE=2 SV=1	O	Posttranslational modification, protein turnover, chaperones	galacturonosyltransferase 15 [Arabidopsis thaliana]	--
AT5G64570	XYL4	83.2969	8841	81.9311	9957	57.6739	7414	67.9521	9089	44.2871	4823	16.8184	1835	37.1598	3992	24.6555	3278	18.215	2712	19.0163	1797	1.16e-07	-1.31048	down	[G]	Carbohydrate transport and metabolism	Cellular Component: cell wall (GO:0005618);; Molecular Function: xylan 1,4-beta-xylosidase activity (GO:0009044);; Biological Process: xylan catabolic process (GO:0045493);; Cellular Component: apoplast (GO:0048046);;	K15920|0|ath:AT5G64570|K15920 beta-D-xylosidase 4 [EC:3.2.1.37] | (RefSeq) XYL4; beta-D-xylosidase 4	Starch and sucrose metabolism (ko00500);; Amino sugar and nucleotide sugar metabolism (ko00520)	--	--	Glycosyl hydrolase family 3 C-terminal domain;; Glycosyl hydrolase family 3 N terminal domain;; Fibronectin type III-like domain	Beta-D-xylosidase 4 OS=Arabidopsis thaliana OX=3702 GN=BXL4 PE=1 SV=1	G	Carbohydrate transport and metabolism	beta-D-xylosidase 4 [Arabidopsis thaliana]	cellular component: cell (GO:0005623);; cellular component: cell part (GO:0044464);; molecular function: catalytic activity (GO:0003824);; biological process: metabolic process (GO:0008152);; biological process: cellular process (GO:0009987);; cellular component: extracellular region (GO:0005576)
AT2G20810	GAUT10	10.5193	850	10.8627	1007	10.1717	998	10.9787	1115	10.8712	902	15.4272	1281	16.0095	1308	14.5606	1467	14.8292	1674	14.9201	1071	1.99e-09	0.614996	up	--	--	Cellular Component: endosome (GO:0005768);; Cellular Component: Golgi apparatus (GO:0005794);; Cellular Component: trans-Golgi network (GO:0005802);; Biological Process: carbohydrate biosynthetic process (GO:0016051);; Molecular Function: polygalacturonate 4-alpha-galacturonosyltransferase activity (GO:0047262);;	K13648|0|ath:AT2G20810|K13648 alpha-1,4-galacturonosyltransferase [EC:2.4.1.43] | (RefSeq) GAUT10; galacturonosyltransferase 10	Starch and sucrose metabolism (ko00500);; Amino sugar and nucleotide sugar metabolism (ko00520)	--	--	Glycosyl transferase family 8	Probable galacturonosyltransferase 10 OS=Arabidopsis thaliana OX=3702 GN=GAUT10 PE=2 SV=2	G	Carbohydrate transport and metabolism	hypothetical protein AXX17_AT2G16210 [Arabidopsis thaliana]	cellular component: cell (GO:0005623);; cellular component: organelle (GO:0043226);; cellular component: cell part (GO:0044464);; cellular component: organelle part (GO:0044422);; biological process: metabolic process (GO:0008152);; biological process: single-organism process (GO:0044699);; molecular function: catalytic activity (GO:0003824)
AT2G18700	ATTPS11	165.502	19628	130.082	17698	104.196	14988	141.449	21081	105.459	12833	64.9218	7908	75.5657	9046	105.66	15626	33.6312	5564	87.2438	9179	0.0267208	-0.640991	down	[G]	Carbohydrate transport and metabolism	Molecular Function: alpha,alpha-trehalose-phosphate synthase (UDP-forming) activity (GO:0003825);; Molecular Function: trehalose-phosphatase activity (GO:0004805);; Cellular Component: nucleus (GO:0005634);; Cellular Component: mitochondrion (GO:0005739);; Cellular Component: cytosol (GO:0005829);; Biological Process: trehalose biosynthetic process (GO:0005992);;	K16055|0|ath:AT2G18700|K16055 trehalose 6-phosphate synthase/phosphatase [EC:2.4.1.15 3.1.3.12] | (RefSeq) TPS11; trehalose phosphatase/synthase 11	Starch and sucrose metabolism (ko00500)	[G]	Carbohydrate transport and metabolism	Glycosyltransferase family 20;; Trehalose-phosphatase;; haloacid dehalogenase-like hydrolase	Probable alpha,alpha-trehalose-phosphate synthase [UDP-forming] 11 OS=Arabidopsis thaliana OX=3702 GN=TPS11 PE=2 SV=1	G	Carbohydrate transport and metabolism	trehalose phosphatase/synthase 11 [Arabidopsis thaliana]	molecular function: catalytic activity (GO:0003824);; biological process: metabolic process (GO:0008152);; biological process: cellular process (GO:0009987);; cellular component: cell (GO:0005623);; cellular component: organelle (GO:0043226);; cellular component: cell part (GO:0044464);; biological process: single-organism process (GO:0044699)
AT1G68020	ATTPS6	29.4936	3637	31.7501	4496	25.0492	3752	28.6827	4444	28.4268	3600	18.2401	2313	17.4471	2177	20.8768	3215	15.5171	2675	14.7697	1616	6.05e-07	-0.599089	down	[G]	Carbohydrate transport and metabolism	Cellular Component: mitochondrion (GO:0005739);; Biological Process: trehalose biosynthetic process (GO:0005992);;	K16055|0|ath:AT1G68020|K16055 trehalose 6-phosphate synthase/phosphatase [EC:2.4.1.15 3.1.3.12] | (RefSeq) ATTPS6; UDP-Glycosyltransferase / trehalose-phosphatase family protein	Starch and sucrose metabolism (ko00500)	[G]	Carbohydrate transport and metabolism	Glycosyltransferase family 20;; Trehalose-phosphatase;; haloacid dehalogenase-like hydrolase	Alpha,alpha-trehalose-phosphate synthase [UDP-forming] 6 OS=Arabidopsis thaliana OX=3702 GN=TPS6 PE=1 SV=2	G	Carbohydrate transport and metabolism	UDP-Glycosyltransferase / trehalose-phosphatase family protein [Arabidopsis thaliana]	cellular component: cell (GO:0005623);; cellular component: organelle (GO:0043226);; cellular component: cell part (GO:0044464);; biological process: metabolic process (GO:0008152);; biological process: cellular process (GO:0009987);; biological process: single-organism process (GO:0044699)
AT1G23870	ATTPS9	30.1822	3785	28.1595	4051	23.2061	3532	27.9048	4397	22.4952	2896	15.1118	1948	18.1503	2301	20.5374	3212	7.71504	1352	15.9436	1776	0.0195802	-0.603623	down	[G]	Carbohydrate transport and metabolism	--	K16055|0|ath:AT1G23870|K16055 trehalose 6-phosphate synthase/phosphatase [EC:2.4.1.15 3.1.3.12] | (RefSeq) TPS9; trehalose-phosphatase/synthase 9	Starch and sucrose metabolism (ko00500)	[G]	Carbohydrate transport and metabolism	Glycosyltransferase family 20;; Trehalose-phosphatase;; haloacid dehalogenase-like hydrolase	Probable alpha,alpha-trehalose-phosphate synthase [UDP-forming] 9 OS=Arabidopsis thaliana OX=3702 GN=TPS9 PE=2 SV=1	G	Carbohydrate transport and metabolism	trehalose-phosphatase/synthase 9 [Arabidopsis thaliana]	--
AT4G24040	ATTRE1	6.23131	570	12.0994	1248	9.04344	988	13.0182	1470	8.49627	786	2.0736	200	2.76091	257	4.84284	541	4.34368	547	4.28186	345	7.97e-07	-1.22029	down	[G]	Carbohydrate transport and metabolism	Molecular Function: alpha,alpha-trehalase activity (GO:0004555);; Cellular Component: plasma membrane (GO:0005886);; Biological Process: trehalose catabolic process (GO:0005993);;	K01194|0|ath:AT4G24040|K01194 alpha,alpha-trehalase [EC:3.2.1.28] | (RefSeq) TRE1; trehalase 1	Starch and sucrose metabolism (ko00500)	[G]	Carbohydrate transport and metabolism	Trehalase	Trehalase OS=Arabidopsis thaliana OX=3702 GN=TRE1 PE=2 SV=1	G	Carbohydrate transport and metabolism	trehalase 1 [Arabidopsis thaliana]	molecular function: catalytic activity (GO:0003824);; cellular component: cell (GO:0005623);; cellular component: membrane (GO:0016020);; cellular component: cell part (GO:0044464);; biological process: metabolic process (GO:0008152);; biological process: cellular process (GO:0009987);; biological process: single-organism process (GO:0044699)
AT4G17090	CT-BMY	129.703	11131	86.2597	8494	104.606	10898	138.421	14928	97.4624	8587	144.376	12734	164.805	14300	146.618	15696	197.711	23714	208.254	15875	0.000129852	0.720437	up	[G]	Carbohydrate transport and metabolism	Biological Process: maltose biosynthetic process (GO:0000024);; Biological Process: starch catabolic process (GO:0005983);; Biological Process: response to cold (GO:0009409);; Cellular Component: chloroplast stroma (GO:0009570);; Molecular Function: beta-amylase activity (GO:0016161);; Molecular Function: cation binding (GO:0043169);;	K01177|0|ath:AT4G17090|K01177 beta-amylase [EC:3.2.1.2] | (RefSeq) CT-BMY; chloroplast beta-amylase	Starch and sucrose metabolism (ko00500)	--	--	Glycosyl hydrolase family 14	Beta-amylase 3, chloroplastic OS=Arabidopsis thaliana OX=3702 GN=BAM3 PE=1 SV=3	S	Function unknown	chloroplast beta-amylase [Arabidopsis thaliana]	biological process: metabolic process (GO:0008152);; biological process: cellular process (GO:0009987);; biological process: single-organism process (GO:0044699);; biological process: response to stimulus (GO:0050896);; cellular component: cell (GO:0005623);; cellular component: organelle (GO:0043226);; cellular component: organelle part (GO:0044422);; cellular component: cell part (GO:0044464);;…
AT4G00490	BAM2	15.4509	1304	14.3285	1390	14.3978	1476	15.246	1617	16.9915	1473	22.542	1962	22.7505	1943	24.3264	2564	22.7203	2686	17.9304	1367	1.94e-10	0.639836	up	[G]	Carbohydrate transport and metabolism	Biological Process: maltose metabolic process (GO:0000023);; Biological Process: polysaccharide catabolic process (GO:0000272);; Molecular Function: protein serine/threonine kinase activity (GO:0004674);; Molecular Function: ATP binding (GO:0005524);; Cellular Component: plasma membrane (GO:0005886);; Biological Process: protein phosphorylation (GO:0006468);; Biological Process: transmembrane rec…	K01177|0|ath:AT4G00490|K01177 beta-amylase [EC:3.2.1.2] | (RefSeq) BAM2; beta-amylase 2	Starch and sucrose metabolism (ko00500)	--	--	Glycosyl hydrolase family 14	Beta-amylase 2, chloroplastic OS=Arabidopsis thaliana OX=3702 GN=BAM2 PE=1 SV=2	G	Carbohydrate transport and metabolism	beta-amylase 2 [Arabidopsis thaliana]	biological process: metabolic process (GO:0008152);; biological process: cellular process (GO:0009987);; biological process: single-organism process (GO:0044699);; molecular function: catalytic activity (GO:0003824);; molecular function: binding (GO:0005488);; cellular component: cell (GO:0005623);; cellular component: membrane (GO:0016020);; cellular component: cell part (GO:0044464);; biologica…
AT1G76130	ATAMY2	10.9491	689	9.4998	686	8.66832	662	13.7265	1085	8.81235	569	21.8628	1413	26.38	1678	23.8797	1873	27.8341	2447	21.1173	1180	2.96e-17	1.30288	up	[G]	Carbohydrate transport and metabolism	--	K01176|0|ath:AT1G76130|K01176 alpha-amylase [EC:3.2.1.1] | (RefSeq) AMY2; alpha-amylase-like 2	Starch and sucrose metabolism (ko00500)	[G]	Carbohydrate transport and metabolism	Alpha-amylase C-terminal beta-sheet domain;; Alpha amylase, catalytic domain	Probable alpha-amylase 2 OS=Arabidopsis thaliana OX=3702 GN=AMY2 PE=2 SV=1	G	Carbohydrate transport and metabolism	alpha-amylase-like 2 [Arabidopsis thaliana]	--
AT5G65140	TPPJ	14.0527	938	9.59026	695	15.6979	1166	17.6161	1452	13.6083	885	24.2188	1580	40.9541	2509	24.047	1942	22.1436	2048	28.7128	1665	5.03e-06	1.04247	up	[G]	Carbohydrate transport and metabolism	Molecular Function: trehalose-phosphatase activity (GO:0004805);; Cellular Component: nucleus (GO:0005634);; Cellular Component: cytoplasm (GO:0005737);; Biological Process: trehalose biosynthetic process (GO:0005992);; Biological Process: response to cadmium ion (GO:0046686);;	K01087|0|ath:AT5G65140|K01087 trehalose 6-phosphate phosphatase [EC:3.1.3.12] | (RefSeq) TPPJ; Haloacid dehalogenase-like hydrolase (HAD) superfamily protein	Starch and sucrose metabolism (ko00500)	[G]	Carbohydrate transport and metabolism	Trehalose-phosphatase	Probable trehalose-phosphate phosphatase J OS=Arabidopsis thaliana OX=3702 GN=TPPJ PE=1 SV=1	G	Carbohydrate transport and metabolism	Haloacid dehalogenase-like hydrolase (HAD) superfamily protein [Arabidopsis thaliana]	biological process: metabolic process (GO:0008152);; biological process: cellular process (GO:0009987);; molecular function: catalytic activity (GO:0003824);; cellular component: cell (GO:0005623);; cellular component: organelle (GO:0043226);; cellular component: cell part (GO:0044464);; biological process: single-organism process (GO:0044699);; biological process: response to stimulus (GO:005089…
AT5G51460	ATTPPA	10.3785	696	13.1174	996	10.4092	846	11.7724	994	13.0051	881	20.4621	1398	8.44932	578	19.4882	1633	29.05	2717	19.4737	1160	0.00194979	0.780173	up	[G]	Carbohydrate transport and metabolism	Molecular Function: trehalose-phosphatase activity (GO:0004805);; Cellular Component: nucleus (GO:0005634);; Biological Process: trehalose biosynthetic process (GO:0005992);;	K01087|0|ath:AT5G51460|K01087 trehalose 6-phosphate phosphatase [EC:3.1.3.12] | (RefSeq) ATTPPA; Haloacid dehalogenase-like hydrolase (HAD) superfamily protein	Starch and sucrose metabolism (ko00500)	[G]	Carbohydrate transport and metabolism	Trehalose-phosphatase	Trehalose-phosphate phosphatase A OS=Arabidopsis thaliana OX=3702 GN=TPPA PE=1 SV=1	G	Carbohydrate transport and metabolism	Haloacid dehalogenase-like hydrolase (HAD) superfamily protein [Arabidopsis thaliana]	biological process: metabolic process (GO:0008152);; biological process: cellular process (GO:0009987);; molecular function: catalytic activity (GO:0003824);; cellular component: cell (GO:0005623);; cellular component: organelle (GO:0043226);; cellular component: cell part (GO:0044464);; biological process: single-organism process (GO:0044699)
AT2G22190	TPPE	5.72325	311	4.81123	303	6.80696	449	5.69336	396	7.29343	410	6.63007	373	8.97641	497	9.70151	657	15.3443	1163	8.74338	422	0.000453176	0.755365	up	[G]	Carbohydrate transport and metabolism	Molecular Function: trehalose-phosphatase activity (GO:0004805);; Biological Process: trehalose biosynthetic process (GO:0005992);;	K01087|0|ath:AT2G22190|K01087 trehalose 6-phosphate phosphatase [EC:3.1.3.12] | (RefSeq) TPPE; Haloacid dehalogenase-like hydrolase (HAD) superfamily protein	Starch and sucrose metabolism (ko00500)	[G]	Carbohydrate transport and metabolism	Trehalose-phosphatase;; haloacid dehalogenase-like hydrolase	Probable trehalose-phosphate phosphatase E OS=Arabidopsis thaliana OX=3702 GN=TPPE PE=2 SV=1	G	Carbohydrate transport and metabolism	Haloacid dehalogenase-like hydrolase (HAD) superfamily protein [Arabidopsis thaliana]	biological process: metabolic process (GO:0008152);; biological process: cellular process (GO:0009987);; molecular function: catalytic activity (GO:0003824);; biological process: single-organism process (GO:0044699)
AT1G35910	TPPD	0.611141	37	0.60783	42	0.883011	64	0.378678	29	0.645388	40	0.822547	50	1.74064	105	1.28412	95	0.776537	65	1.33724	71	0.00877929	0.911057	up	[G]	Carbohydrate transport and metabolism	Molecular Function: trehalose-phosphatase activity (GO:0004805);; Cellular Component: cytoplasm (GO:0005737);; Biological Process: trehalose biosynthetic process (GO:0005992);; Biological Process: response to cadmium ion (GO:0046686);;	K01087|0|ath:AT1G35910|K01087 trehalose 6-phosphate phosphatase [EC:3.1.3.12] | (RefSeq) TPPD; Haloacid dehalogenase-like hydrolase (HAD) superfamily protein	Starch and sucrose metabolism (ko00500)	[G]	Carbohydrate transport and metabolism	Trehalose-phosphatase	Probable trehalose-phosphate phosphatase D OS=Arabidopsis thaliana OX=3702 GN=TPPD PE=2 SV=1	G	Carbohydrate transport and metabolism	Haloacid dehalogenase-like hydrolase (HAD) superfamily protein [Arabidopsis thaliana]	biological process: metabolic process (GO:0008152);; biological process: cellular process (GO:0009987);; molecular function: catalytic activity (GO:0003824);; cellular component: cell (GO:0005623);; cellular component: cell part (GO:0044464);; biological process: single-organism process (GO:0044699);; biological process: response to stimulus (GO:0050896)
AT5G64860	DPE1	13.424	1184	18.447	1832	14.095	1493	12.0496	1338	17.7085	1574	3.85454	343	3.65728	311	5.22189	567	4.85682	589	4.10076	311	5.41e-33	-1.67536	down	[G]	Carbohydrate transport and metabolism	Biological Process: maltose catabolic process (GO:0000025);; Molecular Function: 4-alpha-glucanotransferase activity (GO:0004134);; Biological Process: starch catabolic process (GO:0005983);; Biological Process: glucose metabolic process (GO:0006006);; Cellular Component: chloroplast (GO:0009507);; Molecular Function: cation binding (GO:0043169);;	K00705|0|ath:AT5G64860|K00705 4-alpha-glucanotransferase [EC:2.4.1.25] | (RefSeq) DPE1; disproportionating enzyme	Starch and sucrose metabolism (ko00500)	--	--	4-alpha-glucanotransferase	4-alpha-glucanotransferase DPE1, chloroplastic/amyloplastic OS=Arabidopsis thaliana OX=3702 GN=DPE1 PE=1 SV=1	G	Carbohydrate transport and metabolism	disproportionating enzyme [Arabidopsis thaliana]	biological process: metabolic process (GO:0008152);; biological process: cellular process (GO:0009987);; biological process: single-organism process (GO:0044699);; molecular function: catalytic activity (GO:0003824);; cellular component: cell (GO:0005623);; cellular component: organelle (GO:0043226);; cellular component: cell part (GO:0044464);; molecular function: binding (GO:0005488)
AT5G24300	SSI1	45.2259	4637	38.9236	4579	40.5567	5049	45.7549	5895	50.3197	5296	63.4579	6683	65.2016	6758	56.9904	7282	71.6114	10262	56.4828	5144	2.61e-07	0.611904	up	[G]	Carbohydrate transport and metabolism	--	K00703|0|ath:AT5G24300|K00703 starch synthase [EC:2.4.1.21] | (RefSeq) SS1; Glycogen/starch synthases, ADP-glucose type	Starch and sucrose metabolism (ko00500)	--	--	Starch synthase catalytic domain;; Glycosyl transferases group 1;; Glycosyl transferases group 1	Starch synthase 1, chloroplastic/amyloplastic OS=Arabidopsis thaliana OX=3702 GN=SS1 PE=2 SV=1	G	Carbohydrate transport and metabolism	Glycogen/starch synthases, ADP-glucose type [Arabidopsis thaliana]	--
AT3G01180	AtSS2	21.7955	2561	12.3627	1672	12.2179	1726	23.4571	3433	22.8876	2768	34.879	4185	60.0243	7135	33.8527	4956	46.7311	7701	42.6655	4414	2.27e-07	1.26811	up	[G]	Carbohydrate transport and metabolism	Biological Process: response to hypoxia (GO:0001666);; Cellular Component: vacuolar membrane (GO:0005774);; Cellular Component: Golgi apparatus (GO:0005794);; Cellular Component: plasma membrane (GO:0005886);; Molecular Function: starch synthase activity (GO:0009011);; Biological Process: glucan biosynthetic process (GO:0009250);; Cellular Component: plasmodesma (GO:0009506);; Cellular Component:…	K00703|0|ath:AT3G01180|K00703 starch synthase [EC:2.4.1.21] | (RefSeq) SS2; starch synthase 2	Starch and sucrose metabolism (ko00500)	--	--	Starch synthase catalytic domain;; Glycosyl transferases group 1;; Glycosyl transferases group 1	Starch synthase 2, chloroplastic/amyloplastic OS=Arabidopsis thaliana OX=3702 GN=SS2 PE=1 SV=1	G	Carbohydrate transport and metabolism	starch synthase 2 [Arabidopsis thaliana]	biological process: response to stimulus (GO:0050896);; cellular component: cell (GO:0005623);; cellular component: membrane (GO:0016020);; cellular component: organelle (GO:0043226);; cellular component: organelle part (GO:0044422);; cellular component: cell part (GO:0044464);; molecular function: catalytic activity (GO:0003824);; biological process: metabolic process (GO:0008152);; biological p…
AT3G20440	EMB2729	0.801342	108	0.911691	136	1.7496	255	0.410927	70	1.66709	213	2.12532	270	1.89885	234	2.19147	336	1.45685	274	1.86744	187	0.0261515	0.762711	up	[G]	Carbohydrate transport and metabolism	Molecular Function: alpha-amylase activity (GO:0004556);; Biological Process: carbohydrate metabolic process (GO:0005975);; Cellular Component: chloroplast (GO:0009507);; Biological Process: embryo development ending in seed dormancy (GO:0009793);; Molecular Function: cation binding (GO:0043169);;	K00700|0|ath:AT3G20440|K00700 1,4-alpha-glucan branching enzyme [EC:2.4.1.18] | (RefSeq) EMB2729; Alpha amylase family protein	Starch and sucrose metabolism (ko00500)	[G]	Carbohydrate transport and metabolism	Alpha amylase, C-terminal all-beta domain;; Alpha amylase, catalytic domain;; Carbohydrate-binding module 48 (Isoamylase N-terminal domain)	1,4-alpha-glucan-branching enzyme 3, chloroplastic/amyloplastic OS=Arabidopsis thaliana OX=3702 GN=SBE3 PE=1 SV=1	G	Carbohydrate transport and metabolism	Alpha amylase family protein [Arabidopsis thaliana]	molecular function: catalytic activity (GO:0003824);; biological process: metabolic process (GO:0008152);; cellular component: cell (GO:0005623);; cellular component: organelle (GO:0043226);; cellular component: cell part (GO:0044464);; biological process: reproduction (GO:0000003);; biological process: reproductive process (GO:0022414);; biological process: multicellular organismal process (GO:0…
AT4G10120	ATSPS4F	9.55681	1410	12.8212	2170	9.682	1769	12.6068	2343	8.63262	1325	15.8374	2424	21.4405	3212	23.3366	4289	33.618	6940	33.2175	4349	5.47e-10	1.29621	up	[HR]	Coenzyme transport and metabolism;; General function prediction only	Biological Process: response to hypoxia (GO:0001666);; Cellular Component: nucleus (GO:0005634);; Cellular Component: plasma membrane (GO:0005886);; Biological Process: sucrose metabolic process (GO:0005985);; Biological Process: regulation of meristem growth (GO:0010075);; Biological Process: galactolipid biosynthetic process (GO:0019375);; Molecular Function: sucrose-phosphate synthase activity…	K00696|0|ath:AT4G10120|K00696 sucrose-phosphate synthase [EC:2.4.1.14] | (RefSeq) ATSPS4F; Sucrose-phosphate synthase family protein	Starch and sucrose metabolism (ko00500)	[M]	Cell wall/membrane/envelope biogenesis	Glycosyl transferases group 1;; Sucrose-6F-phosphate phosphohydrolase;; Glycosyl transferases group 1;; Sucrose synthase;; Glycosyltransferase Family 4;; Glycosyl transferase 4-like domain	Probable sucrose-phosphate synthase 4 OS=Arabidopsis thaliana OX=3702 GN=SPS4 PE=1 SV=1	M	Cell wall/membrane/envelope biogenesis	Sucrose-phosphate synthase family protein [Arabidopsis thaliana]	biological process: response to stimulus (GO:0050896);; cellular component: cell (GO:0005623);; cellular component: organelle (GO:0043226);; cellular component: cell part (GO:0044464);; cellular component: membrane (GO:0016020);; biological process: metabolic process (GO:0008152);; biological process: cellular process (GO:0009987);; biological process: single-organism process (GO:0044699);; biolo…
AT5G20830	SUS1	11.1267	1367	9.86508	1355	9.61312	1437	14.5683	2253	8.3616	1009	13.6348	1709	18.7642	2315	15.2953	2315	14.7303	2513	12.9023	1398	0.00325693	0.587848	up	[M]	Cell wall/membrane/envelope biogenesis	Biological Process: microtubule cytoskeleton organization (GO:0000226);; Biological Process: mitotic cell cycle (GO:0000278);; Biological Process: cytokinesis (GO:0000910);; Biological Process: response to hypoxia (GO:0001666);; Molecular Function: double-stranded RNA binding (GO:0003725);; Molecular Function: ribonuclease III activity (GO:0004525);; Cellular Component: vacuole (GO:0005773);; Cel…	K00695|0|ath:AT5G20830|K00695 sucrose synthase [EC:2.4.1.13] | (RefSeq) SUS1; sucrose synthase 1	Starch and sucrose metabolism (ko00500)	[M]	Cell wall/membrane/envelope biogenesis	Sucrose synthase;; Glycosyl transferases group 1;; Glycosyl transferases group 1	Sucrose synthase 1 OS=Arabidopsis thaliana OX=3702 GN=SUS1 PE=1 SV=3	M	Cell wall/membrane/envelope biogenesis	sucrose synthase 1 [Arabidopsis thaliana]	biological process: cellular process (GO:0009987);; biological process: cellular component organization or biogenesis (GO:0071840);; biological process: single-organism process (GO:0044699);; biological process: response to stimulus (GO:0050896);; molecular function: binding (GO:0005488);; biological process: metabolic process (GO:0008152);; molecular function: catalytic activity (GO:0003824);; c…
AT3G29320	AT3G29320	89.377	11986	93.6778	14415	78.6788	12809	92.3619	15565	102.498	14112	47.7329	6579	43.8818	5950	57.9298	9691	51.4592	9645	35.9009	4277	6.68e-13	-0.828178	down	[G]	Carbohydrate transport and metabolism	Cellular Component: cytosol (GO:0005829);; Molecular Function: glycogen phosphorylase activity (GO:0008184);; Biological Process: response to cold (GO:0009409);; Biological Process: response to water deprivation (GO:0009414);; Cellular Component: chloroplast stroma (GO:0009570);; Biological Process: starch biosynthetic process (GO:0019252);; Molecular Function: pyridoxal phosphate binding (GO:003…	K00688|0|ath:AT3G29320|K00688 glycogen phosphorylase [EC:2.4.1.1] | (RefSeq) PHS1; Glycosyl transferase, family 35	Starch and sucrose metabolism (ko00500)	[G]	Carbohydrate transport and metabolism	Carbohydrate phosphorylase	Alpha-glucan phosphorylase 1 OS=Arabidopsis thaliana OX=3702 GN=PHS1 PE=1 SV=1	G	Carbohydrate transport and metabolism	Glycosyl transferase, family 35 [Arabidopsis thaliana]	cellular component: cell (GO:0005623);; cellular component: cell part (GO:0044464);; molecular function: catalytic activity (GO:0003824);; biological process: response to stimulus (GO:0050896);; cellular component: organelle (GO:0043226);; cellular component: organelle part (GO:0044422);; biological process: metabolic process (GO:0008152);; biological process: cellular process (GO:0009987);; biol…
AT5G49910	CPHSC70-2EAT SHOCK PROTEIN 70-2	32.3043	3252	27.5414	3182	32.4214	3962	25.2657	3196	33.4528	3458	112.965	11687	73.103	7441	82.1572	10317	106.201	14942	98.3068	8791	6.45e-29	1.71641	up	[O]	Posttranslational modification, protein turnover, chaperones	--	K03283|0|ath:AT5G49910|K03283 heat shock 70kDa protein 1/8 | (RefSeq) cpHsc70-2; chloroplast heat shock protein 70-2	Spliceosome (ko03040);; Protein processing in endoplasmic reticulum (ko04141);; Endocytosis (ko04144)	[O]	Posttranslational modification, protein turnover, chaperones	Hsp70 protein;; MreB/Mbl protein	Heat shock 70 kDa protein 7, chloroplastic OS=Arabidopsis thaliana OX=3702 GN=HSP70-7 PE=2 SV=1	O	Posttranslational modification, protein turnover, chaperones	chloroplast heat shock protein 70-2 [Arabidopsis thaliana]	--
AT5G09590	MTHSC70-2	7.17088	746	6.44266	769	7.01161	885	6.45461	843	6.54626	699	11.3571	1213	16.0429	1686	10.9758	1423	14.1155	2050	16.6434	1537	1.77e-11	1.12702	up	[O]	Posttranslational modification, protein turnover, chaperones	Molecular Function: ATP binding (GO:0005524);; Cellular Component: cell wall (GO:0005618);; Cellular Component: mitochondrial matrix (GO:0005759);; Cellular Component: vacuolar membrane (GO:0005774);; Cellular Component: Golgi apparatus (GO:0005794);; Biological Process: protein folding (GO:0006457);; Biological Process: response to heat (GO:0009408);; Cellular Component: chloroplast (GO:0009507)…	K03283|0|ath:AT5G09590|K03283 heat shock 70kDa protein 1/8 | (RefSeq) MTHSC70-2; mitochondrial HSO70 2	Spliceosome (ko03040);; Protein processing in endoplasmic reticulum (ko04141);; Endocytosis (ko04144)	[O]	Posttranslational modification, protein turnover, chaperones	Hsp70 protein;; MreB/Mbl protein;; FGGY family of carbohydrate kinases, C-terminal domain	Heat shock 70 kDa protein 10, mitochondrial OS=Arabidopsis thaliana OX=3702 GN=HSP70-10 PE=1 SV=1	O	Posttranslational modification, protein turnover, chaperones	MTHSC70-2 [Arabidopsis thaliana]	molecular function: binding (GO:0005488);; cellular component: cell (GO:0005623);; cellular component: cell part (GO:0044464);; cellular component: membrane-enclosed lumen (GO:0031974);; cellular component: organelle (GO:0043226);; cellular component: organelle part (GO:0044422);; cellular component: membrane (GO:0016020);; biological process: cellular process (GO:0009987);; biological process: r…
AT4G24280	cpHsc70-1	100.102	10368	84.5261	10046	101.315	12739	85.4524	11122	108.861	11576	167.086	17786	177.093	18545	155.475	20087	176.308	25522	161.945	14899	8e-15	0.906363	up	[O]	Posttranslational modification, protein turnover, chaperones	Molecular Function: ATP binding (GO:0005524);; Cellular Component: nucleus (GO:0005634);; Cellular Component: mitochondrion (GO:0005739);; Biological Process: protein folding (GO:0006457);; Biological Process: response to heat (GO:0009408);; Biological Process: response to cold (GO:0009409);; Cellular Component: chloroplast stroma (GO:0009570);; Cellular Component: thylakoid (GO:0009579);; Biolog…	K03283|0|ath:AT4G24280|K03283 heat shock 70kDa protein 1/8 | (RefSeq) cpHsc70-1; chloroplast heat shock protein 70-1	Spliceosome (ko03040);; Protein processing in endoplasmic reticulum (ko04141);; Endocytosis (ko04144)	[O]	Posttranslational modification, protein turnover, chaperones	Hsp70 protein;; MreB/Mbl protein	Heat shock 70 kDa protein 6, chloroplastic OS=Arabidopsis thaliana OX=3702 GN=HSP70-6 PE=1 SV=1	O	Posttranslational modification, protein turnover, chaperones	chloroplast heat shock protein 70-1 [Arabidopsis thaliana]	molecular function: binding (GO:0005488);; cellular component: cell (GO:0005623);; cellular component: organelle (GO:0043226);; cellular component: cell part (GO:0044464);; biological process: cellular process (GO:0009987);; biological process: response to stimulus (GO:0050896);; cellular component: organelle part (GO:0044422);; biological process: cellular component organization or biogenesis (G…
AT1G55310	SR33	33.5026	2256	38.7809	2941	30.0915	2410	32.4278	2775	28.7669	1968	17.5422	1158	17.7337	1146	21.7904	1804	18.1173	1679	22.9962	1423	5.58e-05	-0.614363	down	[J]	Translation, ribosomal structure and biogenesis	Molecular Function: nucleotide binding (GO:0000166);; Biological Process: mitotic cell cycle (GO:0000278);; Biological Process: mRNA splicing, via spliceosome (GO:0000398);; Molecular Function: RNA binding (GO:0003723);; Cellular Component: nucleolus (GO:0005730);; Cellular Component: cytosol (GO:0005829);; Cellular Component: plasma membrane (GO:0005886);; Cellular Component: nuclear speck (GO:0…	K12900|1.113e-57|thj:104815664|K12900 FUS-interacting serine-arginine-rich protein 1 | (RefSeq) serine/arginine-rich SC35-like splicing factor SCL33	Spliceosome (ko03040)	[R]	General function prediction only	RNA recognition motif. (a.k.a. RRM, RBD, or RNP domain)	Serine/arginine-rich SC35-like splicing factor SCL33 OS=Arabidopsis thaliana OX=3702 GN=SCL33 PE=1 SV=1	S	Function unknown	serine/arginine-rich SC35-like splicing factor SCL33 isoform X2 [Arabidopsis lyrata subsp. lyrata]	molecular function: binding (GO:0005488);; biological process: cellular process (GO:0009987);; biological process: single-organism process (GO:0044699);; biological process: metabolic process (GO:0008152);; cellular component: cell (GO:0005623);; cellular component: organelle (GO:0043226);; cellular component: organelle part (GO:0044422);; cellular component: cell part (GO:0044464);; cellular com…
AT4G25500	RSP35	29.4124	2153	38.0651	3044	33.0708	2750	28.5791	2471	29.5842	2101	14.788	1003	15.0157	990	18.1941	1519	11.7229	1179	13.0276	772	2.19e-15	-1.04692	down	[J]	Translation, ribosomal structure and biogenesis	Molecular Function: nucleotide binding (GO:0000166);; Biological Process: mRNA splicing, via spliceosome (GO:0000398);; Molecular Function: RNA binding (GO:0003723);; Cellular Component: spliceosomal complex (GO:0005681);; Cellular Component: nuclear speck (GO:0016607);;	K12893|6.78794e-170|ath:AT4G25500|K12893 splicing factor, arginine/serine-rich 4/5/6 | (RefSeq) RS40; arginine/serine-rich splicing factor 35	Spliceosome (ko03040)	[A]	RNA processing and modification	RNA recognition motif. (a.k.a. RRM, RBD, or RNP domain);; RNA recognition motif. (a.k.a. RRM, RBD, or RNP domain)	Serine/arginine-rich splicing factor RS40 OS=Arabidopsis thaliana OX=3702 GN=RS40 PE=1 SV=2	S	Function unknown	arginine/serine-rich splicing factor 35 [Arabidopsis thaliana]	molecular function: binding (GO:0005488);; biological process: metabolic process (GO:0008152);; biological process: cellular process (GO:0009987);; cellular component: cell (GO:0005623);; cellular component: macromolecular complex (GO:0032991);; cellular component: organelle (GO:0043226);; cellular component: organelle part (GO:0044422);; cellular component: cell part (GO:0044464);; cellular comp…
AT4G02430	SR34b	9.28697	1080	17.6433	2330	10.1832	950	15.7045	1742	17.6593	1693	6.71664	487	5.07114	361	8.33231	759	9.44139	1093	6.58452	410	2.21e-06	-1.1817	down	[J]	Translation, ribosomal structure and biogenesis	Molecular Function: nucleotide binding (GO:0000166);; Molecular Function: RNA binding (GO:0003723);; Cellular Component: nucleus (GO:0005634);; Biological Process: vegetative to reproductive phase transition of meristem (GO:0010228);; Biological Process: protein desumoylation (GO:0016926);; Biological Process: hydrogen peroxide biosynthetic process (GO:0050665);;	K12890|3.58982e-107|ath:AT4G02430|K12890 splicing factor, arginine/serine-rich 1 | (RefSeq) SR34b; RNA-binding (RRM/RBD/RNP motifs) family protein	Spliceosome (ko03040)	[A]	RNA processing and modification	RNA recognition motif. (a.k.a. RRM, RBD, or RNP domain)	Serine/arginine-rich splicing factor SR34B OS=Arabidopsis thaliana OX=3702 GN=SR34B PE=2 SV=1	S	Function unknown	T14P8.21 [Arabidopsis thaliana]	molecular function: binding (GO:0005488);; cellular component: cell (GO:0005623);; cellular component: organelle (GO:0043226);; cellular component: cell part (GO:0044464);; biological process: reproduction (GO:0000003);; biological process: reproductive process (GO:0022414);; biological process: developmental process (GO:0032502);; biological process: metabolic process (GO:0008152);; biological p…
AT2G38770	EMB2765	4.59094	937	3.83026	897	3.99031	989	3.89387	999	4.95939	1039	6.26796	1314	6.34381	1309	6.17204	1571	6.7395	1922	5.96353	1081	1.56e-09	0.67263	up	[L]	Replication, recombination and repair	Biological Process: mRNA splicing, via spliceosome (GO:0000398);; Cellular Component: spliceosomal complex (GO:0005681);; Cellular Component: cytosol (GO:0005829);; Cellular Component: plasma membrane (GO:0005886);; Cellular Component: chloroplast (GO:0009507);; Molecular Function: pre-mRNA intronic binding (GO:0097157);;	K12874|0|ath:AT2G38770|K12874 intron-binding protein aquarius | (RefSeq) EMB2765; P-loop containing nucleoside triphosphate hydrolases superfamily protein	Spliceosome (ko03040)	[L]	Replication, recombination and repair	Intron-binding protein aquarius N-terminus;; AAA domain;; AAA domain;; AAA domain	Regulator of nonsense transcripts 1 homolog OS=Arabidopsis thaliana OX=3702 GN=UPF1 PE=1 SV=2	S	Function unknown	P-loop containing nucleoside triphosphate hydrolases superfamily protein [Arabidopsis thaliana]	biological process: metabolic process (GO:0008152);; biological process: cellular process (GO:0009987);; cellular component: cell (GO:0005623);; cellular component: macromolecular complex (GO:0032991);; cellular component: organelle (GO:0043226);; cellular component: organelle part (GO:0044422);; cellular component: cell part (GO:0044464);; cellular component: membrane (GO:0016020);; molecular fu…
AT4G03430	STA1	0.355731	52	0.290429	49	0.388288	69	0.754078	138	0.298403	45	0.775205	116	0.676569	99	0.289246	53	0.769986	156	2.06175	265	0.0283781	0.989406	up	[R]	General function prediction only	Biological Process: mRNA splicing, via spliceosome (GO:0000398);; Cellular Component: nucleus (GO:0005634);; Biological Process: response to cold (GO:0009409);;	K12855|0|ath:AT4G03430|K12855 pre-mRNA-processing factor 6 | (RefSeq) EMB2770; pre-mRNA splicing factor-like protein	Spliceosome (ko03040)	[A]	RNA processing and modification	PRP1 splicing factor, N-terminal;; Tetratricopeptide repeat;; Tetratricopeptide repeat;; Tetratricopeptide repeat;; Tetratricopeptide repeat;; Tetratricopeptide repeat	Protein STABILIZED1 OS=Arabidopsis thaliana OX=3702 GN=STA1 PE=1 SV=1	A	RNA processing and modification	pre-mRNA splicing factor-like protein [Arabidopsis thaliana]	biological process: metabolic process (GO:0008152);; biological process: cellular process (GO:0009987);; cellular component: cell (GO:0005623);; cellular component: organelle (GO:0043226);; cellular component: cell part (GO:0044464);; biological process: response to stimulus (GO:0050896)
AT2G02570	AT2G02570	40.2786	2201	49.0123	3265	43.1882	3029	42.9785	3144	36.3991	2097	20.771	1246	20.7421	1218	24.8785	1700	24.2086	1844	21.8279	1143	9.48e-13	-0.796151	down	--	--	--	K12839|0|aly:ARALYDRAFT_904488|K12839 survival of motor neuron-related-splicing factor 30 | (RefSeq) nucleic acid binding protein	Spliceosome (ko03040)	[A]	RNA processing and modification	Tudor domain;; Survival motor neuron protein (SMN)	--	A	RNA processing and modification	nucleic acid binding/RNA binding protein [Arabidopsis thaliana]	--
AT2G18510	emb2444	7.31491	484	5.74851	436	6.62325	531	5.54095	460	7.48338	508	11.8691	806	13.0566	872	10.2314	843	12.3191	1138	11.0355	648	2.55e-10	0.935382	up	[J]	Translation, ribosomal structure and biogenesis	Molecular Function: nucleotide binding (GO:0000166);; Molecular Function: RNA binding (GO:0003723);; Cellular Component: nucleolus (GO:0005730);; Biological Process: embryo development ending in seed dormancy (GO:0009793);;	K12831|1.00217e-179|ath:AT2G18510|K12831 splicing factor 3B subunit 4 | (RefSeq) emb2444; RNA-binding (RRM/RBD/RNP motifs) family protein	Spliceosome (ko03040)	[A]	RNA processing and modification	RNA recognition motif. (a.k.a. RRM, RBD, or RNP domain)	Polyadenylate-binding protein 8 OS=Arabidopsis thaliana OX=3702 GN=PAB8 PE=1 SV=1	A	RNA processing and modification	RNA-binding (RRM/RBD/RNP motifs) family protein [Arabidopsis thaliana]	molecular function: binding (GO:0005488);; cellular component: cell (GO:0005623);; cellular component: organelle (GO:0043226);; cellular component: organelle part (GO:0044422);; cellular component: cell part (GO:0044464);; biological process: reproduction (GO:0000003);; biological process: reproductive process (GO:0022414);; biological process: multicellular organismal process (GO:0032501);; biol…
AT5G40490	AT5G40490	5.93686	421	4.77051	387	5.11225	441	5.0469	480	5.21583	376	8.2142	599	7.29685	548	7.09058	644	8.15424	806	7.03391	439	1.67e-07	0.64137	up	[J]	Translation, ribosomal structure and biogenesis	Molecular Function: nucleotide binding (GO:0000166);; Molecular Function: RNA binding (GO:0003723);; Cellular Component: cytosol (GO:0005829);;	K12741|5.64869e-163|ath:AT5G40490|K12741 heterogeneous nuclear ribonucleoprotein A1/A3 | (RefSeq) RNA-binding (RRM/RBD/RNP motifs) family protein	Spliceosome (ko03040)	[R]	General function prediction only	RNA recognition motif. (a.k.a. RRM, RBD, or RNP domain);; RNA recognition motif	Heterogeneous nuclear ribonucleoprotein 1 OS=Arabidopsis thaliana OX=3702 GN=RNP1 PE=1 SV=1	S	Function unknown	RNA-binding (RRM/RBD/RNP motifs) family protein [Arabidopsis thaliana]	molecular function: binding (GO:0005488);; cellular component: cell (GO:0005623);; cellular component: cell part (GO:0044464)
AT5G61030	GR-RBP3	2.8515	138	3.6798	205	4.32425	254	2.46505	150	2.72043	136	7.94503	395	8.06062	395	8.17295	494	7.16017	485	8.02036	345	4.79e-13	1.35425	up	[J]	Translation, ribosomal structure and biogenesis	Molecular Function: RNA binding (GO:0003723);; Molecular Function: copper ion binding (GO:0005507);; Molecular Function: ATP binding (GO:0005524);; Cellular Component: mitochondrion (GO:0005739);; Biological Process: protein targeting to mitochondrion (GO:0006626);; Biological Process: pyrimidine ribonucleotide biosynthetic process (GO:0009220);; Biological Process: response to cold (GO:0009409);…	K12741|2.69899e-80|ath:AT5G61030|K12741 heterogeneous nuclear ribonucleoprotein A1/A3 | (RefSeq) GR-RBP3; glycine-rich RNA-binding protein 3	Spliceosome (ko03040)	[R]	General function prediction only	RNA recognition motif. (a.k.a. RRM, RBD, or RNP domain)	Glycine-rich RNA-binding protein 3, mitochondrial OS=Arabidopsis thaliana OX=3702 GN=RBG3 PE=1 SV=1	S	Function unknown	glycine-rich RNA-binding protein 3 [Arabidopsis thaliana]	molecular function: binding (GO:0005488);; cellular component: cell (GO:0005623);; cellular component: organelle (GO:0043226);; cellular component: cell part (GO:0044464);; biological process: localization (GO:0051179);; biological process: metabolic process (GO:0008152);; biological process: cellular process (GO:0009987);; biological process: single-organism process (GO:0044699);; biological pro…
AT1G17640	AT1G17640	5.87317	275	8.0269	432	6.49425	370	7.07184	416	5.71468	275	3.10228	150	3.32145	158	5.36106	314	4.52164	296	3.21791	134	0.000491932	-0.638599	down	[J]	Translation, ribosomal structure and biogenesis	Molecular Function: nucleotide binding (GO:0000166);; Molecular Function: RNA binding (GO:0003723);; Cellular Component: cytoplasm (GO:0005737);; Cellular Component: intracellular ribonucleoprotein complex (GO:0030529);;	K12741|1.98156e-177|ath:AT1G17640|K12741 heterogeneous nuclear ribonucleoprotein A1/A3 | (RefSeq) RNA-binding (RRM/RBD/RNP motifs) family protein	Spliceosome (ko03040)	[R]	General function prediction only	RNA recognition motif. (a.k.a. RRM, RBD, or RNP domain);; RNA recognition motif	Heterogeneous nuclear ribonucleoprotein 1 OS=Arabidopsis thaliana OX=3702 GN=RNP1 PE=1 SV=1	S	Function unknown	RNA-binding (RRM/RBD/RNP motifs) family protein [Arabidopsis thaliana]	molecular function: binding (GO:0005488);; cellular component: cell (GO:0005623);; cellular component: cell part (GO:0044464);; cellular component: macromolecular complex (GO:0032991)
AT3G15010	AT3G15010	6.17978	434	6.56993	524	4.9676	419	6.86608	603	6.46051	461	9.77635	808	8.44649	710	6.64475	582	7.73845	751	8.13617	504	0.00450999	0.603052	up	[J]	Translation, ribosomal structure and biogenesis	Molecular Function: nucleotide binding (GO:0000166);; Molecular Function: RNA binding (GO:0003723);; Cellular Component: nucleolus (GO:0005730);; Cellular Component: cytosol (GO:0005829);; Biological Process: defense response (GO:0006952);; Biological Process: cell death (GO:0008219);; Biological Process: ethylene biosynthetic process (GO:0009693);; Biological Process: leaf senescence (GO:0010150…	K12741|0|ath:AT3G15010|K12741 heterogeneous nuclear ribonucleoprotein A1/A3 | (RefSeq) RNA-binding (RRM/RBD/RNP motifs) family protein	Spliceosome (ko03040)	[R]	General function prediction only	RNA recognition motif. (a.k.a. RRM, RBD, or RNP domain)	UBP1-associated protein 2C OS=Arabidopsis thaliana OX=3702 GN=UBA2C PE=2 SV=1	S	Function unknown	RNA-binding (RRM/RBD/RNP motifs) family protein [Arabidopsis thaliana]	molecular function: binding (GO:0005488);; cellular component: cell (GO:0005623);; cellular component: organelle (GO:0043226);; cellular component: organelle part (GO:0044422);; cellular component: cell part (GO:0044464);; biological process: response to stimulus (GO:0050896);; biological process: cellular process (GO:0009987);; biological process: single-organism process (GO:0044699);; biologica…
AT2G36130	AT2G36130	37.7665	1615	25.3065	1008	27.4857	1159	22.3145	974	24.973	890	18.2524	652	14.2322	500	19.9812	866	18.3643	891	17.029	525	0.00677524	-0.597166	down	[O]	Posttranslational modification, protein turnover, chaperones	Biological Process: protein peptidyl-prolyl isomerization (GO:0000413);; Molecular Function: peptidyl-prolyl cis-trans isomerase activity (GO:0003755);; Cellular Component: cytosol (GO:0005829);; Biological Process: protein folding (GO:0006457);;	K12733|3.46221e-108|ath:AT2G36130|K12733 peptidyl-prolyl cis-trans isomerase-like 1 [EC:5.2.1.8] | (RefSeq) Cyclophilin-like peptidyl-prolyl cis-trans isomerase family protein	Spliceosome (ko03040)	[O]	Posttranslational modification, protein turnover, chaperones	Cyclophilin type peptidyl-prolyl cis-trans isomerase/CLD	Peptidyl-prolyl cis-trans isomerase CYP18-2 OS=Arabidopsis thaliana OX=3702 GN=CYP18-2 PE=2 SV=1	O	Posttranslational modification, protein turnover, chaperones	Cyclophilin-like peptidyl-prolyl cis-trans isomerase family protein [Arabidopsis thaliana]	biological process: metabolic process (GO:0008152);; biological process: cellular process (GO:0009987);; molecular function: catalytic activity (GO:0003824);; cellular component: cell (GO:0005623);; cellular component: cell part (GO:0044464)
AT2G14285	AT2G14285	7.37183	216	7.39767	237	8.0341	296	8.62497	301	8.22765	277	10.8755	323	9.12601	276	12.3535	482	12.3319	497	9.49325	295	2.89e-05	0.594453	up	[K]	Transcription	Biological Process: RNA methylation (GO:0001510);; Molecular Function: nucleic acid binding (GO:0003676);; Cellular Component: nucleolus (GO:0005730);; Cellular Component: small nucleolar ribonucleoprotein complex (GO:0005732);; Cellular Component: cytosol (GO:0005829);; Biological Process: RNA processing (GO:0006396);;	K11098|1.44913e-28|ath:AT2G14285|K11098 small nuclear ribonucleoprotein F | (RefSeq) Small nuclear ribonucleoprotein family protein	Spliceosome (ko03040)	[A]	RNA processing and modification	LSM domain	Probable small nuclear ribonucleoprotein F OS=Arabidopsis thaliana OX=3702 GN=At4g30220 PE=3 SV=1	K	Transcription	Small nuclear ribonucleoprotein family protein [Arabidopsis thaliana]	biological process: metabolic process (GO:0008152);; biological process: cellular process (GO:0009987);; molecular function: binding (GO:0005488);; cellular component: cell (GO:0005623);; cellular component: organelle (GO:0043226);; cellular component: organelle part (GO:0044422);; cellular component: cell part (GO:0044464);; cellular component: macromolecular complex (GO:0032991)
AT4G20440	SMB	2.57534	137	1.35563	84	4.12619	246	2.44092	154	4.45569	240	4.85654	257	3.47713	181	2.50441	162	13.2659	1115	5.58393	256	0.0256301	0.954512	up	--	--	Biological Process: mRNA splicing, via spliceosome (GO:0000398);; Biological Process: RNA methylation (GO:0001510);; Biological Process: regionalization (GO:0003002);; Molecular Function: transcription factor activity, sequence-specific DNA binding (GO:0003700);; Molecular Function: RNA binding (GO:0003723);; Cellular Component: nucleolus (GO:0005730);; Cellular Component: small nucleolar ribonuc…	K11086|4.93142e-71|eus:EUTSA_v10026002mg|K11086 small nuclear ribonucleoprotein B and B' | (RefSeq) hypothetical protein	Spliceosome (ko03040)	[K]	Transcription	LSM domain	Sm-like protein LSM3B OS=Arabidopsis thaliana OX=3702 GN=LSM3B PE=1 SV=1	K	Transcription	small nuclear ribonucleoprotein-associated protein B&apos; [Eutrema salsugineum]	biological process: metabolic process (GO:0008152);; biological process: cellular process (GO:0009987);; biological process: multicellular organismal process (GO:0032501);; biological process: developmental process (GO:0032502);; biological process: single-organism process (GO:0044699);; biological process: biological regulation (GO:0065007);; molecular function: nucleic acid binding transcriptio…
AT1G07380	AT1G07380	4.06632	402	5.92157	671	3.78891	454	4.20205	522	4.3467	441	2.64307	269	3.13747	314	3.12652	385	2.81836	389	1.81901	160	0.00209614	-0.585369	down	--	--	Cellular Component: extracellular region (GO:0005576);; Cellular Component: vacuolar membrane (GO:0005774);; Molecular Function: ceramidase activity (GO:0017040);;	K12349|0|ath:AT1G07380|K12349 neutral ceramidase [EC:3.5.1.23] | (RefSeq) Neutral/alkaline non-lysosomal ceramidase	Sphingolipid metabolism (ko00600)	[T]	Signal transduction mechanisms	Neutral/alkaline non-lysosomal ceramidase, N-terminal;; Neutral/alkaline non-lysosomal ceramidase, C-terminal	Neutral ceramidase 1 OS=Arabidopsis thaliana OX=3702 GN=NCER1 PE=2 SV=1	S	Function unknown	Neutral/alkaline non-lysosomal ceramidase [Arabidopsis thaliana]	cellular component: extracellular region (GO:0005576);; cellular component: cell (GO:0005623);; cellular component: membrane (GO:0016020);; cellular component: organelle (GO:0043226);; cellular component: organelle part (GO:0044422);; cellular component: cell part (GO:0044464);; molecular function: catalytic activity (GO:0003824)
AT4G21534	F18E5.160	7.79747	485	6.65927	477	5.21376	394	8.19529	643	6.3504	405	0.303414	22	3.76713	237	4.73953	371	2.87521	250	3.05182	170	0.0326882	-0.907706	down	[IR]	Lipid transport and metabolism;; General function prediction only	Molecular Function: NAD+ kinase activity (GO:0003951);; Molecular Function: diacylglycerol kinase activity (GO:0004143);; Biological Process: protein kinase C-activating G-protein coupled receptor signaling pathway (GO:0007205);; Molecular Function: sphinganine kinase activity (GO:0008481);; Cellular Component: plant-type vacuole membrane (GO:0009705);; Biological Process: response to abscisic ac…	K04718|0|ath:AT4G21534|K04718 sphingosine kinase [EC:2.7.1.91] | (RefSeq) SPHK2; Diacylglycerol kinase family protein	Sphingolipid metabolism (ko00600)	[IT]	Lipid transport and metabolism;; Signal transduction mechanisms	Diacylglycerol kinase catalytic domain	Sphingosine kinase 2 OS=Arabidopsis thaliana OX=3702 GN=SPHK2 PE=1 SV=1	I	Lipid transport and metabolism	Diacylglycerol kinase family protein [Arabidopsis thaliana]	biological process: metabolic process (GO:0008152);; biological process: cellular process (GO:0009987);; molecular function: catalytic activity (GO:0003824);; biological process: signaling (GO:0023052);; biological process: single-organism process (GO:0044699);; biological process: response to stimulus (GO:0050896);; biological process: biological regulation (GO:0065007);; cellular component: cel…
AT1G27980	DPL1	7.85128	617	7.68712	693	6.13586	585	7.32198	723	4.57633	369	2.16698	175	3.05546	243	2.97773	292	2.80681	308	3.05567	214	4.29e-09	-1.09656	down	[E]	Amino acid transport and metabolism	Cellular Component: endoplasmic reticulum (GO:0005783);; Biological Process: cellular amino acid metabolic process (GO:0006520);; Biological Process: fatty acid beta-oxidation (GO:0006635);; Biological Process: ER to Golgi vesicle-mediated transport (GO:0006888);; Molecular Function: sphinganine-1-phosphate aldolase activity (GO:0008117);; Biological Process: toxin catabolic process (GO:0009407);…	K01634|0|ath:AT1G27980|K01634 sphinganine-1-phosphate aldolase [EC:4.1.2.27] | (RefSeq) DPL1; dihydrosphingosine phosphate lyase	Sphingolipid metabolism (ko00600)	[E]	Amino acid transport and metabolism	Pyridoxal-dependent decarboxylase conserved domain;; Aminotransferase class-V	Sphingosine-1-phosphate lyase OS=Arabidopsis thaliana OX=3702 GN=DPL1 PE=1 SV=1	E	Amino acid transport and metabolism	dihydrosphingosine phosphate lyase [Arabidopsis thaliana]	cellular component: cell (GO:0005623);; cellular component: organelle (GO:0043226);; cellular component: cell part (GO:0044464);; biological process: metabolic process (GO:0008152);; biological process: cellular process (GO:0009987);; biological process: single-organism process (GO:0044699);; biological process: localization (GO:0051179);; molecular function: catalytic activity (GO:0003824);; bio…
AT4G32150	VAMP711	89.8999	4482	92.0426	5049	71.3459	4181	85.375	5180	73.7125	3643	37.8545	1940	49.6019	2500	41.8482	2603	40.3709	2813	48.7625	2092	1.37e-07	-0.747906	down	--	--	Cellular Component: vacuolar membrane (GO:0005774);; Cellular Component: Golgi apparatus (GO:0005794);; Cellular Component: plasma membrane (GO:0005886);; Biological Process: polyamine catabolic process (GO:0006598);; Biological Process: protein targeting to membrane (GO:0006612);; Biological Process: calcium ion transport (GO:0006816);; Biological Process: membrane fusion (GO:0006944);; Biologic…	K08515|1.19712e-144|ath:AT4G32150|K08515 vesicle-associated membrane protein 7 | (RefSeq) VAMP711; vesicle-associated membrane protein 711	SNARE interactions in vesicular transport (ko04130)	[U]	Intracellular trafficking, secretion, and vesicular transport	Synaptobrevin;; Regulated-SNARE-like domain	Vesicle-associated membrane protein 711 OS=Arabidopsis thaliana OX=3702 GN=VAMP711 PE=1 SV=2	U	Intracellular trafficking, secretion, and vesicular transport	vesicle-associated membrane protein 711 [Arabidopsis thaliana]	cellular component: cell (GO:0005623);; cellular component: membrane (GO:0016020);; cellular component: organelle (GO:0043226);; cellular component: organelle part (GO:0044422);; cellular component: cell part (GO:0044464);; biological process: metabolic process (GO:0008152);; biological process: cellular process (GO:0009987);; biological process: localization (GO:0051179);; biological process: ce…
AT5G11150	ATVAMP713	5.42833	292	6.7786	373	4.68225	277	5.94961	379	5.02302	263	1.69014	94	1.15024	63	2.77553	165	1.52004	115	0.88781	38	1.34e-10	-1.55654	down	--	--	Cellular Component: vacuolar membrane (GO:0005774);; Cellular Component: Golgi apparatus (GO:0005794);; Cellular Component: plasma membrane (GO:0005886);; Biological Process: polyamine catabolic process (GO:0006598);; Biological Process: protein targeting to membrane (GO:0006612);; Biological Process: calcium ion transport (GO:0006816);; Biological Process: membrane fusion (GO:0006944);; Biologic…	K08515|1.19595e-151|ath:AT5G11150|K08515 vesicle-associated membrane protein 7 | (RefSeq) VAMP713; vesicle-associated membrane protein 713	SNARE interactions in vesicular transport (ko04130)	[U]	Intracellular trafficking, secretion, and vesicular transport	Synaptobrevin;; Regulated-SNARE-like domain	Vesicle-associated membrane protein 713 OS=Arabidopsis thaliana OX=3702 GN=VAMP713 PE=2 SV=1	U	Intracellular trafficking, secretion, and vesicular transport	vesicle-associated membrane protein 713 [Arabidopsis thaliana]	cellular component: cell (GO:0005623);; cellular component: membrane (GO:0016020);; cellular component: organelle (GO:0043226);; cellular component: organelle part (GO:0044422);; cellular component: cell part (GO:0044464);; biological process: metabolic process (GO:0008152);; biological process: cellular process (GO:0009987);; biological process: localization (GO:0051179);; biological process: ce…
AT2G36900	MEMB11	31.2723	1327	32.2692	1570	29.3264	1473	25.1927	1328	23.9977	1046	15.4212	670	13.8757	596	19.5214	1024	10.4355	618	14.99	564	2.09e-05	-0.784131	down	--	--	Cellular Component: Golgi membrane (GO:0000139);; Molecular Function: SNAP receptor activity (GO:0005484);; Cellular Component: endoplasmic reticulum membrane (GO:0005789);; Cellular Component: Golgi stack (GO:0005795);; Cellular Component: cis-Golgi network (GO:0005801);; Biological Process: intra-Golgi vesicle-mediated transport (GO:0006891);; Biological Process: membrane fusion (GO:0006944);; …	K08496|2.75988e-149|ath:AT2G36900|K08496 golgi SNAP receptor complex member 2 | (RefSeq) MEMB11; membrin 11	SNARE interactions in vesicular transport (ko04130)	[U]	Intracellular trafficking, secretion, and vesicular transport	Snare region anchored in the vesicle membrane C-terminus	Membrin-11 OS=Arabidopsis thaliana OX=3702 GN=MEMB11 PE=1 SV=1	U	Intracellular trafficking, secretion, and vesicular transport	membrin 11 [Arabidopsis thaliana]	cellular component: cell (GO:0005623);; cellular component: membrane (GO:0016020);; cellular component: organelle (GO:0043226);; cellular component: organelle part (GO:0044422);; cellular component: cell part (GO:0044464);; molecular function: binding (GO:0005488);; cellular component: membrane part (GO:0044425);; biological process: localization (GO:0051179);; biological process: biological regu…
AT1G26670	VTI12	75.43	3461	77.3561	4073	72.8959	4061	79.1999	4567	64.8528	3055	36.3397	1714	44.0833	2045	47.5548	2722	40.8469	2620	42.7458	1743	1.64e-10	-0.683319	down	--	--	Molecular Function: SNARE binding (GO:0000149);; Biological Process: cell morphogenesis (GO:0000902);; Molecular Function: receptor activity (GO:0004872);; Molecular Function: soluble NSF attachment protein activity (GO:0005483);; Cellular Component: nucleus (GO:0005634);; Cellular Component: late endosome (GO:0005770);; Cellular Component: Golgi apparatus (GO:0005794);; Cellular Component: trans…	K08493|1.60407e-129|ath:AT1G26670|K08493 vesicle transport through interaction with t-SNAREs 1 | (RefSeq) VTI1B; Vesicle transport v-SNARE family protein	SNARE interactions in vesicular transport (ko04130)	[U]	Intracellular trafficking, secretion, and vesicular transport	Vesicle transport v-SNARE protein N-terminus;; Snare region anchored in the vesicle membrane C-terminus;; Sec20	Vesicle transport v-SNARE 12 OS=Arabidopsis thaliana OX=3702 GN=VTI12 PE=1 SV=3	U	Intracellular trafficking, secretion, and vesicular transport	v-SNARE AtVTI1b [Arabidopsis thaliana]	molecular function: binding (GO:0005488);; biological process: cellular process (GO:0009987);; biological process: developmental process (GO:0032502);; biological process: single-organism process (GO:0044699);; biological process: cellular component organization or biogenesis (GO:0071840);; molecular function: molecular transducer activity (GO:0060089);; cellular component: cell (GO:0005623);; ce…
AT5G26980	SYP41	8.51161	599	10.2864	846	8.11463	679	9.71145	823	9.1432	647	5.31633	377	4.73712	340	6.945	621	4.85931	462	4.55304	286	1.08e-05	-0.653473	down	--	--	Molecular Function: SNAP receptor activity (GO:0005484);; Cellular Component: endosome (GO:0005768);; Cellular Component: trans-Golgi network (GO:0005802);; Biological Process: protein targeting to vacuole (GO:0006623);; Biological Process: ER to Golgi vesicle-mediated transport (GO:0006888);; Biological Process: intra-Golgi vesicle-mediated transport (GO:0006891);; Biological Process: membrane f…	K08489|0|ath:AT5G26980|K08489 syntaxin 16 | (RefSeq) SYP41; syntaxin of plants 41	SNARE interactions in vesicular transport (ko04130)	[U]	Intracellular trafficking, secretion, and vesicular transport	SNARE domain	Syntaxin-41 OS=Arabidopsis thaliana OX=3702 GN=SYP41 PE=1 SV=1	U	Intracellular trafficking, secretion, and vesicular transport	syntaxin of plants 41 [Arabidopsis thaliana]	molecular function: binding (GO:0005488);; cellular component: cell (GO:0005623);; cellular component: organelle (GO:0043226);; cellular component: cell part (GO:0044464);; cellular component: organelle part (GO:0044422);; biological process: localization (GO:0051179);; biological process: cellular process (GO:0009987);; biological process: cellular component organization or biogenesis (GO:007184…
AT1G08560	SYP111	5.33263	268	8.37736	483	6.68689	408	2.46468	156	4.77364	247	2.86555	148	1.99476	102	4.08976	257	3.21875	226	1.67975	75	0.0144897	-0.802869	down	--	--	Biological Process: cytokinesis by cell plate formation (GO:0000911);; Molecular Function: SNAP receptor activity (GO:0005484);; Cellular Component: plasma membrane (GO:0005886);; Biological Process: acetyl-CoA metabolic process (GO:0006084);; Biological Process: intracellular protein transport (GO:0006886);; Biological Process: membrane fusion (GO:0006944);; Biological Process: cell proliferatio…	K08486|0|ath:AT1G08560|K08486 syntaxin 1B/2/3 | (RefSeq) SYP111; syntaxin of plants 111	SNARE interactions in vesicular transport (ko04130)	[U]	Intracellular trafficking, secretion, and vesicular transport	Syntaxin;; SNARE domain	Syntaxin-related protein KNOLLE OS=Arabidopsis thaliana OX=3702 GN=KN PE=1 SV=1	U	Intracellular trafficking, secretion, and vesicular transport	syntaxin of plants 111 [Arabidopsis thaliana]	biological process: cellular process (GO:0009987);; biological process: single-organism process (GO:0044699);; molecular function: binding (GO:0005488);; cellular component: cell (GO:0005623);; cellular component: membrane (GO:0016020);; cellular component: cell part (GO:0044464);; biological process: metabolic process (GO:0008152);; biological process: localization (GO:0051179);; cellular compon…
AT5G44630	BS	0.112313	9	0.185931	16	0.156487	14	0	0	0.081204	6	0	0	0	0	0	0	0	0	0	0	0.00794649	-1.34123	down	--	--	Molecular Function: magnesium ion binding (GO:0000287);; Cellular Component: plasmodesma (GO:0009506);; Cellular Component: chloroplast (GO:0009507);; Biological Process: plant-type cell wall modification (GO:0009827);; Molecular Function: terpene synthase activity (GO:0010333);; Biological Process: sesquiterpenoid biosynthetic process (GO:0016106);; Biological Process: sesquiterpene biosynthetic…	K15799|0|ath:AT5G44630|K15799 (+)-alpha-barbatene/beta-chamigrene/thujopsene synthase [EC:4.2.3.69 4.2.3.78 4.2.3.79] | (RefSeq) Terpenoid cyclases/Protein prenyltransferases superfamily protein	Sesquiterpenoid and triterpenoid biosynthesis (ko00909)	--	--	Terpene synthase family, metal binding domain;; Terpene synthase, N-terminal domain	Alpha-barbatene synthase OS=Arabidopsis thaliana OX=3702 GN=BS PE=1 SV=2	S	Function unknown	Terpenoid cyclases/Protein prenyltransferases superfamily protein [Arabidopsis thaliana]	molecular function: binding (GO:0005488);; cellular component: cell junction (GO:0030054);; cellular component: cell (GO:0005623);; cellular component: organelle (GO:0043226);; cellular component: cell part (GO:0044464);; biological process: cellular process (GO:0009987);; biological process: cellular component organization or biogenesis (GO:0071840);; molecular function: catalytic activity (GO:0…
AT5G49810	MMT	11.2741	1724	10.8588	1905	8.9171	1655	11.3665	2184	12.1342	1905	13.2771	2086	16.5257	2555	15.2817	2915	18.8952	4038	13.9665	1897	3.44e-07	0.616429	up	[J]	Translation, ribosomal structure and biogenesis	Biological Process: selenium compound metabolic process (GO:0001887);; Cellular Component: cytosol (GO:0005829);; Molecular Function: S-adenosylmethionine-dependent methyltransferase activity (GO:0008757);; Biological Process: biosynthetic process (GO:0009058);; Molecular Function: pyridoxal phosphate binding (GO:0030170);; Biological Process: methylation (GO:0032259);; Biological Process: S-aden…	K08247|0|ath:AT5G49810|K08247 methionine S-methyltransferase [EC:2.1.1.12] | (RefSeq) MMT; methionine S-methyltransferase	Selenocompound metabolism (ko00450)	--	--	Aminotransferase class I and II;; Ribosomal protein L11 methyltransferase (PrmA);; Methyltransferase small domain	Methionine S-methyltransferase OS=Arabidopsis thaliana OX=3702 GN=MMT1 PE=1 SV=1	S	Function unknown	methionine S-methyltransferase [Arabidopsis thaliana]	biological process: metabolic process (GO:0008152);; biological process: cellular process (GO:0009987);; cellular component: cell (GO:0005623);; cellular component: cell part (GO:0044464);; molecular function: catalytic activity (GO:0003824);; molecular function: binding (GO:0005488)
AT2G23350	PAB4	24.7593	2478	27.1532	3118	27.8462	3383	19.9485	2509	30.411	3125	48.2468	4962	31.1632	3154	33.7306	4211	46.7496	6539	32.4979	2889	0.000259446	0.656824	up	[J]	Translation, ribosomal structure and biogenesis	--	K13126|0|ath:AT2G23350|K13126 polyadenylate-binding protein | (RefSeq) PAB4; poly(A) binding protein 4	RNA transport (ko03013);; mRNA surveillance pathway (ko03015);; RNA degradation (ko03018)	[AJ]	RNA processing and modification;; Translation, ribosomal structure and biogenesis	RNA recognition motif. (a.k.a. RRM, RBD, or RNP domain);; Poly-adenylate binding protein, unique domain;; RNA recognition motif. (a.k.a. RRM, RBD, or RNP domain);; Occluded RNA-recognition motif;; RNA binding motif;; Nup53/35/40-type RNA recognition motif	Polyadenylate-binding protein 4 OS=Arabidopsis thaliana OX=3702 GN=PAB4 PE=1 SV=1	S	Function unknown	poly(A) binding protein 4 [Arabidopsis thaliana]	--
AT1G11400	PYM	18.4597	831	21.1806	1082	18.2134	990	17.4615	988	17.6357	816	9.89452	458	7.87726	362	13.1763	737	10.6663	679	10.4931	421	3.42e-08	-0.703737	down	--	--	Biological Process: mitotic cell cycle (GO:0000278);; Molecular Function: protein binding (GO:0005515);; Cellular Component: nucleoplasm (GO:0005654);; Cellular Component: nucleolus (GO:0005730);; Cellular Component: cytoplasm (GO:0005737);; Biological Process: RNA processing (GO:0006396);; Biological Process: trichome branching (GO:0010091);; Biological Process: response to UV-B (GO:0010224);; B…	K14294|4.42599e-114|ath:AT1G11400|K14294 partner of Y14 and mago | (RefSeq) PYM; partner of Y14-MAGO	RNA transport (ko03013);; mRNA surveillance pathway (ko03015)	[S]	Function unknown	Mago binding	Partner of Y14 and mago OS=Arabidopsis thaliana OX=3702 GN=PYM PE=1 SV=1	K	Transcription	partner of Y14-MAGO [Arabidopsis thaliana]	biological process: cellular process (GO:0009987);; biological process: single-organism process (GO:0044699);; molecular function: binding (GO:0005488);; cellular component: cell (GO:0005623);; cellular component: organelle (GO:0043226);; cellular component: organelle part (GO:0044422);; cellular component: cell part (GO:0044464);; biological process: metabolic process (GO:0008152);; biological p…
AT2G16650	PRORP2	7.60323	596	6.7539	609	6.65566	635	6.19057	611	6.7078	540	4.69576	380	3.1376	251	4.37347	431	3.29695	363	1.865	129	0.000386224	-0.806291	down	--	--	Biological Process: tRNA 5'-leader removal (GO:0001682);; Molecular Function: ribonuclease P activity (GO:0004526);; Molecular Function: transporter activity (GO:0005215);; Cellular Component: nucleus (GO:0005634);; Cellular Component: mitochondrion (GO:0005739);; Biological Process: mRNA processing (GO:0006397);; Biological Process: transport (GO:0006810);; Cellular Component: membrane (GO:00160…	K18213|0|ath:AT2G16650|K18213 proteinaceous RNase P [EC:3.1.26.5] | (RefSeq) PRORP2; proteinaceous RNase P 2	RNA transport (ko03013)	[R]	General function prediction only	Pentacotripeptide-repeat region of PRORP;; Protein-only RNase P;; Zc3h12a-like Ribonuclease NYN domain	Proteinaceous RNase P 2 OS=Arabidopsis thaliana OX=3702 GN=PRORP2 PE=1 SV=1	V	Defense mechanisms	proteinaceous RNase P 2 [Arabidopsis thaliana]	biological process: metabolic process (GO:0008152);; biological process: cellular process (GO:0009987);; molecular function: catalytic activity (GO:0003824);; molecular function: transporter activity (GO:0005215);; cellular component: cell (GO:0005623);; cellular component: organelle (GO:0043226);; cellular component: cell part (GO:0044464);; biological process: localization (GO:0051179);; cellul…
AT5G40480	EMB3012	2.44806	591	1.98749	530	2.20874	678	1.91088	606	2.61962	632	4.78181	1160	5.27191	1341	4.02825	1219	4.83851	1692	4.54685	1020	1.42e-15	1.18651	up	--	--	Molecular Function: protein binding (GO:0005515);; Cellular Component: nuclear envelope (GO:0005635);; Cellular Component: endoplasmic reticulum (GO:0005783);; Biological Process: embryo development ending in seed dormancy (GO:0009793);;	K14314|0|ath:AT5G40480|K14314 nuclear pore complex protein Nup210 | (RefSeq) EMB3012; embryo defective 3012	RNA transport (ko03013)	[YU]	Nuclear structure;; Intracellular trafficking, secretion, and vesicular transport	Bacterial Ig-like domain (group 2)	Nuclear pore complex protein GP210 OS=Arabidopsis thaliana OX=3702 GN=GB210 PE=1 SV=1	U	Intracellular trafficking, secretion, and vesicular transport	embryo defective 3012 [Arabidopsis thaliana]	molecular function: binding (GO:0005488);; cellular component: cell (GO:0005623);; cellular component: organelle (GO:0043226);; cellular component: organelle part (GO:0044422);; cellular component: cell part (GO:0044464);; biological process: reproduction (GO:0000003);; biological process: reproductive process (GO:0022414);; biological process: multicellular organismal process (GO:0032501);; biol…
AT1G14850	NUP155	3.6566	713	3.05271	683	3.22935	764	3.0232	741	3.49268	699	5.78832	1159	6.59925	1300	4.95593	1205	5.48445	1494	4.90411	849	1.65e-09	0.854395	up	--	--	Molecular Function: nucleocytoplasmic transporter activity (GO:0005487);; Molecular Function: protein binding (GO:0005515);; Cellular Component: nuclear pore (GO:0005643);; Cellular Component: nucleolus (GO:0005730);; Biological Process: nucleocytoplasmic transport (GO:0006913);; Cellular Component: plasmodesma (GO:0009506);; Molecular Function: structural constituent of nuclear pore (GO:0017056)…	K14312|0|ath:AT1G14850|K14312 nuclear pore complex protein Nup155 | (RefSeq) NUP155; nucleoporin 155	RNA transport (ko03013)	[YU]	Nuclear structure;; Intracellular trafficking, secretion, and vesicular transport	Nup133 N terminal like	Nuclear pore complex protein NUP155 OS=Arabidopsis thaliana OX=3702 GN=NUP155 PE=1 SV=1	U	Intracellular trafficking, secretion, and vesicular transport	nucleoporin 155 [Arabidopsis thaliana]	biological process: localization (GO:0051179);; molecular function: transporter activity (GO:0005215);; molecular function: binding (GO:0005488);; cellular component: cell (GO:0005623);; cellular component: macromolecular complex (GO:0032991);; cellular component: organelle (GO:0043226);; cellular component: organelle part (GO:0044422);; cellular component: cell part (GO:0044464);; cellular compo…
AT1G33410	SAR1	3.4291	1081	3.00103	858	3.12095	1197	3.64573	1044	4.90649	1148	6.28737	1490	7.45647	1677	6.49498	1954	5.8302	2123	4.65432	1301	7.93e-08	0.782903	up	--	--	Molecular Function: protein binding (GO:0005515);; Molecular Function: GTP binding (GO:0005525);; Cellular Component: endosome (GO:0005768);; Cellular Component: vacuolar membrane (GO:0005774);; Cellular Component: endoplasmic reticulum (GO:0005783);; Cellular Component: cytosol (GO:0005829);; Cellular Component: plasma membrane (GO:0005886);; Biological Process: gluconeogenesis (GO:0006094);; Bi…	K14303|0|ath:AT1G33410|K14303 nuclear pore complex protein Nup160 | (RefSeq) SAR1; SUPPRESSOR OF AUXIN RESISTANCE1	RNA transport (ko03013)	[YU]	Nuclear structure;; Intracellular trafficking, secretion, and vesicular transport	Nucleoporin Nup120/160;; Family of unknown function (DUF5311)	Nuclear pore complex protein NUP160 OS=Arabidopsis thaliana OX=3702 GN=NUP160 PE=1 SV=2	U	Intracellular trafficking, secretion, and vesicular transport	RecName: Full=Nuclear pore complex protein NUP160; Short=AtNUP160; AltName: Full=Nucleoporin 160; AltName: Full=Protein SUPPRESSOR OF AUXIN RESISTANCE 1	molecular function: binding (GO:0005488);; cellular component: cell (GO:0005623);; cellular component: organelle (GO:0043226);; cellular component: cell part (GO:0044464);; cellular component: membrane (GO:0016020);; cellular component: organelle part (GO:0044422);; biological process: metabolic process (GO:0008152);; biological process: single-organism process (GO:0044699);; biological process: …
AT2G05120	AT2G05120	1.61295	286	1.39713	284	1.31557	283	1.04251	232	1.02593	187	2.46909	449	2.77227	496	1.98201	438	2.1526	532	2.3593	371	7.69e-07	0.960253	up	--	--	Molecular Function: protein binding (GO:0005515);; Cellular Component: nucleus (GO:0005634);; Cellular Component: chloroplast (GO:0009507);; Biological Process: embryo sac egg cell differentiation (GO:0009560);;	K14300|0|ath:AT2G05120|K14300 nuclear pore complex protein Nup133 | (RefSeq) Nucleoporin, Nup133/Nup155-like protein	RNA transport (ko03013)	--	--	Nup133 N terminal like;; Non-repetitive/WGA-negative nucleoporin C-terminal	Nuclear pore complex protein NUP133 OS=Arabidopsis thaliana OX=3702 GN=NUP133 PE=1 SV=1	U	Intracellular trafficking, secretion, and vesicular transport	RecName: Full=Nuclear pore complex protein NUP133; AltName: Full=Nucleoporin 133; AltName: Full=Nucleoporin Nup155-like	molecular function: binding (GO:0005488);; cellular component: cell (GO:0005623);; cellular component: organelle (GO:0043226);; cellular component: cell part (GO:0044464);; biological process: reproduction (GO:0000003);; biological process: cellular process (GO:0009987);; biological process: reproductive process (GO:0022414);; biological process: multicellular organismal process (GO:0032501);; bi…
AT3G05040	HST	2.86133	473	2.23588	424	1.95386	392	3.15734	656	3.3013	561	4.63854	788	4.2363	708	4.00799	827	4.05887	938	3.8313	563	9.63e-05	0.715223	up	--	--	Molecular Function: dimethylallyltranstransferase activity (GO:0004161);; Molecular Function: nucleocytoplasmic transporter activity (GO:0005487);; Molecular Function: protein binding (GO:0005515);; Cellular Component: nuclear envelope (GO:0005635);; Cellular Component: mitochondrion (GO:0005739);; Biological Process: negative regulation of flower development (GO:0009910);; Cellular Component: ch…	K14289|0|ath:AT3G05040|K14289 exportin-5 | (RefSeq) HST; ARM repeat superfamily protein	RNA transport (ko03013)	[YU]	Nuclear structure;; Intracellular trafficking, secretion, and vesicular transport	Exportin 1-like protein	Protein HASTY 1 OS=Arabidopsis thaliana OX=3702 GN=HST1 PE=1 SV=1	U	Intracellular trafficking, secretion, and vesicular transport	ARM repeat superfamily protein [Arabidopsis thaliana]	molecular function: catalytic activity (GO:0003824);; biological process: localization (GO:0051179);; molecular function: transporter activity (GO:0005215);; molecular function: binding (GO:0005488);; cellular component: cell (GO:0005623);; cellular component: organelle (GO:0043226);; cellular component: organelle part (GO:0044422);; cellular component: cell part (GO:0044464);; biological process…
AT5G55170	SUM3	1.66327	39	1.45692	41	1.10516	33	2.3456	70	1.82654	44	0.231734	6	0.673113	17	1.12077	33	0.816525	27	0.921455	20	0.0277811	-0.876035	down	--	--	Cellular Component: nucleus (GO:0005634);; Biological Process: N-terminal protein myristoylation (GO:0006499);; Biological Process: protein sumoylation (GO:0016925);; Molecular Function: protein tag (GO:0031386);;	K12160|2.19433e-77|ath:AT5G55170|K12160 small ubiquitin-related modifier | (RefSeq) SUMO3; small ubiquitin-like modifier 3	RNA transport (ko03013)	[O]	Posttranslational modification, protein turnover, chaperones	Ubiquitin-2 like Rad60 SUMO-like;; Ubiquitin family	Small ubiquitin-related modifier 3 OS=Arabidopsis thaliana OX=3702 GN=SUMO3 PE=1 SV=1	O	Posttranslational modification, protein turnover, chaperones	small ubiquitin-like modifier 3 [Arabidopsis thaliana]	cellular component: cell (GO:0005623);; cellular component: organelle (GO:0043226);; cellular component: cell part (GO:0044464);; biological process: metabolic process (GO:0008152);; biological process: cellular process (GO:0009987);; molecular function: protein tag (GO:0031386)
AT5G60390	AT5G60390	285.252	21220	311.505	26589	322.694	29141	226.983	21219	334.253	25528	529.412	40475	402.128	30245	423.177	39268	510.493	53076	362.609	23961	6.31e-06	0.686563	up	[J]	Translation, ribosomal structure and biogenesis	Molecular Function: translation elongation factor activity (GO:0003746);; Molecular Function: GTPase activity (GO:0003924);; Molecular Function: calmodulin binding (GO:0005516);; Molecular Function: GTP binding (GO:0005525);; Cellular Component: nucleolus (GO:0005730);; Cellular Component: mitochondrion (GO:0005739);; Cellular Component: vacuolar membrane (GO:0005774);; Cellular Component: Golgi …	K03231|0|aly:ARALYDRAFT_311847|K03231 elongation factor 1-alpha | (RefSeq) T6D22.2	RNA transport (ko03013)	[J]	Translation, ribosomal structure and biogenesis	Elongation factor Tu GTP binding domain;; Elongation factor Tu C-terminal domain;; Elongation factor Tu domain 2	Elongation factor 1-alpha 4 OS=Arabidopsis thaliana OX=3702 GN=A4 PE=1 SV=2	J	Translation, ribosomal structure and biogenesis	T6D22.2 [Arabidopsis lyrata subsp. lyrata]	biological process: metabolic process (GO:0008152);; biological process: cellular process (GO:0009987);; molecular function: binding (GO:0005488);; molecular function: catalytic activity (GO:0003824);; cellular component: cell (GO:0005623);; cellular component: organelle (GO:0043226);; cellular component: organelle part (GO:0044422);; cellular component: cell part (GO:0044464);; cellular componen…
AT1G07930	A4	102.048	6424	91.3825	6779	88.0247	6976	75.3567	6051	94.0305	6180	143.621	9592	129.103	8278	133.255	10525	141.781	12785	123.301	7032	1.04e-10	0.681893	up	[J]	Translation, ribosomal structure and biogenesis	Molecular Function: translation elongation factor activity (GO:0003746);; Molecular Function: GTPase activity (GO:0003924);; Molecular Function: calmodulin binding (GO:0005516);; Molecular Function: GTP binding (GO:0005525);; Cellular Component: nucleolus (GO:0005730);; Cellular Component: mitochondrion (GO:0005739);; Cellular Component: vacuolar membrane (GO:0005774);; Cellular Component: Golgi …	K03231|0|aly:ARALYDRAFT_311847|K03231 elongation factor 1-alpha | (RefSeq) T6D22.2	RNA transport (ko03013)	[J]	Translation, ribosomal structure and biogenesis	Elongation factor Tu GTP binding domain;; Elongation factor Tu C-terminal domain;; Elongation factor Tu domain 2	Elongation factor 1-alpha 4 OS=Arabidopsis thaliana OX=3702 GN=A4 PE=1 SV=2	J	Translation, ribosomal structure and biogenesis	T6D22.2 [Arabidopsis lyrata subsp. lyrata]	biological process: metabolic process (GO:0008152);; biological process: cellular process (GO:0009987);; molecular function: binding (GO:0005488);; molecular function: catalytic activity (GO:0003824);; cellular component: cell (GO:0005623);; cellular component: organelle (GO:0043226);; cellular component: organelle part (GO:0044422);; cellular component: cell part (GO:0044464);; cellular componen…
AT4G27130	AT4G27130	35.0666	1255	40.5842	1666	36.9273	1604	34.9009	1569	34.3579	1262	12.9173	475	15.2958	554	16.0717	717	14.931	747	14.4811	460	1.03e-36	-1.17887	down	--	--	Molecular Function: translation initiation factor activity (GO:0003743);; Biological Process: translational initiation (GO:0006413);; Biological Process: regulation of translation (GO:0006417);; Biological Process: membrane fusion (GO:0006944);; Biological Process: Golgi vesicle transport (GO:0048193);;	K03113|3.71248e-78|bna:106416289|K03113 translation initiation factor 1 | (RefSeq) protein translation factor SUI1 homolog 1	RNA transport (ko03013)	[J]	Translation, ribosomal structure and biogenesis	Translation initiation factor SUI1	Protein translation factor SUI1 homolog 1 OS=Arabidopsis thaliana OX=3702 GN=At4g27130 PE=1 SV=2	J	Translation, ribosomal structure and biogenesis	Translation initiation factor SUI1 family protein [Arabidopsis thaliana]	biological process: metabolic process (GO:0008152);; biological process: cellular process (GO:0009987);; molecular function: binding (GO:0005488);; biological process: biological regulation (GO:0065007);; biological process: localization (GO:0051179)
AT1G52160	TRZ3	2.65071	325	1.88804	265	1.95928	291	1.83937	280	1.22651	155	2.56866	319	3.54652	437	2.98158	454	2.69109	459	1.94662	212	0.0154004	0.596306	up	[J]	Translation, ribosomal structure and biogenesis	Cellular Component: nucleus (GO:0005634);; Biological Process: nucleotide biosynthetic process (GO:0009165);; Biological Process: tRNA 3'-trailer cleavage (GO:0042779);; Molecular Function: 3'-tRNA processing endoribonuclease activity (GO:0042781);;	K00784|0|ath:AT1G52160|K00784 ribonuclease Z [EC:3.1.26.11] | (RefSeq) TRZ3; tRNAse Z3	RNA transport (ko03013)	[R]	General function prediction only	tRNase Z endonuclease;; Beta-lactamase superfamily domain	tRNase Z TRZ3, mitochondrial OS=Arabidopsis thaliana OX=3702 GN=TRZ3 PE=1 SV=1	S	Function unknown	tRNAse Z3 [Arabidopsis thaliana]	cellular component: cell (GO:0005623);; cellular component: organelle (GO:0043226);; cellular component: cell part (GO:0044464);; biological process: metabolic process (GO:0008152);; biological process: cellular process (GO:0009987);; biological process: single-organism process (GO:0044699);; molecular function: catalytic activity (GO:0003824)
AT5G04895	AT5G04895	0.536648	77	0.980851	109	0.822932	108	0.525254	95	0.780126	91	1.3738	182	1.54452	219	0.93071	173	0.993211	211	1.37731	158	3.1e-07	1.08695	up	[J]	Translation, ribosomal structure and biogenesis	Molecular Function: double-stranded RNA binding (GO:0003725);; Molecular Function: ATP binding (GO:0005524);; Cellular Component: intracellular (GO:0005622);; Molecular Function: ATP-dependent helicase activity (GO:0008026);;	K14442|0|ath:AT5G04895|K14442 ATP-dependent RNA helicase DHX36 [EC:3.6.4.13] | (RefSeq) ABO6; DEA(D/H)-box RNA helicase family protein	RNA degradation (ko03018)	[A]	RNA processing and modification	Helicase associated domain (HA2);; Oligonucleotide/oligosaccharide-binding (OB)-fold;; Helicase conserved C-terminal domain;; Double-stranded RNA binding motif;; DEAD/DEAH box helicase	DExH-box ATP-dependent RNA helicase DExH3 OS=Arabidopsis thaliana OX=3702 GN=At1g48650 PE=3 SV=1	L	Replication, recombination and repair	DEA(D/H)-box RNA helicase family protein [Arabidopsis thaliana]	molecular function: binding (GO:0005488);; cellular component: cell (GO:0005623);; cellular component: cell part (GO:0044464);; molecular function: catalytic activity (GO:0003824)
AT1G48650	AT1G48650	12.7582	2165	8.90545	1734	10.2357	2109	11.1434	2376	13.3021	2317	19	3313	17.6903	3035	19.4381	4114	21.3784	5070	18.2661	2753	2.1e-11	0.861647	up	[J]	Translation, ribosomal structure and biogenesis	Molecular Function: double-stranded RNA binding (GO:0003725);; Molecular Function: ATP binding (GO:0005524);; Cellular Component: intracellular (GO:0005622);; Molecular Function: ATP-dependent helicase activity (GO:0008026);;	K14442|0|ath:AT1G48650|K14442 ATP-dependent RNA helicase DHX36 [EC:3.6.4.13] | (RefSeq) DEA(D/H)-box RNA helicase family protein	RNA degradation (ko03018)	[A]	RNA processing and modification	Helicase associated domain (HA2);; Oligonucleotide/oligosaccharide-binding (OB)-fold;; Helicase conserved C-terminal domain;; DEAD/DEAH box helicase;; Double-stranded RNA binding motif	DExH-box ATP-dependent RNA helicase DExH3 OS=Arabidopsis thaliana OX=3702 GN=At1g48650 PE=3 SV=1	L	Replication, recombination and repair	DEA(D/H)-box RNA helicase family protein [Arabidopsis thaliana]	molecular function: binding (GO:0005488);; cellular component: cell (GO:0005623);; cellular component: cell part (GO:0044464);; molecular function: catalytic activity (GO:0003824)
AT5G44110	ATPOP1	2.05748	94	1.38031	72	1.37978	77	1.03811	60	1.29037	61	2.33765	110	2.07196	96	2.08174	118	3.04492	194	2.09195	85	0.00159512	0.768041	up	[V]	Defense mechanisms	Biological Process: very long-chain fatty acid metabolic process (GO:0000038);; Biological Process: sulfur amino acid metabolic process (GO:0000096);; Biological Process: polysaccharide biosynthetic process (GO:0000271);; Molecular Function: transporter activity (GO:0005215);; Molecular Function: ATP binding (GO:0005524);; Cellular Component: nucleus (GO:0005634);; Cellular Component: endoplasmic…	K12608|3.12348e-180|ath:AT5G44110|K12608 CCR4-NOT complex subunit CAF16 | (RefSeq) ABCI21; P-loop containing nucleoside triphosphate hydrolases superfamily protein	RNA degradation (ko03018)	[RK]	General function prediction only;; Transcription	ABC transporter;; AAA domain, putative AbiEii toxin, Type IV TA system	ABC transporter I family member 21 OS=Arabidopsis thaliana OX=3702 GN=ABCI21 PE=2 SV=1	S	Function unknown	P-loop containing nucleoside triphosphate hydrolases superfamily protein [Arabidopsis thaliana]	biological process: metabolic process (GO:0008152);; biological process: cellular process (GO:0009987);; biological process: single-organism process (GO:0044699);; molecular function: transporter activity (GO:0005215);; molecular function: binding (GO:0005488);; cellular component: cell (GO:0005623);; cellular component: organelle (GO:0043226);; cellular component: cell part (GO:0044464);; cellul…
AT5G02270	ATNAP9	5.78995	292	6.65892	385	6.94697	424	6.67026	421	8.54516	440	9.50612	495	8.10679	420	10.8841	682	12.7937	898	9.829	440	8.69e-06	0.66052	up	[PR]	Inorganic ion transport and metabolism;; General function prediction only	Molecular Function: transporter activity (GO:0005215);; Molecular Function: ATP binding (GO:0005524);; Cellular Component: plasma membrane (GO:0005886);; Biological Process: glucose catabolic process (GO:0006007);; Biological Process: obsolete ATP catabolic process (GO:0006200);; Biological Process: transport (GO:0006810);; Biological Process: response to sucrose (GO:0009744);; Biological Process…	K12608|0|ath:AT5G02270|K12608 CCR4-NOT complex subunit CAF16 | (RefSeq) ABCI20; non-intrinsic ABC protein 9	RNA degradation (ko03018)	[RK]	General function prediction only;; Transcription	ABC transporter;; AAA domain, putative AbiEii toxin, Type IV TA system	ABC transporter I family member 20 OS=Arabidopsis thaliana OX=3702 GN=ABCI20 PE=2 SV=1	S	Function unknown	non-intrinsic ABC protein 9 [Arabidopsis thaliana]	molecular function: transporter activity (GO:0005215);; molecular function: binding (GO:0005488);; cellular component: cell (GO:0005623);; cellular component: membrane (GO:0016020);; cellular component: cell part (GO:0044464);; biological process: metabolic process (GO:0008152);; biological process: single-organism process (GO:0044699);; biological process: localization (GO:0051179);; biological …
AT3G07750	AT3G07750	2.09048	110	1.57658	94	2.79281	173	1.84077	118	2.631	139	5.19089	271	2.90483	159	3.55607	231	3.186	225	4.06238	182	0.00100947	0.84695	up	[J]	Translation, ribosomal structure and biogenesis	Molecular Function: 3'-5'-exoribonuclease activity (GO:0000175);; Biological Process: endonucleolytic cleavage involved in rRNA processing (GO:0000478);; Biological Process: RNA methylation (GO:0001510);; Molecular Function: RNA binding (GO:0003723);; Cellular Component: cytoplasm (GO:0005737);; Biological Process: protein targeting to mitochondrion (GO:0006626);;	K12589|0|ath:AT3G07750|K12589 exosome complex component RRP42 | (RefSeq) 3'-5'-exoribonuclease family protein	RNA degradation (ko03018)	[J]	Translation, ribosomal structure and biogenesis	3' exoribonuclease family, domain 1;; 3' exoribonuclease family, domain 2	--	J	Translation, ribosomal structure and biogenesis	3&apos;-5&apos;-exoribonuclease family protein [Arabidopsis thaliana]	biological process: metabolic process (GO:0008152);; biological process: cellular process (GO:0009987);; molecular function: catalytic activity (GO:0003824);; biological process: cellular component organization or biogenesis (GO:0071840);; molecular function: binding (GO:0005488);; cellular component: cell (GO:0005623);; cellular component: cell part (GO:0044464);; biological process: localizatio…
AT5G38890	AT5G38890	0.810784	31	1.86221	81	1.72128	77	1.26285	60	1.52986	57	4.0464	154	1.55395	57	1.80345	83	2.75016	145	3.20043	106	0.012253	0.885908	up	[J]	Translation, ribosomal structure and biogenesis	Cellular Component: exosome (RNase complex) (GO:0000178);; Molecular Function: RNA binding (GO:0003723);; Molecular Function: structural constituent of ribosome (GO:0003735);; Cellular Component: nucleus (GO:0005634);; Cellular Component: ribosome (GO:0005840);; Biological Process: translation (GO:0006412);; Biological Process: protein targeting to mitochondrion (GO:0006626);;	K07573|4.82258e-138|ath:AT5G38890|K07573 exosome complex component CSL4 | (RefSeq) Nucleic acid-binding, OB-fold-like protein	RNA degradation (ko03018)	[J]	Translation, ribosomal structure and biogenesis	Exosome component EXOSC1/CSL4;; Exosome complex exonuclease RRP4 N-terminal region	--	J	Translation, ribosomal structure and biogenesis	Nucleic acid-binding, OB-fold-like protein [Arabidopsis thaliana]	cellular component: cell (GO:0005623);; cellular component: macromolecular complex (GO:0032991);; cellular component: cell part (GO:0044464);; molecular function: binding (GO:0005488);; molecular function: structural molecule activity (GO:0005198);; cellular component: organelle (GO:0043226);; biological process: metabolic process (GO:0008152);; biological process: cellular process (GO:0009987);;…
AT3G23990	HSP60	15.6062	1402	12.0272	1240	16.6208	1812	9.67346	1092	16.0067	1476	22.4417	2071	15.2212	1382	20.2907	2273	19.7024	2473	26.0415	2077	0.00239456	0.657955	up	[O]	Posttranslational modification, protein turnover, chaperones	Molecular Function: copper ion binding (GO:0005507);; Molecular Function: ATP binding (GO:0005524);; Cellular Component: mitochondrial matrix (GO:0005759);; Cellular Component: vacuolar membrane (GO:0005774);; Cellular Component: Golgi apparatus (GO:0005794);; Biological Process: protein targeting to mitochondrion (GO:0006626);; Biological Process: response to heat (GO:0009408);; Biological Proce…	K04077|0|ath:AT3G23990|K04077 chaperonin GroEL | (RefSeq) HSP60; heat shock protein 60	RNA degradation (ko03018)	[O]	Posttranslational modification, protein turnover, chaperones	TCP-1/cpn60 chaperonin family	Chaperonin CPN60, mitochondrial OS=Arabidopsis thaliana OX=3702 GN=CPN60 PE=1 SV=2	O	Posttranslational modification, protein turnover, chaperones	heat shock protein 60 [Arabidopsis thaliana]	molecular function: binding (GO:0005488);; cellular component: cell (GO:0005623);; cellular component: membrane-enclosed lumen (GO:0031974);; cellular component: organelle (GO:0043226);; cellular component: organelle part (GO:0044422);; cellular component: cell part (GO:0044464);; cellular component: membrane (GO:0016020);; biological process: localization (GO:0051179);; biological process: respo…
AT3G13860	HSP60-3A	5.29779	459	3.96832	395	4.57788	481	3.30999	360	5.80252	516	8.54454	760	7.92829	694	7.74483	837	8.52733	1032	8.08873	622	6.14e-08	0.920422	up	[O]	Posttranslational modification, protein turnover, chaperones	Molecular Function: ATP binding (GO:0005524);; Cellular Component: mitochondrion (GO:0005739);; Cellular Component: vacuolar membrane (GO:0005774);; Biological Process: protein refolding (GO:0042026);; Biological Process: response to cadmium ion (GO:0046686);;	K04077|0|ath:AT3G13860|K04077 chaperonin GroEL | (RefSeq) HSP60-3A; heat shock protein 60-3A	RNA degradation (ko03018)	[O]	Posttranslational modification, protein turnover, chaperones	TCP-1/cpn60 chaperonin family	Chaperonin CPN60-like 2, mitochondrial OS=Arabidopsis thaliana OX=3702 GN=At3g13860 PE=1 SV=2	O	Posttranslational modification, protein turnover, chaperones	heat shock protein 60-3A [Arabidopsis thaliana]	molecular function: binding (GO:0005488);; cellular component: cell (GO:0005623);; cellular component: organelle (GO:0043226);; cellular component: cell part (GO:0044464);; cellular component: membrane (GO:0016020);; cellular component: organelle part (GO:0044422);; biological process: cellular process (GO:0009987);; biological process: response to stimulus (GO:0050896)
AT3G13470	CPN60B2	14.2053	1262	16.0369	1646	21.6342	2346	6.72069	764	18.6544	1714	49.5242	4533	21.1973	1917	32.8751	3635	39.2764	4861	29.6532	2328	6.89e-05	1.15097	up	[O]	Posttranslational modification, protein turnover, chaperones	Molecular Function: protein binding (GO:0005515);; Molecular Function: ATP binding (GO:0005524);; Cellular Component: nucleolus (GO:0005730);; Cellular Component: mitochondrion (GO:0005739);; Cellular Component: Golgi apparatus (GO:0005794);; Cellular Component: plasma membrane (GO:0005886);; Biological Process: cell death (GO:0008219);; Biological Process: response to cold (GO:0009409);; Cellula…	K04077|0|ath:AT3G13470|K04077 chaperonin GroEL | (RefSeq) Cpn60beta2; TCP-1/cpn60 chaperonin family protein	RNA degradation (ko03018)	[O]	Posttranslational modification, protein turnover, chaperones	TCP-1/cpn60 chaperonin family	Chaperonin 60 subunit beta 2, chloroplastic OS=Arabidopsis thaliana OX=3702 GN=CPN60B2 PE=1 SV=1	O	Posttranslational modification, protein turnover, chaperones	TCP-1/cpn60 chaperonin family protein [Arabidopsis thaliana]	molecular function: binding (GO:0005488);; cellular component: cell (GO:0005623);; cellular component: organelle (GO:0043226);; cellular component: organelle part (GO:0044422);; cellular component: cell part (GO:0044464);; cellular component: membrane (GO:0016020);; biological process: cellular process (GO:0009987);; biological process: single-organism process (GO:0044699);; biological process: r…
AT2G33210	HSP60-2	3.74001	330	3.47978	348	4.42441	474	2.40469	270	4.11995	379	9.08802	829	7.42046	582	7.93952	875	7.98711	950	7.95996	612	2.06e-10	1.17454	up	[O]	Posttranslational modification, protein turnover, chaperones	Molecular Function: copper ion binding (GO:0005507);; Molecular Function: ATP binding (GO:0005524);; Cellular Component: mitochondrial matrix (GO:0005759);; Cellular Component: vacuolar membrane (GO:0005774);; Cellular Component: plasma membrane (GO:0005886);; Biological Process: gluconeogenesis (GO:0006094);; Biological Process: protein targeting to mitochondrion (GO:0006626);; Biological Proces…	K04077|0|ath:AT2G33210|K04077 chaperonin GroEL | (RefSeq) HSP60-2; heat shock protein 60-2	RNA degradation (ko03018)	[O]	Posttranslational modification, protein turnover, chaperones	TCP-1/cpn60 chaperonin family	Chaperonin CPN60-like 1, mitochondrial OS=Arabidopsis thaliana OX=3702 GN=At2g33210 PE=1 SV=1	O	Posttranslational modification, protein turnover, chaperones	heat shock protein 60-2 [Arabidopsis thaliana]	molecular function: binding (GO:0005488);; cellular component: cell (GO:0005623);; cellular component: membrane-enclosed lumen (GO:0031974);; cellular component: organelle (GO:0043226);; cellular component: organelle part (GO:0044422);; cellular component: cell part (GO:0044464);; cellular component: membrane (GO:0016020);; biological process: metabolic process (GO:0008152);; biological process: …
AT1G55490	CPN60B	89.2779	7881	95.0333	9626	117.478	12588	60.791	6744	119.488	10828	214.682	19475	128.831	11498	158.945	17501	201.135	24813	130.287	10215	8.19e-05	0.857607	up	[O]	Posttranslational modification, protein turnover, chaperones	Molecular Function: protein binding (GO:0005515);; Molecular Function: ATP binding (GO:0005524);; Cellular Component: nucleolus (GO:0005730);; Cellular Component: mitochondrion (GO:0005739);; Cellular Component: Golgi apparatus (GO:0005794);; Cellular Component: plasma membrane (GO:0005886);; Biological Process: cell death (GO:0008219);; Biological Process: response to cold (GO:0009409);; Cellula…	K04077|0|ath:AT1G55490|K04077 chaperonin GroEL | (RefSeq) CPN60B; chaperonin 60 beta	RNA degradation (ko03018)	[O]	Posttranslational modification, protein turnover, chaperones	TCP-1/cpn60 chaperonin family	Chaperonin 60 subunit beta 1, chloroplastic OS=Arabidopsis thaliana OX=3702 GN=CPN60B1 PE=1 SV=3	O	Posttranslational modification, protein turnover, chaperones	chaperonin 60 beta [Arabidopsis thaliana]	molecular function: binding (GO:0005488);; cellular component: cell (GO:0005623);; cellular component: organelle (GO:0043226);; cellular component: organelle part (GO:0044422);; cellular component: cell part (GO:0044464);; cellular component: membrane (GO:0016020);; biological process: cellular process (GO:0009987);; biological process: single-organism process (GO:0044699);; biological process: r…
AT4G37910	mtHsc70-1	11.4242	1165	7.23703	847	10.9489	1356	8.61107	1104	12.2348	1281	27.056	2836	16.1454	1665	22.3075	2838	24.6553	3514	28.8664	2615	2.33e-10	1.2941	up	[O]	Posttranslational modification, protein turnover, chaperones	Molecular Function: ATP binding (GO:0005524);; Cellular Component: cell wall (GO:0005618);; Cellular Component: mitochondrial matrix (GO:0005759);; Cellular Component: vacuolar membrane (GO:0005774);; Cellular Component: Golgi apparatus (GO:0005794);; Cellular Component: cytosol (GO:0005829);; Biological Process: gluconeogenesis (GO:0006094);; Biological Process: glycolytic process (GO:0006096);;…	K04043|0|ath:AT4G37910|K04043 molecular chaperone DnaK | (RefSeq) mtHsc70-1; mitochondrial heat shock protein 70-1	RNA degradation (ko03018)	[O]	Posttranslational modification, protein turnover, chaperones	Hsp70 protein;; MreB/Mbl protein;; FGGY family of carbohydrate kinases, C-terminal domain	Heat shock 70 kDa protein 9, mitochondrial OS=Arabidopsis thaliana OX=3702 GN=HSP70-9 PE=1 SV=1	O	Posttranslational modification, protein turnover, chaperones	mitochondrial heat shock protein 70-1 [Arabidopsis thaliana]	molecular function: binding (GO:0005488);; cellular component: cell (GO:0005623);; cellular component: cell part (GO:0044464);; cellular component: membrane-enclosed lumen (GO:0031974);; cellular component: organelle (GO:0043226);; cellular component: organelle part (GO:0044422);; cellular component: membrane (GO:0016020);; biological process: metabolic process (GO:0008152);; biological process: …
AT2G25355	AT2G25355	0.837197	48	1.28962	84	1.38929	96	0.870537	62	0.736679	43	1.21242	71	1.80384	103	1.55513	110	1.48401	114	2.34498	118	0.0164845	0.743186	up	[J]	Translation, ribosomal structure and biogenesis	Cellular Component: exosome (RNase complex) (GO:0000178);; Molecular Function: RNA binding (GO:0003723);; Molecular Function: structural constituent of ribosome (GO:0003735);; Cellular Component: nucleus (GO:0005634);; Cellular Component: ribosome (GO:0005840);; Biological Process: translation (GO:0006412);; Biological Process: protein targeting to mitochondrion (GO:0006626);; Cellular Component:…	K03681|7.96863e-160|crb:CARUB_v10023945mg|K03681 exosome complex component RRP40 | (RefSeq) hypothetical protein	RNA degradation (ko03018)	[J]	Translation, ribosomal structure and biogenesis	KH domain	--	J	Translation, ribosomal structure and biogenesis	PNAS-3-like protein [Arabidopsis thaliana]	cellular component: cell (GO:0005623);; cellular component: macromolecular complex (GO:0032991);; cellular component: cell part (GO:0044464);; molecular function: binding (GO:0005488);; molecular function: structural molecule activity (GO:0005198);; cellular component: organelle (GO:0043226);; biological process: metabolic process (GO:0008152);; biological process: cellular process (GO:0009987);;…
AT4G22380	AT4G22380	7.91029	253	6.42739	236	8.3691	324	5.46025	219	6.78835	223	10.4308	342	9.2319	298	9.38823	374	11.0908	495	12.0355	341	0.000252608	0.670089	up	[J]	Translation, ribosomal structure and biogenesis	Biological Process: endonucleolytic cleavage involved in rRNA processing (GO:0000478);; Biological Process: RNA methylation (GO:0001510);; Molecular Function: RNA binding (GO:0003723);; Cellular Component: nucleolus (GO:0005730);; Cellular Component: cytosol (GO:0005829);; Cellular Component: ribosome (GO:0005840);; Biological Process: purine nucleotide biosynthetic process (GO:0006164);;	K12845|4.55735e-75|ath:AT4G22380|K12845 U4/U6 small nuclear ribonucleoprotein SNU13 | (RefSeq) Ribosomal protein L7Ae/L30e/S12e/Gadd45 family protein	Ribosome biogenesis in eukaryotes (ko03008);; Spliceosome (ko03040)	[AJ]	RNA processing and modification;; Translation, ribosomal structure and biogenesis	Ribosomal protein L7Ae/L30e/S12e/Gadd45 family	H/ACA ribonucleoprotein complex subunit 2-like protein OS=Arabidopsis thaliana OX=3702 GN=At5g08180 PE=1 SV=1	J	Translation, ribosomal structure and biogenesis	Ribosomal protein L7Ae/L30e/S12e/Gadd45 family protein [Arabidopsis thaliana]	biological process: metabolic process (GO:0008152);; biological process: cellular process (GO:0009987);; biological process: cellular component organization or biogenesis (GO:0071840);; molecular function: binding (GO:0005488);; cellular component: cell (GO:0005623);; cellular component: organelle (GO:0043226);; cellular component: organelle part (GO:0044422);; cellular component: cell part (GO:0…
AT5G20160	AT5G20160	9.6476	317	9.51326	360	13.0811	526	8.27559	342	9.5911	323	18.594	628	12.365	411	11.8184	486	13.727	631	15.0669	441	0.00550881	0.606138	up	[J]	Translation, ribosomal structure and biogenesis	Biological Process: endonucleolytic cleavage involved in rRNA processing (GO:0000478);; Biological Process: RNA methylation (GO:0001510);; Molecular Function: RNA binding (GO:0003723);; Cellular Component: nucleolus (GO:0005730);; Cellular Component: cytosol (GO:0005829);; Cellular Component: ribosome (GO:0005840);; Biological Process: purine nucleotide biosynthetic process (GO:0006164);;	K12845|1.28913e-67|ath:AT4G22380|K12845 U4/U6 small nuclear ribonucleoprotein SNU13 | (RefSeq) Ribosomal protein L7Ae/L30e/S12e/Gadd45 family protein	Ribosome biogenesis in eukaryotes (ko03008);; Spliceosome (ko03040)	[AJ]	RNA processing and modification;; Translation, ribosomal structure and biogenesis	Ribosomal protein L7Ae/L30e/S12e/Gadd45 family	--	J	Translation, ribosomal structure and biogenesis	Ribosomal protein L7Ae/L30e/S12e/Gadd45 family protein [Arabidopsis thaliana]	biological process: metabolic process (GO:0008152);; biological process: cellular process (GO:0009987);; biological process: cellular component organization or biogenesis (GO:0071840);; molecular function: binding (GO:0005488);; cellular component: cell (GO:0005623);; cellular component: organelle (GO:0043226);; cellular component: organelle part (GO:0044422);; cellular component: cell part (GO:0…
AT4G12600	AT4G12600	17.4648	556	18.5479	678	25.1002	969	11.533	461	21.5104	703	35.4622	1161	18.8858	608	29.1405	1156	32.724	1456	27.0113	763	0.00524006	0.676325	up	--	--	Biological Process: RNA methylation (GO:0001510);; Molecular Function: RNA binding (GO:0003723);; Cellular Component: nucleolus (GO:0005730);; Cellular Component: cytosol (GO:0005829);; Biological Process: purine nucleotide biosynthetic process (GO:0006164);; Biological Process: rRNA processing (GO:0006364);;	K12845|1.00341e-118|ath:AT4G12600|K12845 U4/U6 small nuclear ribonucleoprotein SNU13 | (RefSeq) Ribosomal protein L7Ae/L30e/S12e/Gadd45 family protein	Ribosome biogenesis in eukaryotes (ko03008);; Spliceosome (ko03040)	[AJ]	RNA processing and modification;; Translation, ribosomal structure and biogenesis	Ribosomal protein L7Ae/L30e/S12e/Gadd45 family	--	J	Translation, ribosomal structure and biogenesis	Ribosomal protein L7Ae/L30e/S12e/Gadd45 family protein [Arabidopsis thaliana]	biological process: metabolic process (GO:0008152);; biological process: cellular process (GO:0009987);; molecular function: binding (GO:0005488);; cellular component: cell (GO:0005623);; cellular component: organelle (GO:0043226);; cellular component: organelle part (GO:0044422);; cellular component: cell part (GO:0044464);; biological process: single-organism process (GO:0044699)
AT5G20010	RAN-1	85.1413	3925	86.6366	4583	76.4789	4280	73.8179	4276	82.7884	3918	110.192	5220	97.819	4559	117.622	6763	129.16	8321	117.383	4806	1.86e-12	0.607265	up	[R]	General function prediction only	Molecular Function: GTPase activity (GO:0003924);; Molecular Function: protein binding (GO:0005515);; Molecular Function: GTP binding (GO:0005525);; Cellular Component: cell wall (GO:0005618);; Cellular Component: nucleolus (GO:0005730);; Cellular Component: Golgi apparatus (GO:0005794);; Cellular Component: cytosol (GO:0005829);; Cellular Component: plasma membrane (GO:0005886);; Biological Proc…	K07936|7.83207e-149|aly:ARALYDRAFT_910039|K07936 GTP-binding nuclear protein Ran | (RefSeq) hypothetical protein	Ribosome biogenesis in eukaryotes (ko03008);; RNA transport (ko03013)	[U]	Intracellular trafficking, secretion, and vesicular transport	Ras family;; Ras of Complex, Roc, domain of DAPkinase;; ADP-ribosylation factor family;; RNA helicase	GTP-binding nuclear protein Ran-1 OS=Arabidopsis thaliana OX=3702 GN=RAN1 PE=1 SV=1	S	Function unknown	GTP-binding nuclear protein Ran-1 [Arabidopsis lyrata subsp. lyrata]	molecular function: catalytic activity (GO:0003824);; molecular function: binding (GO:0005488);; cellular component: cell (GO:0005623);; cellular component: cell part (GO:0044464);; cellular component: organelle (GO:0043226);; cellular component: organelle part (GO:0044422);; cellular component: membrane (GO:0016020);; biological process: single-organism process (GO:0044699);; biological process:…
AT5G59980	AT5G59980	0.81175	73	1.05832	107	1.25442	134	0.915741	102	1.05703	95	1.48993	134	1.86807	163	1.8066	199	1.87582	227	1.50835	117	1.01e-05	0.805696	up	--	--	Molecular Function: tRNA-intron endonuclease activity (GO:0000213);; Cellular Component: nucleus (GO:0005634);; Cellular Component: mitochondrion (GO:0005739);; Biological Process: tRNA processing (GO:0008033);; Biological Process: spermidine biosynthetic process (GO:0008295);; Biological Process: embryo sac development (GO:0009553);; Biological Process: pollen tube development (GO:0048868);;	K03539|0|ath:AT5G59980|K03539 ribonuclease P/MRP protein subunit RPP1 [EC:3.1.26.5] | (RefSeq) GAF1; Polymerase/histidinol phosphatase-like protein	Ribosome biogenesis in eukaryotes (ko03008);; RNA transport (ko03013)	[J]	Translation, ribosomal structure and biogenesis	RNase P subunit p30	--	J	Translation, ribosomal structure and biogenesis	Polymerase/histidinol phosphatase-like protein [Arabidopsis thaliana]	biological process: metabolic process (GO:0008152);; biological process: cellular process (GO:0009987);; molecular function: catalytic activity (GO:0003824);; cellular component: cell (GO:0005623);; cellular component: organelle (GO:0043226);; cellular component: cell part (GO:0044464);; biological process: multicellular organismal process (GO:0032501);; biological process: developmental process …
AT2G21440	AT2G21440	6.65023	916	5.98871	983	6.28065	1050	5.81204	1006	6.50658	920	10.6038	1632	9.48717	1409	9.41237	1617	10.426	2056	11.7694	1440	5.42e-12	0.872427	up	[J]	Translation, ribosomal structure and biogenesis	--	K14573|0|ath:AT2G21440|K14573 nucleolar protein 4 | (RefSeq) RNA-binding (RRM/RBD/RNP motifs) family protein	Ribosome biogenesis in eukaryotes (ko03008)	[A]	RNA processing and modification	RNA recognition motif. (a.k.a. RRM, RBD, or RNP domain);; Limkain b1	Serine/arginine-rich SC35-like splicing factor SCL28 OS=Arabidopsis thaliana OX=3702 GN=SCL28 PE=1 SV=1	S	Function unknown	RNA-binding (RRM/RBD/RNP motifs) family protein [Arabidopsis thaliana]	--
AT1G67120	AT1G67120	0.939493	648	0.52951	419	0.592399	496	0.753035	653	0.828233	587	1.41799	1005	2.28229	1591	1.82807	1572	1.6122	1554	2.00304	1227	9.18e-12	1.38309	up	[R]	General function prediction only	Cellular Component: nucleus (GO:0005634);; Biological Process: gluconeogenesis (GO:0006094);; Biological Process: cytoskeleton organization (GO:0007010);; Cellular Component: plasmodesma (GO:0009506);; Biological Process: embryo sac development (GO:0009553);; Cellular Component: chloroplast envelope (GO:0009941);; Biological Process: proteasomal protein catabolic process (GO:0010498);;	K14572|0|ath:AT1G67120|K14572 midasin | (RefSeq) midasin-like protein	Ribosome biogenesis in eukaryotes (ko03008)	[R]	General function prediction only	AAA domain (dynein-related subfamily);; ATPase family associated with various cellular activities (AAA);; ATPase family associated with various cellular activities (AAA);; AAA ATPase domain;; AAA domain;; AAA domain;; Sigma-54 interaction domain;; ABC transporter;; AAA domain;; Threonylcarbamoyl adenosine biosynthesis protein TsaE;; AAA domain;; Type II/IV secretion system protein;; Sigma-54 inte…	Midasin OS=Arabidopsis thaliana OX=3702 GN=MDN1 PE=1 SV=1	S	Function unknown	midasin-like protein [Arabidopsis thaliana]	cellular component: cell (GO:0005623);; cellular component: organelle (GO:0043226);; cellular component: cell part (GO:0044464);; biological process: metabolic process (GO:0008152);; biological process: single-organism process (GO:0044699);; biological process: cellular process (GO:0009987);; biological process: cellular component organization or biogenesis (GO:0071840);; cellular component: cell…
AT1G06720	AT1G06720	2.35392	419	1.90717	390	2.91024	629	1.86392	410	2.84186	491	4.41134	765	3.33127	600	4.0285	861	3.94855	933	4.26867	640	6.6e-06	0.803235	up	--	--	Molecular Function: GTPase activity (GO:0003924);; Molecular Function: GTP binding (GO:0005525);; Cellular Component: nucleus (GO:0005634);; Biological Process: obsolete GTP catabolic process (GO:0006184);; Biological Process: mRNA export from nucleus (GO:0006406);; Biological Process: protein import into nucleus (GO:0006606);; Biological Process: ribosome biogenesis (GO:0042254);;	K14569|0|ath:AT1G06720|K14569 ribosome biogenesis protein BMS1 | (RefSeq) P-loop containing nucleoside triphosphate hydrolases superfamily protein	Ribosome biogenesis in eukaryotes (ko03008)	[J]	Translation, ribosomal structure and biogenesis	40S ribosome biogenesis protein Tsr1 and BMS1 C-terminal;; AARP2CN (NUC121) domain	--	J	Translation, ribosomal structure and biogenesis	P-loop containing nucleoside triphosphate hydrolases superfamily protein [Arabidopsis thaliana]	molecular function: catalytic activity (GO:0003824);; molecular function: binding (GO:0005488);; cellular component: cell (GO:0005623);; cellular component: organelle (GO:0043226);; cellular component: cell part (GO:0044464);; biological process: localization (GO:0051179);; biological process: single-organism process (GO:0044699);; biological process: cellular component organization or biogenesis…
AT3G57000	AT3G57000	7.2911	370	6.85788	403	7.81958	481	5.6304	359	6.03264	307	10.4311	543	8.71315	447	7.50684	472	10.1278	720	10.5534	480	0.00132355	0.598532	up	[J]	Translation, ribosomal structure and biogenesis	Biological Process: mitotic G2 phase (GO:0000085);; Cellular Component: nucleus (GO:0005634);; Biological Process: protein targeting to mitochondrion (GO:0006626);; Molecular Function: methyltransferase activity (GO:0008168);; Biological Process: photomorphogenesis (GO:0009640);; Biological Process: regulation of flower development (GO:0009909);; Biological Process: protein deneddylation (GO:0010…	K14568|4.79615e-172|ath:AT3G57000|K14568 rRNA small subunit pseudouridine methyltransferase Nep1 [EC:2.1.1.260] | (RefSeq) nucleolar essential protein-like protein	Ribosome biogenesis in eukaryotes (ko03008)	[J]	Translation, ribosomal structure and biogenesis	EMG1/NEP1 methyltransferase	--	J	Translation, ribosomal structure and biogenesis	unknown [Arabidopsis thaliana]	biological process: biological phase (GO:0044848);; cellular component: cell (GO:0005623);; cellular component: organelle (GO:0043226);; cellular component: cell part (GO:0044464);; biological process: localization (GO:0051179);; molecular function: catalytic activity (GO:0003824);; biological process: multicellular organismal process (GO:0032501);; biological process: developmental process (GO:0…
AT5G08600	AT5G08600	1.51557	135	1.57739	176	1.19373	155	1.55605	183	1.42421	150	1.90059	219	1.85383	211	2.12721	278	1.704	258	2.22506	205	1.98e-05	0.680328	up	--	--	Molecular Function: nucleic acid binding (GO:0003676);; Cellular Component: nucleus (GO:0005634);; Biological Process: rRNA processing (GO:0006364);; Biological Process: mRNA export from nucleus (GO:0006406);; Biological Process: protein import into nucleus (GO:0006606);; Biological Process: regulation of flower development (GO:0009909);; Cellular Component: small-subunit processome (GO:0032040);;	K14567|0|ath:AT5G08600|K14567 U3 small nucleolar RNA-associated protein 14 | (RefSeq) U3 ribonucleoprotein (Utp) family protein	Ribosome biogenesis in eukaryotes (ko03008)	[S]	Function unknown	Utp14 protein	--	S	Function unknown	U3 ribonucleoprotein (Utp) family protein [Arabidopsis thaliana]	molecular function: binding (GO:0005488);; cellular component: cell (GO:0005623);; cellular component: organelle (GO:0043226);; cellular component: cell part (GO:0044464);; biological process: metabolic process (GO:0008152);; biological process: cellular process (GO:0009987);; biological process: localization (GO:0051179);; biological process: single-organism process (GO:0044699);; biological pro…
AT4G02400	AT4G02400	2.64614	294	3.33747	424	3.53775	495	2.29498	332	4.17171	470	4.63291	537	4.79416	558	3.69113	526	5.63796	891	4.84957	468	0.00115654	0.658956	up	--	--	Cellular Component: nucleus (GO:0005634);; Biological Process: rRNA processing (GO:0006364);; Biological Process: mRNA export from nucleus (GO:0006406);; Biological Process: protein import into nucleus (GO:0006606);; Biological Process: regulation of flower development (GO:0009909);; Cellular Component: small-subunit processome (GO:0032040);;	K14567|0|ath:AT4G02400|K14567 U3 small nucleolar RNA-associated protein 14 | (RefSeq) U3 ribonucleoprotein (Utp) family protein	Ribosome biogenesis in eukaryotes (ko03008)	[S]	Function unknown	Utp14 protein	--	S	Function unknown	U3 ribonucleoprotein (Utp) family protein [Arabidopsis thaliana]	cellular component: cell (GO:0005623);; cellular component: organelle (GO:0043226);; cellular component: cell part (GO:0044464);; biological process: metabolic process (GO:0008152);; biological process: cellular process (GO:0009987);; biological process: localization (GO:0051179);; biological process: single-organism process (GO:0044699);; biological process: biological regulation (GO:0065007);; …
AT1G56110	NOP56	7.05535	534	11.4307	993	11.2365	1046	6.83976	656	9.28855	724	17.9191	1398	15.1193	1162	15.0167	1421	19.3111	2060	18.9361	1289	1.66e-07	0.993218	up	[J]	Translation, ribosomal structure and biogenesis	Biological Process: RNA methylation (GO:0001510);; Cellular Component: cell wall (GO:0005618);; Cellular Component: nucleolus (GO:0005730);; Cellular Component: cytosol (GO:0005829);; Biological Process: pyrimidine ribonucleotide biosynthetic process (GO:0009220);; Cellular Component: plasmodesma (GO:0009506);; Biological Process: embryo sac egg cell differentiation (GO:0009560);; Biological Proc…	K14564|0|ath:AT1G56110|K14564 nucleolar protein 56 | (RefSeq) NOP56; NOP56-like pre RNA processing ribonucleoprotein	Ribosome biogenesis in eukaryotes (ko03008)	[AJ]	RNA processing and modification;; Translation, ribosomal structure and biogenesis	snoRNA binding domain, fibrillarin;; NOP5NT (NUC127) domain	Probable nucleolar protein 5-1 OS=Arabidopsis thaliana OX=3702 GN=NOP5-1 PE=1 SV=2	J	Translation, ribosomal structure and biogenesis	NOP56-like pre RNA processing ribonucleoprotein [Arabidopsis thaliana]	biological process: metabolic process (GO:0008152);; biological process: cellular process (GO:0009987);; cellular component: cell (GO:0005623);; cellular component: cell part (GO:0044464);; cellular component: organelle (GO:0043226);; cellular component: organelle part (GO:0044422);; biological process: single-organism process (GO:0044699);; cellular component: cell junction (GO:0030054);; biolog…
AT4G25630	FIB2	0.979403	54	3.34523	210	2.21056	147	1.37157	94	1.91745	108	3.3921	191	2.12349	118	2.94415	201	3.61736	276	3.60448	175	0.0323698	0.711027	up	[J]	Translation, ribosomal structure and biogenesis	Biological Process: mitotic G2 phase (GO:0000085);; Biological Process: endonucleolytic cleavage involved in rRNA processing (GO:0000478);; Biological Process: RNA methylation (GO:0001510);; Cellular Component: nucleolus (GO:0005730);; Cellular Component: cytosol (GO:0005829);; Biological Process: purine nucleotide biosynthetic process (GO:0006164);; Biological Process: tRNA processing (GO:000803…	K14563|4.81061e-173|ath:AT4G25630|K14563 rRNA 2'-O-methyltransferase fibrillarin [EC:2.1.1.-] | (RefSeq) FIB2; fibrillarin 2	Ribosome biogenesis in eukaryotes (ko03008)	[A]	RNA processing and modification	Fibrillarin;; tRNA methyltransferase complex GCD14 subunit	Mediator of RNA polymerase II transcription subunit 36a OS=Arabidopsis thaliana OX=3702 GN=MED36A PE=1 SV=2	J	Translation, ribosomal structure and biogenesis	fibrillarin 2 [Arabidopsis thaliana]	biological process: biological phase (GO:0044848);; biological process: metabolic process (GO:0008152);; biological process: cellular process (GO:0009987);; biological process: cellular component organization or biogenesis (GO:0071840);; cellular component: cell (GO:0005623);; cellular component: organelle (GO:0043226);; cellular component: organelle part (GO:0044422);; cellular component: cell p…
AT5G52470	FIB1	53.571	2768	46.1713	2737	62.7307	3934	37.7984	2454	55.4724	2943	81.7557	4341	74.4766	3890	72.2377	4655	70.6059	5098	80.0337	3673	7.52e-05	0.669015	up	[J]	Translation, ribosomal structure and biogenesis	Biological Process: mitotic G2 phase (GO:0000085);; Biological Process: endonucleolytic cleavage involved in rRNA processing (GO:0000478);; Biological Process: RNA methylation (GO:0001510);; Cellular Component: nucleolus (GO:0005730);; Cellular Component: cytosol (GO:0005829);; Biological Process: purine nucleotide biosynthetic process (GO:0006164);; Biological Process: tRNA processing (GO:000803…	K14563|1.86664e-179|ath:AT5G52470|K14563 rRNA 2'-O-methyltransferase fibrillarin [EC:2.1.1.-] | (RefSeq) FIB1; fibrillarin 1	Ribosome biogenesis in eukaryotes (ko03008)	[A]	RNA processing and modification	Fibrillarin;; tRNA methyltransferase complex GCD14 subunit	Probable mediator of RNA polymerase II transcription subunit 36b OS=Arabidopsis thaliana OX=3702 GN=MED36B PE=1 SV=1	J	Translation, ribosomal structure and biogenesis	fibrillarin 1 [Arabidopsis thaliana]	biological process: biological phase (GO:0044848);; biological process: metabolic process (GO:0008152);; biological process: cellular process (GO:0009987);; biological process: cellular component organization or biogenesis (GO:0071840);; cellular component: cell (GO:0005623);; cellular component: organelle (GO:0043226);; cellular component: organelle part (GO:0044422);; cellular component: cell p…
AT5G66540	AT5G66540	3.43208	286	3.19873	304	3.46678	348	2.4061	249	3.34214	290	5.10309	432	3.89586	329	5.2547	549	4.61385	535	6.01504	442	4.49e-05	0.741565	up	--	--	--	K14559|0|ath:AT5G66540|K14559 U3 small nucleolar RNA-associated protein MPP10 | (RefSeq) U3 small nucleolar ribonucleoprotein	Ribosome biogenesis in eukaryotes (ko03008)	[A]	RNA processing and modification	Mpp10 protein	--	J	Translation, ribosomal structure and biogenesis	hypothetical protein AXX17_AT5G66490 [Arabidopsis thaliana]	--
AT1G15440	PWP2	1.59634	193	1.90907	264	1.56526	229	1.38758	210	1.35476	168	3.43425	425	3.35845	409	2.29504	345	3.40802	574	3.50007	375	3.96e-09	1.11238	up	[R]	General function prediction only	Molecular Function: nucleotide binding (GO:0000166);; Biological Process: RNA methylation (GO:0001510);; Cellular Component: nucleolus (GO:0005730);; Biological Process: rRNA processing (GO:0006364);; Biological Process: mRNA export from nucleus (GO:0006406);; Biological Process: protein import into nucleus (GO:0006606);; Biological Process: pyrimidine ribonucleotide biosynthetic process (GO:0009…	K14558|0|ath:AT1G15440|K14558 periodic tryptophan protein 2 | (RefSeq) PWP2; periodic tryptophan protein 2	Ribosome biogenesis in eukaryotes (ko03008)	[A]	RNA processing and modification	WD domain, G-beta repeat;; Dip2/Utp12 Family;; Anaphase-promoting complex subunit 4 WD40 domain	Periodic tryptophan protein 2 OS=Arabidopsis thaliana OX=3702 GN=PWP2 PE=1 SV=1	S	Function unknown	PWP2 [Arabidopsis thaliana]	molecular function: binding (GO:0005488);; biological process: metabolic process (GO:0008152);; biological process: cellular process (GO:0009987);; cellular component: cell (GO:0005623);; cellular component: organelle (GO:0043226);; cellular component: organelle part (GO:0044422);; cellular component: cell part (GO:0044464);; biological process: localization (GO:0051179);; biological process: sin…
AT3G21540	AT3G21540	1.02207	131	1.4343	210	1.15535	179	0.858455	138	1.33857	176	2.31133	303	2.49564	322	2.14744	342	1.94171	346	3.13335	355	4.02e-07	1.11612	up	[R]	General function prediction only	Molecular Function: nucleotide binding (GO:0000166);; Biological Process: RNA methylation (GO:0001510);; Cellular Component: nucleolus (GO:0005730);; Cellular Component: heterotrimeric G-protein complex (GO:0005834);; Biological Process: mRNA export from nucleus (GO:0006406);; Biological Process: protein import into nucleus (GO:0006606);; Molecular Function: myosin heavy chain kinase activity (GO…	K14556|0|ath:AT3G21540|K14556 U3 small nucleolar RNA-associated protein 12 | (RefSeq) transducin family protein / WD-40 repeat family protein	Ribosome biogenesis in eukaryotes (ko03008)	[A]	RNA processing and modification	WD domain, G-beta repeat;; Dip2/Utp12 Family;; Anaphase-promoting complex subunit 4 WD40 domain;; Nucleoporin Nup120/160	Dynein assembly factor with WDR repeat domains 1 OS=Chlamydomonas reinhardtii OX=3055 GN=DAW1 PE=1 SV=1	S	Function unknown	transducin family protein / WD-40 repeat family protein [Arabidopsis thaliana]	molecular function: binding (GO:0005488);; biological process: metabolic process (GO:0008152);; biological process: cellular process (GO:0009987);; cellular component: cell (GO:0005623);; cellular component: organelle (GO:0043226);; cellular component: organelle part (GO:0044422);; cellular component: cell part (GO:0044464);; cellular component: membrane (GO:0016020);; cellular component: macromo…
AT4G04940	AT4G04940	0.980638	127	0.646037	96	0.956801	150	0.233002	38	0.76667	102	1.93853	257	1.50487	197	0.998197	161	1.19742	216	2.28263	262	0.00304001	1.09774	up	[R]	General function prediction only	Molecular Function: nucleotide binding (GO:0000166);; Biological Process: mRNA splicing, via spliceosome (GO:0000398);; Cellular Component: nucleus (GO:0005634);; Biological Process: rRNA processing (GO:0006364);; Biological Process: protein import into nucleus (GO:0006606);; Biological Process: pyrimidine ribonucleotide biosynthetic process (GO:0009220);; Cellular Component: small-subunit proces…	K14554|0|ath:AT4G04940|K14554 U3 small nucleolar RNA-associated protein 21 | (RefSeq) transducin family protein / WD-40 repeat family protein	Ribosome biogenesis in eukaryotes (ko03008)	[R]	General function prediction only	Utp21 specific WD40 associated putative domain;; WD domain, G-beta repeat;; Anaphase-promoting complex subunit 4 WD40 domain	Katanin p80 WD40 repeat-containing subunit B1 homolog OS=Arabidopsis thaliana OX=3702 GN=At5g23430 PE=2 SV=3	S	Function unknown	transducin family protein / WD-40 repeat family protein [Arabidopsis thaliana]	molecular function: binding (GO:0005488);; biological process: metabolic process (GO:0008152);; biological process: cellular process (GO:0009987);; cellular component: cell (GO:0005623);; cellular component: organelle (GO:0043226);; cellular component: cell part (GO:0044464);; biological process: single-organism process (GO:0044699);; biological process: localization (GO:0051179);; cellular compo…
AT2G18900	AT2G18900	2.01103	232	1.73079	229	1.8184	255	1.26453	183	2.22591	263	3.24247	384	3.69162	430	3.09362	445	3.65895	589	4.3034	440	2.66e-08	1.06966	up	[R]	General function prediction only	--	K14552|0|ath:AT2G18900|K14552 NET1-associated nuclear protein 1 (U3 small nucleolar RNA-associated protein 17) | (RefSeq) Transducin/WD40 repeat-like superfamily protein	Ribosome biogenesis in eukaryotes (ko03008)	[R]	General function prediction only	WD domain, G-beta repeat;; Anaphase-promoting complex subunit 4 WD40 domain	--	S	Function unknown	Transducin/WD40 repeat-like superfamily protein [Arabidopsis thaliana]	--
AT3G06530	AT3G06530	1.12316	333	1.10088	369	1.3778	402	0.826076	298	1.3825	390	2.8312	855	2.78869	787	1.76302	645	2.18012	901	3.81944	770	2.38e-09	1.25318	up	--	--	Biological Process: RNA methylation (GO:0001510);; Molecular Function: protein binding (GO:0005515);; Cellular Component: nucleus (GO:0005634);; Cellular Component: vacuole (GO:0005773);; Cellular Component: cytosol (GO:0005829);; Biological Process: pyrimidine ribonucleotide biosynthetic process (GO:0009220);; Cellular Component: chloroplast (GO:0009507);;	K14550|0|ath:AT3G06530|K14550 U3 small nucleolar RNA-associated protein 10 | (RefSeq) ARM repeat superfamily protein	Ribosome biogenesis in eukaryotes (ko03008)	[S]	Function unknown	BP28CT (NUC211) domain;; U3 small nucleolar RNA-associated protein 10	Uncharacterized protein At3g06530 OS=Arabidopsis thaliana OX=3702 GN=At3g06530 PE=1 SV=3	J	Translation, ribosomal structure and biogenesis	ARM repeat superfamily protein [Arabidopsis thaliana]	biological process: metabolic process (GO:0008152);; biological process: cellular process (GO:0009987);; molecular function: binding (GO:0005488);; cellular component: cell (GO:0005623);; cellular component: organelle (GO:0043226);; cellular component: cell part (GO:0044464);; biological process: single-organism process (GO:0044699)
AT1G27470	AT1G27470	2.53359	296	2.53915	340	2.39218	339	2.01022	295	2.89776	347	3.65902	439	3.08396	364	3.77678	549	4.32615	705	3.66541	380	5.45e-07	0.680693	up	[T]	Signal transduction mechanisms	Molecular Function: nucleotide binding (GO:0000166);; Cellular Component: nucleus (GO:0005634);; Biological Process: embryo development (GO:0009790);; Biological Process: meristem maintenance (GO:0010073);; Biological Process: leaf vascular tissue pattern formation (GO:0010305);; Biological Process: lateral root formation (GO:0010311);; Biological Process: root meristem growth (GO:0010449);; Biol…	K14548|0|ath:AT1G27470|K14548 U3 small nucleolar RNA-associated protein 4 | (RefSeq) transducin family protein / WD-40 repeat family protein	Ribosome biogenesis in eukaryotes (ko03008)	[R]	General function prediction only	WD domain, G-beta repeat;; Anaphase-promoting complex subunit 4 WD40 domain	WD repeat-containing protein PCN OS=Arabidopsis thaliana OX=3702 GN=PCN PE=2 SV=1	S	Function unknown	transducin family protein / WD-40 repeat family protein [Arabidopsis thaliana]	molecular function: binding (GO:0005488);; cellular component: cell (GO:0005623);; cellular component: organelle (GO:0043226);; cellular component: cell part (GO:0044464);; biological process: multicellular organismal process (GO:0032501);; biological process: developmental process (GO:0032502);; biological process: single-organism process (GO:0044699);; biological process: growth (GO:0040007);; …
AT5G11240	AT5G11240	1.83664	175	2.38714	261	2.57885	298	1.58309	190	2.16364	212	3.81042	373	4.14492	399	2.86249	340	3.45011	459	3.47127	294	4.26e-05	0.83433	up	[R]	General function prediction only	Molecular Function: nucleotide binding (GO:0000166);; Biological Process: endonucleolytic cleavage involved in rRNA processing (GO:0000478);; Cellular Component: nucleus (GO:0005634);; Biological Process: pyrimidine ribonucleotide biosynthetic process (GO:0009220);; Biological Process: regulation of flower development (GO:0009909);;	K14546|0|ath:AT5G11240|K14546 U3 small nucleolar RNA-associated protein 5 | (RefSeq) transducin family protein / WD-40 repeat family protein	Ribosome biogenesis in eukaryotes (ko03008)	[R]	General function prediction only	WD domain, G-beta repeat;; Dip2/Utp12 Family	Suppressor of mec-8 and unc-52 protein homolog 1 OS=Arabidopsis thaliana OX=3702 GN=SMU1 PE=1 SV=1	S	Function unknown	transducin family protein / WD-40 repeat family protein [Arabidopsis thaliana]	molecular function: binding (GO:0005488);; biological process: metabolic process (GO:0008152);; biological process: cellular process (GO:0009987);; biological process: cellular component organization or biogenesis (GO:0071840);; cellular component: cell (GO:0005623);; cellular component: organelle (GO:0043226);; cellular component: cell part (GO:0044464);; biological process: single-organism proc…
AT5G38720	AT5G38720	2.82412	141	3.75302	215	4.35484	264	3.13477	197	4.06936	209	5.47764	281	4.89058	247	5.67128	353	4.72987	330	7.48498	332	0.00111907	0.722296	up	--	--	Cellular Component: cytoplasm (GO:0005737);; Biological Process: protein targeting to mitochondrion (GO:0006626);; Biological Process: embryo sac egg cell differentiation (GO:0009560);;	K14545|1.38748e-177|ath:AT5G38720|K14545 ribosomal RNA-processing protein 7 | (RefSeq) ribosomal RNA-processing 7 protein	Ribosome biogenesis in eukaryotes (ko03008)	[A]	RNA processing and modification	Ribosomal RNA-processing protein 7 (RRP7)	--	J	Translation, ribosomal structure and biogenesis	hypothetical protein AXX17_AT5G36080 [Arabidopsis thaliana]	cellular component: cell (GO:0005623);; cellular component: cell part (GO:0044464);; biological process: localization (GO:0051179);; biological process: reproduction (GO:0000003);; biological process: cellular process (GO:0009987);; biological process: reproductive process (GO:0022414);; biological process: multicellular organismal process (GO:0032501);; biological process: developmental process …
AT1G63810	AT1G63810	1.75486	270	1.81767	325	1.6268	302	1.76894	334	1.76299	274	2.99132	479	3.41013	522	2.86733	539	3.63452	768	3.39598	459	1.66e-15	0.993507	up	--	--	Cellular Component: nucleus (GO:0005634);; Cellular Component: cytosol (GO:0005829);; Biological Process: pyrimidine ribonucleotide biosynthetic process (GO:0009220);;	K14544|0|ath:AT1G63810|K14544 U3 small nucleolar RNA-associated protein 22 | (RefSeq) nucleolar protein	Ribosome biogenesis in eukaryotes (ko03008)	[S]	Function unknown	Nrap protein PAP/OAS1-like domain 5;; Nrap protein nucleotidyltransferase domain 4;; Nrap protein domain 3;; Nrap protein domain 1;; Nrap protein PAP/OAS-like domain;; Nrap protein domain 6	--	S	Function unknown	nucleolar protein [Arabidopsis thaliana]	cellular component: cell (GO:0005623);; cellular component: organelle (GO:0043226);; cellular component: cell part (GO:0044464);; biological process: metabolic process (GO:0008152);; biological process: cellular process (GO:0009987);; biological process: single-organism process (GO:0044699)
AT2G27200	AT2G27200	5.31984	423	6.18282	563	3.45753	334	5.04724	504	3.42149	279	1.39945	115	2.19976	178	1.85388	184	1.72838	193	2.48459	176	5.67e-06	-1.07853	down	[J]	Translation, ribosomal structure and biogenesis	--	K14539|0|ath:AT2G27200|K14539 large subunit GTPase 1 [EC:3.6.1.-] | (RefSeq) P-loop containing nucleoside triphosphate hydrolases superfamily protein	Ribosome biogenesis in eukaryotes (ko03008)	[R]	General function prediction only	50S ribosome-binding GTPase;; Ferrous iron transport protein B	GTPase LSG1-1 OS=Arabidopsis thaliana OX=3702 GN=LSG1-1 PE=1 SV=1	S	Function unknown	P-loop containing nucleoside triphosphate hydrolases superfamily protein [Arabidopsis thaliana]	--
AT1G08410	AT1G08410	3.46617	316	2.75188	297	3.15101	351	2.93948	337	3.36996	316	4.14545	388	4.51169	416	4.17025	475	4.60363	587	5.48845	445	4.42e-05	0.64043	up	[J]	Translation, ribosomal structure and biogenesis	Molecular Function: GTP binding (GO:0005525);; Cellular Component: cytosol (GO:0005829);;	K14539|0|ath:AT1G08410|K14539 large subunit GTPase 1 [EC:3.6.1.-] | (RefSeq) P-loop containing nucleoside triphosphate hydrolases superfamily protein	Ribosome biogenesis in eukaryotes (ko03008)	[R]	General function prediction only	50S ribosome-binding GTPase;; Ferrous iron transport protein B	GTPase LSG1-2 OS=Arabidopsis thaliana OX=3702 GN=LSG1-2 PE=1 SV=1	S	Function unknown	P-loop containing nucleoside triphosphate hydrolases superfamily protein [Arabidopsis thaliana]	molecular function: binding (GO:0005488);; cellular component: cell (GO:0005623);; cellular component: cell part (GO:0044464)
AT3G07050	AT3G07050	5.81718	453	7.26956	649	6.55609	619	3.81956	374	6.18554	494	9.64853	771	8.93904	703	8.65568	840	9.11993	991	9.01271	623	8.27e-05	0.710357	up	[J]	Translation, ribosomal structure and biogenesis	Biological Process: RNA methylation (GO:0001510);; Molecular Function: GTP binding (GO:0005525);; Cellular Component: nucleolus (GO:0005730);; Cellular Component: cytosol (GO:0005829);; Cellular Component: plasmodesma (GO:0009506);; Biological Process: maintenance of inflorescence meristem identity (GO:0010077);; Biological Process: negative regulation of transcription, DNA-templated (GO:0045892)…	K14538|0|ath:AT3G07050|K14538 nuclear GTP-binding protein | (RefSeq) NSN1; GTP-binding family protein	Ribosome biogenesis in eukaryotes (ko03008)	[R]	General function prediction only	GNL3L/Grn1 putative GTPase;; 50S ribosome-binding GTPase;; Ferrous iron transport protein B;; Dynamin family	Guanine nucleotide-binding protein-like NSN1 OS=Arabidopsis thaliana OX=3702 GN=NSN1 PE=1 SV=1	S	Function unknown	GTP-binding family protein [Arabidopsis thaliana]	biological process: metabolic process (GO:0008152);; biological process: cellular process (GO:0009987);; molecular function: binding (GO:0005488);; cellular component: cell (GO:0005623);; cellular component: organelle (GO:0043226);; cellular component: organelle part (GO:0044422);; cellular component: cell part (GO:0044464);; cellular component: cell junction (GO:0030054);; biological process: mu…
AT3G57940	AT3G57940	0.891262	137	0.499254	89	1.17916	218	0.604645	115	1.25809	199	2.33646	359	1.46019	225	1.62454	307	1.85743	394	1.72086	234	0.000293685	1.02753	up	[J]	Translation, ribosomal structure and biogenesis	Cellular Component: nucleus (GO:0005634);; Biological Process: protein import into nucleus (GO:0006606);; Biological Process: pyrimidine ribonucleotide biosynthetic process (GO:0009220);;	K14521|0|ath:AT3G57940|K14521 N-acetyltransferase 10 [EC:2.3.1.-] | (RefSeq) GNAT acetyltransferase (DUF699)	Ribosome biogenesis in eukaryotes (ko03008)	[R]	General function prediction only	GNAT acetyltransferase 2;; Helicase;; Possible tRNA binding domain;; Domain of unknown function (DUF1726);; AAA domain	RNA cytidine acetyltransferase 2 OS=Arabidopsis thaliana OX=3702 GN=At3g57940 PE=2 SV=2	S	Function unknown	GNAT acetyltransferase (DUF699) [Arabidopsis thaliana]	cellular component: cell (GO:0005623);; cellular component: organelle (GO:0043226);; cellular component: cell part (GO:0044464);; biological process: single-organism process (GO:0044699);; biological process: localization (GO:0051179);; biological process: metabolic process (GO:0008152);; biological process: cellular process (GO:0009987)
AT1G10490	AT1G10490	2.30958	371	2.21824	421	2.39614	452	1.8661	399	2.53577	441	4.45494	713	3.19043	541	3.68566	785	4.98639	1157	3.54072	542	2.69e-11	0.919417	up	[J]	Translation, ribosomal structure and biogenesis	Cellular Component: nucleus (GO:0005634);;	K14521|0|ath:AT1G10490|K14521 N-acetyltransferase 10 [EC:2.3.1.-] | (RefSeq) GNAT acetyltransferase (DUF699)	Ribosome biogenesis in eukaryotes (ko03008)	[R]	General function prediction only	GNAT acetyltransferase 2;; Possible tRNA binding domain;; Helicase;; Domain of unknown function (DUF1726)	RNA cytidine acetyltransferase 1 OS=Arabidopsis thaliana OX=3702 GN=At1g10490 PE=2 SV=2	S	Function unknown	GNAT acetyltransferase (DUF699) [Arabidopsis thaliana]	cellular component: cell (GO:0005623);; cellular component: organelle (GO:0043226);; cellular component: cell part (GO:0044464)
AT5G22100	AT5G22100	1.84175	114	1.53971	110	1.25668	92	1.04592	80	1.99449	122	2.74496	170	2.09104	126	2.37586	181	3.21238	270	2.77902	147	0.000272089	0.835518	up	[A]	RNA processing and modification	--	K11108|0|ath:AT5G22100|K11108 RNA 3'-terminal phosphate cyclase-like protein | (RefSeq) RNA cyclase family protein	Ribosome biogenesis in eukaryotes (ko03008)	[A]	RNA processing and modification	RNA 3'-terminal phosphate cyclase;; RNA 3'-terminal phosphate cyclase (RTC), insert domain	Probable RNA 3&apos;-terminal phosphate cyclase-like protein OS=Arabidopsis thaliana OX=3702 GN=At5g22100 PE=2 SV=1	A	RNA processing and modification	RNA cyclase family protein [Arabidopsis thaliana]	--
AT1G80770	PDE318	18.9207	1358	17.0493	1402	17.7541	1543	16.8693	1513	19.4598	1435	30.3048	2238	23.1938	1669	28.7174	2561	31.3368	3125	26.6594	1690	2.84e-12	0.738378	up	[R]	General function prediction only	--	K06943|0|aly:ARALYDRAFT_477163|K06943 nucleolar GTP-binding protein | (RefSeq) PDE318	Ribosome biogenesis in eukaryotes (ko03008)	[R]	General function prediction only	Nucleolar GTP-binding protein 1 (NOG1);; 50S ribosome-binding GTPase;; Ferrous iron transport protein B	Nucleolar GTP-binding protein 1 OS=Arabidopsis thaliana OX=3702 GN=At1g50920 PE=2 SV=1	S	Function unknown	P-loop containing nucleoside triphosphate hydrolases superfamily protein [Arabidopsis thaliana]	--
AT3G18760	AT3G18760	5.35081	165	4.10642	145	4.20169	157	3.13613	122	3.25408	103	6.78986	215	5.97741	186	6.17024	237	5.71096	246	5.60605	154	0.000772044	0.683777	up	--	--	Molecular Function: structural constituent of ribosome (GO:0003735);; Cellular Component: ribosome (GO:0005840);; Biological Process: translation (GO:0006412);; Molecular Function: rRNA binding (GO:0019843);;	K02990|1.62095e-90|ath:AT3G18760|K02990 small subunit ribosomal protein S6 | (RefSeq) Translation elongation factor EF1B/ribosomal protein S6 family protein	Ribosome (ko03010)	[J]	Translation, ribosomal structure and biogenesis	Ribosomal protein S6	--	J	Translation, ribosomal structure and biogenesis	Translation elongation factor EF1B/ribosomal protein S6 family protein [Arabidopsis thaliana]	molecular function: structural molecule activity (GO:0005198);; cellular component: cell (GO:0005623);; cellular component: macromolecular complex (GO:0032991);; cellular component: organelle (GO:0043226);; cellular component: cell part (GO:0044464);; biological process: metabolic process (GO:0008152);; biological process: cellular process (GO:0009987);; molecular function: binding (GO:0005488)
AT1G64880	AT1G64880	6.50703	545	7.23686	696	7.99561	813	5.66029	596	6.49791	559	11.048	951	9.67103	819	11.0628	1156	12.5072	1464	10.3166	768	1.98e-10	0.785227	up	[J]	Translation, ribosomal structure and biogenesis	Molecular Function: RNA binding (GO:0003723);; Molecular Function: structural constituent of ribosome (GO:0003735);; Cellular Component: mitochondrion (GO:0005739);; Cellular Component: endosome (GO:0005768);; Cellular Component: Golgi apparatus (GO:0005794);; Cellular Component: trans-Golgi network (GO:0005802);; Cellular Component: ribosome (GO:0005840);; Biological Process: translation (GO:000…	K02988|0|ath:AT1G64880|K02988 small subunit ribosomal protein S5 | (RefSeq) Ribosomal protein S5 family protein	Ribosome (ko03010)	[J]	Translation, ribosomal structure and biogenesis	Ribosomal protein S5, C-terminal domain;; Ribosomal protein S5, N-terminal domain	30S ribosomal protein S5, chloroplastic OS=Thalassiosira pseudonana OX=35128 GN=rps5 PE=3 SV=1	J	Translation, ribosomal structure and biogenesis	Ribosomal protein S5 family protein [Arabidopsis thaliana]	molecular function: binding (GO:0005488);; molecular function: structural molecule activity (GO:0005198);; cellular component: cell (GO:0005623);; cellular component: organelle (GO:0043226);; cellular component: cell part (GO:0044464);; cellular component: organelle part (GO:0044422);; cellular component: macromolecular complex (GO:0032991);; biological process: metabolic process (GO:0008152);; b…
AT3G53870	RPS3B	86.0841	3587	81.8776	3915	99.8688	5052	68.9264	3609	94.3972	4038	149.241	6391	117.973	4970	124.098	6450	137.01	7979	115.508	4275	1.55e-06	0.679416	up	[J]	Translation, ribosomal structure and biogenesis	Molecular Function: RNA binding (GO:0003723);; Molecular Function: structural constituent of ribosome (GO:0003735);; Cellular Component: Golgi apparatus (GO:0005794);; Biological Process: translation (GO:0006412);; Cellular Component: plasmodesma (GO:0009506);; Biological Process: response to salt stress (GO:0009651);; Cellular Component: membrane (GO:0016020);; Cellular Component: cytosolic smal…	K02985|1.49404e-161|ath:AT3G53870|K02985 small subunit ribosomal protein S3e | (RefSeq) Ribosomal protein S3 family protein	Ribosome (ko03010)	[J]	Translation, ribosomal structure and biogenesis	Ribosomal protein S3, C-terminal domain;; KH domain	40S ribosomal protein S3-2 OS=Arabidopsis thaliana OX=3702 GN=RPS3B PE=1 SV=1	J	Translation, ribosomal structure and biogenesis	Ribosomal protein S3 family protein [Arabidopsis thaliana]	molecular function: binding (GO:0005488);; molecular function: structural molecule activity (GO:0005198);; cellular component: cell (GO:0005623);; cellular component: organelle (GO:0043226);; cellular component: cell part (GO:0044464);; biological process: metabolic process (GO:0008152);; biological process: cellular process (GO:0009987);; cellular component: cell junction (GO:0030054);; biologic…
AT3G04840	RPS3AA	66.7074	3022	79.9359	4155	86.4004	4751	52.4432	2985	83.2137	3870	159.957	7446	94.6918	4337	112.878	6378	151.562	9595	101.705	4092	2.64e-05	0.829525	up	[J]	Translation, ribosomal structure and biogenesis	Biological Process: RNA methylation (GO:0001510);; Molecular Function: structural constituent of ribosome (GO:0003735);; Cellular Component: cell wall (GO:0005618);; Cellular Component: nucleolus (GO:0005730);; Cellular Component: Golgi apparatus (GO:0005794);; Cellular Component: plasma membrane (GO:0005886);; Biological Process: translation (GO:0006412);; Biological Process: pyrimidine ribonucl…	K02984|5.33747e-180|ath:AT3G04840|K02984 small subunit ribosomal protein S3Ae | (RefSeq) Ribosomal protein S3Ae	Ribosome (ko03010)	[J]	Translation, ribosomal structure and biogenesis	Ribosomal S3Ae family	40S ribosomal protein S3a-1 OS=Arabidopsis thaliana OX=3702 GN=RPS3AA PE=1 SV=3	J	Translation, ribosomal structure and biogenesis	Ribosomal protein S3Ae [Arabidopsis thaliana]	biological process: metabolic process (GO:0008152);; biological process: cellular process (GO:0009987);; molecular function: structural molecule activity (GO:0005198);; cellular component: cell (GO:0005623);; cellular component: cell part (GO:0044464);; cellular component: organelle (GO:0043226);; cellular component: organelle part (GO:0044422);; cellular component: membrane (GO:0016020);; biolog…
AT2G19750	AT2G19750	22.2181	566	24.7992	725	23.0978	715	15.4027	494	23.31	610	36.0213	943	25.6106	660	28.4779	905	35.3463	1259	30.9853	702	0.000331165	0.622431	up	--	--	Biological Process: RNA methylation (GO:0001510);; Molecular Function: structural constituent of ribosome (GO:0003735);; Cellular Component: nucleolus (GO:0005730);; Biological Process: translation (GO:0006412);; Cellular Component: cytosolic small ribosomal subunit (GO:0022627);;	K02983|1.06025e-27|eus:EUTSA_v10002144mg|K02983 small subunit ribosomal protein S30e | (RefSeq) hypothetical protein	Ribosome (ko03010)	[JO]	Translation, ribosomal structure and biogenesis;; Posttranslational modification, protein turnover, chaperones	Ribosomal protein S30	40S ribosomal protein S30 OS=Arabidopsis thaliana OX=3702 GN=RPS30A PE=3 SV=3	J	Translation, ribosomal structure and biogenesis	40S ribosomal protein S30 [Eutrema salsugineum]	biological process: metabolic process (GO:0008152);; biological process: cellular process (GO:0009987);; molecular function: structural molecule activity (GO:0005198);; cellular component: cell (GO:0005623);; cellular component: organelle (GO:0043226);; cellular component: organelle part (GO:0044422);; cellular component: cell part (GO:0044464);; cellular component: macromolecular complex (GO:003…
AT3G57490	RPS2D	2.47363	110	3.43172	175	3.44906	186	2.73716	153	3.37479	154	5.24563	239	3.41726	153	3.91768	217	6.87348	426	3.30982	131	0.0120144	0.622407	up	[J]	Translation, ribosomal structure and biogenesis	Biological Process: RNA methylation (GO:0001510);; Molecular Function: RNA binding (GO:0003723);; Molecular Function: structural constituent of ribosome (GO:0003735);; Cellular Component: cell wall (GO:0005618);; Cellular Component: nucleolus (GO:0005730);; Cellular Component: Golgi apparatus (GO:0005794);; Cellular Component: plasma membrane (GO:0005886);; Biological Process: translation (GO:000…	K02981|6.75109e-170|ath:AT3G57490|K02981 small subunit ribosomal protein S2e | (RefSeq) Ribosomal protein S5 family protein	Ribosome (ko03010)	[J]	Translation, ribosomal structure and biogenesis	Ribosomal protein S5, N-terminal domain;; Ribosomal protein S5, C-terminal domain	40S ribosomal protein S2-4 OS=Arabidopsis thaliana OX=3702 GN=RPS2D PE=2 SV=1	J	Translation, ribosomal structure and biogenesis	Ribosomal protein S5 family protein [Arabidopsis thaliana]	biological process: metabolic process (GO:0008152);; biological process: cellular process (GO:0009987);; molecular function: binding (GO:0005488);; molecular function: structural molecule activity (GO:0005198);; cellular component: cell (GO:0005623);; cellular component: cell part (GO:0044464);; cellular component: organelle (GO:0043226);; cellular component: organelle part (GO:0044422);; cellula…
AT1G58684	RPS2B	11.7441	564	30.2514	1649	15.3666	923	8.10178	479	19.2175	1008	29.9476	1447	30.8312	1490	24.1784	1563	38.945	2591	24.0927	1014	0.00600803	0.827888	up	[J]	Translation, ribosomal structure and biogenesis	Biological Process: RNA methylation (GO:0001510);; Molecular Function: RNA binding (GO:0003723);; Molecular Function: structural constituent of ribosome (GO:0003735);; Cellular Component: cell wall (GO:0005618);; Cellular Component: nucleolus (GO:0005730);; Cellular Component: Golgi apparatus (GO:0005794);; Cellular Component: plasma membrane (GO:0005886);; Biological Process: translation (GO:000…	K02981|1.15462e-172|ath:AT1G59359|K02981 small subunit ribosomal protein S2e | (RefSeq) Ribosomal protein S5 family protein	Ribosome (ko03010)	[J]	Translation, ribosomal structure and biogenesis	Ribosomal protein S5, N-terminal domain;; Ribosomal protein S5, C-terminal domain	40S ribosomal protein S2-2 OS=Arabidopsis thaliana OX=3702 GN=RPS2B PE=2 SV=1	J	Translation, ribosomal structure and biogenesis	Ribosomal protein S5 family protein [Arabidopsis thaliana]	biological process: metabolic process (GO:0008152);; biological process: cellular process (GO:0009987);; molecular function: binding (GO:0005488);; molecular function: structural molecule activity (GO:0005198);; cellular component: cell (GO:0005623);; cellular component: cell part (GO:0044464);; cellular component: organelle (GO:0043226);; cellular component: organelle part (GO:0044422);; cellula…
AT5G59850	RPS15AA	21.1401	716	28.2538	1098	30.9862	1274	16.1341	687	29.5075	1026	41.3357	1439	27.4474	940	32.4221	1370	44.666	2114	35.2668	1061	0.00616435	0.607475	up	[J]	Translation, ribosomal structure and biogenesis	Biological Process: RNA methylation (GO:0001510);; Molecular Function: structural constituent of ribosome (GO:0003735);; Cellular Component: cell wall (GO:0005618);; Cellular Component: mitochondrion (GO:0005739);; Cellular Component: vacuolar membrane (GO:0005774);; Cellular Component: Golgi apparatus (GO:0005794);; Cellular Component: plasma membrane (GO:0005886);; Biological Process: translati…	K02957|2.01218e-90|eus:EUTSA_v10015007mg|K02957 small subunit ribosomal protein S15Ae | (RefSeq) hypothetical protein	Ribosome (ko03010)	[J]	Translation, ribosomal structure and biogenesis	Ribosomal protein S8	40S ribosomal protein S15a-1 OS=Arabidopsis thaliana OX=3702 GN=RPS15AA PE=2 SV=2	J	Translation, ribosomal structure and biogenesis	ribosomal protein S15A [Arabidopsis thaliana]	biological process: metabolic process (GO:0008152);; biological process: cellular process (GO:0009987);; molecular function: structural molecule activity (GO:0005198);; cellular component: cell (GO:0005623);; cellular component: cell part (GO:0044464);; cellular component: organelle (GO:0043226);; cellular component: membrane (GO:0016020);; cellular component: organelle part (GO:0044422);; cellul…
ATCG00750	RPS11	3.50471	62	3.61786	74	3.43187	74	3.87961	86	3.65238	66	5.33863	97	3.27801	59	6.03011	133	5.40292	133	6.82942	107	0.0103587	0.640034	up	[J]	Translation, ribosomal structure and biogenesis	Cellular Component: plastid small ribosomal subunit (GO:0000312);; Molecular Function: structural constituent of ribosome (GO:0003735);; Biological Process: generation of precursor metabolites and energy (GO:0006091);; Biological Process: DNA-templated transcription, elongation (GO:0006354);; Biological Process: translation (GO:0006412);; Cellular Component: chloroplast stroma (GO:0009570);; Biol…	K02948|2.16429e-81|crb:AKK60_gp031|K02948 small subunit ribosomal protein S11 | (RefSeq) rps11; ribosomal protein S11	Ribosome (ko03010)	[J]	Translation, ribosomal structure and biogenesis	Ribosomal protein S11	30S ribosomal protein S11, chloroplastic OS=Barbarea verna OX=50458 GN=rps11 PE=3 SV=1	J	Translation, ribosomal structure and biogenesis	ribosomal protein S11 (chloroplast) [Arabidopsis neglecta subsp. neglecta]	cellular component: cell (GO:0005623);; cellular component: macromolecular complex (GO:0032991);; cellular component: organelle (GO:0043226);; cellular component: organelle part (GO:0044422);; cellular component: cell part (GO:0044464);; molecular function: structural molecule activity (GO:0005198);; biological process: metabolic process (GO:0008152);; biological process: cellular process (GO:000…
AT2G27710	AT2G27710	31.5225	996	37.721	1360	41.758	1593	18.5503	735	30.5169	990	56.3544	1826	37.1179	1185	40.6483	1603	51.4313	2262	41.2962	1156	0.0121466	0.58997	up	--	--	Biological Process: RNA methylation (GO:0001510);; Molecular Function: structural constituent of ribosome (GO:0003735);; Cellular Component: nucleolus (GO:0005730);; Cellular Component: Golgi apparatus (GO:0005794);; Cellular Component: plasma membrane (GO:0005886);; Biological Process: translational elongation (GO:0006414);; Biological Process: response to cold (GO:0009409);; Cellular Component:…	K02943|1.41828e-32|ath:AT2G27710|K02943 large subunit ribosomal protein LP2 | (RefSeq) 60S acidic ribosomal protein family	Ribosome (ko03010)	[J]	Translation, ribosomal structure and biogenesis	60s Acidic ribosomal protein	60S acidic ribosomal protein P2-2 OS=Arabidopsis thaliana OX=3702 GN=RPP2B PE=1 SV=1	J	Translation, ribosomal structure and biogenesis	hypothetical protein AXX17_AT2G23690 [Arabidopsis thaliana]	biological process: metabolic process (GO:0008152);; biological process: cellular process (GO:0009987);; molecular function: structural molecule activity (GO:0005198);; cellular component: cell (GO:0005623);; cellular component: organelle (GO:0043226);; cellular component: organelle part (GO:0044422);; cellular component: cell part (GO:0044464);; cellular component: membrane (GO:0016020);; biolog…
AT3G28500	RPP2C	0.58246	16	4.01053	124	1.70224	56	0.119667	5	2.23224	62	0.14632	5	0.441486	12	0.060276	3	0.583693	22	0.169292	5	0.00637149	-1.42171	down	--	--	Molecular Function: structural constituent of ribosome (GO:0003735);; Cellular Component: plasma membrane (GO:0005886);; Biological Process: translational elongation (GO:0006414);; Cellular Component: cytosolic ribosome (GO:0022626);;	K02943|1.18149e-41|ath:AT3G28500|K02943 large subunit ribosomal protein LP2 | (RefSeq) 60S acidic ribosomal protein family	Ribosome (ko03010)	[J]	Translation, ribosomal structure and biogenesis	60s Acidic ribosomal protein	60S acidic ribosomal protein P2-3 OS=Arabidopsis thaliana OX=3702 GN=RPP2C PE=1 SV=1	J	Translation, ribosomal structure and biogenesis	60S acidic ribosomal protein family [Arabidopsis thaliana]	molecular function: structural molecule activity (GO:0005198);; cellular component: cell (GO:0005623);; cellular component: membrane (GO:0016020);; cellular component: cell part (GO:0044464);; biological process: metabolic process (GO:0008152);; biological process: cellular process (GO:0009987);; cellular component: macromolecular complex (GO:0032991);; cellular component: organelle (GO:0043226)
AT4G00810	AT4G00810	46.3088	1298	50.7938	1619	60.8435	2074	33.2144	1226	52.1193	1655	88.0448	2504	62.3848	1742	68.1977	2349	79.9675	3116	62.0493	1512	0.00157716	0.602391	up	--	--	Molecular Function: structural constituent of ribosome (GO:0003735);; Molecular Function: protein binding (GO:0005515);; Cellular Component: nucleus (GO:0005634);; Cellular Component: plasma membrane (GO:0005886);; Biological Process: translational elongation (GO:0006414);; Biological Process: plant-type cell wall organization (GO:0009664);; Cellular Component: cytosolic ribosome (GO:0022626);; B…	K02942|5.00383e-49|ath:AT4G00810|K02942 large subunit ribosomal protein LP1 | (RefSeq) 60S acidic ribosomal protein family	Ribosome (ko03010)	[J]	Translation, ribosomal structure and biogenesis	60s Acidic ribosomal protein	60S acidic ribosomal protein P1-2 OS=Arabidopsis thaliana OX=3702 GN=RPP1B PE=1 SV=2	J	Translation, ribosomal structure and biogenesis	PREDICTED: 60S acidic ribosomal protein P1-2 [Raphanus sativus]	molecular function: structural molecule activity (GO:0005198);; molecular function: binding (GO:0005488);; cellular component: cell (GO:0005623);; cellular component: organelle (GO:0043226);; cellular component: cell part (GO:0044464);; cellular component: membrane (GO:0016020);; biological process: metabolic process (GO:0008152);; biological process: cellular process (GO:0009987);; biological pr…
AT2G40010	RPP0A	1.72082	84	0.932651	53	1.85422	110	1.18223	73	1.61578	81	3.53254	177	1.78173	88	1.88355	115	2.57618	176	1.50792	66	0.0437337	0.666774	up	[J]	Translation, ribosomal structure and biogenesis	Biological Process: RNA methylation (GO:0001510);; Molecular Function: structural constituent of ribosome (GO:0003735);; Molecular Function: copper ion binding (GO:0005507);; Molecular Function: protein binding (GO:0005515);; Cellular Component: nucleolus (GO:0005730);; Cellular Component: Golgi apparatus (GO:0005794);; Cellular Component: plasma membrane (GO:0005886);; Biological Process: transl…	K02941|0|ath:AT2G40010|K02941 large subunit ribosomal protein LP0 | (RefSeq) Ribosomal protein L10 family protein	Ribosome (ko03010)	[J]	Translation, ribosomal structure and biogenesis	Ribosomal protein L10;; 60s Acidic ribosomal protein	60S acidic ribosomal protein P0-1 OS=Arabidopsis thaliana OX=3702 GN=RPP0A PE=1 SV=1	J	Translation, ribosomal structure and biogenesis	Ribosomal protein L10 family protein [Arabidopsis thaliana]	biological process: metabolic process (GO:0008152);; biological process: cellular process (GO:0009987);; molecular function: structural molecule activity (GO:0005198);; molecular function: binding (GO:0005488);; cellular component: cell (GO:0005623);; cellular component: organelle (GO:0043226);; cellular component: organelle part (GO:0044422);; cellular component: cell part (GO:0044464);; cellula…
AT4G10450	RPL9D	7.33373	284	7.34978	328	9.33115	439	4.23009	206	7.16336	285	14.1095	563	8.38614	329	10.9895	531	14.2674	771	12.547	431	0.000433355	0.831522	up	[J]	Translation, ribosomal structure and biogenesis	Molecular Function: structural constituent of ribosome (GO:0003735);; Cellular Component: nucleolus (GO:0005730);; Cellular Component: vacuolar membrane (GO:0005774);; Cellular Component: Golgi apparatus (GO:0005794);; Cellular Component: plasmodesma (GO:0009506);; Cellular Component: chloroplast envelope (GO:0009941);; Biological Process: adaxial/abaxial pattern specification (GO:0009955);; Mole…	K02940|2.57722e-138|ath:AT4G10450|K02940 large subunit ribosomal protein L9e | (RefSeq) Ribosomal protein L6 family	Ribosome (ko03010)	[J]	Translation, ribosomal structure and biogenesis	Ribosomal protein L6	60S ribosomal protein L9-2 OS=Arabidopsis thaliana OX=3702 GN=RPL9D PE=2 SV=1	J	Translation, ribosomal structure and biogenesis	Ribosomal protein L6 family [Arabidopsis thaliana]	molecular function: structural molecule activity (GO:0005198);; cellular component: cell (GO:0005623);; cellular component: organelle (GO:0043226);; cellular component: organelle part (GO:0044422);; cellular component: cell part (GO:0044464);; cellular component: membrane (GO:0016020);; cellular component: cell junction (GO:0030054);; biological process: multicellular organismal process (GO:00325…
AT5G53070	AT5G53070	3.26668	147	4.22665	217	3.67234	200	2.75729	156	4.8774	225	5.51234	254	5.48481	249	5.36094	300	6.17566	387	5.47043	218	0.000265044	0.668161	up	[J]	Translation, ribosomal structure and biogenesis	Molecular Function: structural constituent of ribosome (GO:0003735);; Cellular Component: ribosome (GO:0005840);; Biological Process: translation (GO:0006412);; Cellular Component: chloroplast (GO:0009507);; Biological Process: ribosome biogenesis (GO:0042254);;	K02939|2.40443e-149|ath:AT5G53070|K02939 large subunit ribosomal protein L9 | (RefSeq) Ribosomal protein L9/RNase H1	Ribosome (ko03010)	[J]	Translation, ribosomal structure and biogenesis	Ribosomal protein L9, N-terminal domain;; Ribosomal protein L9, C-terminal domain	50S ribosomal protein L9, chloroplastic OS=Porphyra purpurea OX=2787 GN=rpl9 PE=3 SV=1	J	Translation, ribosomal structure and biogenesis	Ribosomal protein L9/RNase H1 [Arabidopsis thaliana]	molecular function: structural molecule activity (GO:0005198);; cellular component: cell (GO:0005623);; cellular component: macromolecular complex (GO:0032991);; cellular component: organelle (GO:0043226);; cellular component: cell part (GO:0044464);; biological process: metabolic process (GO:0008152);; biological process: cellular process (GO:0009987);; biological process: cellular component org…
AT3G06040	AT3G06040	5.7944	212	11.0733	475	7.02108	308	5.36428	240	10.0207	370	14.0878	534	10.8169	407	13.995	655	16.1578	826	11.9095	391	0.00014556	0.859463	up	[J]	Translation, ribosomal structure and biogenesis	Molecular Function: structural constituent of ribosome (GO:0003735);; Cellular Component: mitochondrion (GO:0005739);; Biological Process: DNA-templated transcription, elongation (GO:0006354);; Biological Process: translation (GO:0006412);; Cellular Component: large ribosomal subunit (GO:0015934);;	K02935|2.96131e-100|ath:AT3G06040|K02935 large subunit ribosomal protein L7/L12 | (RefSeq) Ribosomal protein L12/ ATP-dependent Clp protease adaptor protein ClpS family protein	Ribosome (ko03010)	[J]	Translation, ribosomal structure and biogenesis	Ribosomal protein L7/L12 C-terminal domain	50S ribosomal protein L12, chloroplastic OS=Chara vulgaris OX=55564 GN=rpl12 PE=3 SV=2	J	Translation, ribosomal structure and biogenesis	Ribosomal protein L12/ ATP-dependent Clp protease adaptor protein ClpS family protein [Arabidopsis thaliana]	molecular function: structural molecule activity (GO:0005198);; cellular component: cell (GO:0005623);; cellular component: organelle (GO:0043226);; cellular component: cell part (GO:0044464);; biological process: metabolic process (GO:0008152);; biological process: cellular process (GO:0009987);; cellular component: macromolecular complex (GO:0032991);; cellular component: organelle part (GO:004…
AT2G37600	RPL36A	17.0565	416	16.6951	467	18.7612	555	10.2539	315	18.8315	472	27.3855	686	16.3001	403	24.3096	739	27.7038	943	24.8514	538	0.00295009	0.645424	up	--	--	Molecular Function: structural constituent of ribosome (GO:0003735);; Cellular Component: vacuolar membrane (GO:0005774);; Biological Process: translation (GO:0006412);; Cellular Component: cytosolic large ribosomal subunit (GO:0022625);;	K02920|1.82426e-72|ath:AT2G37600|K02920 large subunit ribosomal protein L36e | (RefSeq) Ribosomal protein L36e family protein	Ribosome (ko03010)	[J]	Translation, ribosomal structure and biogenesis	Ribosomal protein L36e	60S ribosomal protein L36-1 OS=Arabidopsis thaliana OX=3702 GN=RPL36A PE=3 SV=1	J	Translation, ribosomal structure and biogenesis	Ribosomal protein L36e family protein [Arabidopsis thaliana]	molecular function: structural molecule activity (GO:0005198);; cellular component: cell (GO:0005623);; cellular component: membrane (GO:0016020);; cellular component: organelle (GO:0043226);; cellular component: organelle part (GO:0044422);; cellular component: cell part (GO:0044464);; biological process: metabolic process (GO:0008152);; biological process: cellular process (GO:0009987);; cellul…
AT1G41880	RPL35AB	40.3288	1240	46.1007	1627	56.0552	2092	30.7591	1189	45.7189	1443	74.9052	2367	48.8842	1520	64.9611	2492	76.4698	3286	57.1344	1561	0.000746033	0.643698	up	[J]	Translation, ribosomal structure and biogenesis	Molecular Function: structural constituent of ribosome (GO:0003735);; Biological Process: translation (GO:0006412);; Cellular Component: membrane (GO:0016020);; Cellular Component: cytosolic large ribosomal subunit (GO:0022625);; Biological Process: ribosome biogenesis (GO:0042254);;	K02917|9.16993e-76|ath:AT1G41880|K02917 large subunit ribosomal protein L35Ae | (RefSeq) Ribosomal protein L35Ae family protein	Ribosome (ko03010)	[J]	Translation, ribosomal structure and biogenesis	Ribosomal protein L35Ae	60S ribosomal protein L35a-2 OS=Arabidopsis thaliana OX=3702 GN=RPL35AB PE=3 SV=1	J	Translation, ribosomal structure and biogenesis	Ribosomal protein L35Ae family protein [Arabidopsis thaliana]	molecular function: structural molecule activity (GO:0005198);; biological process: metabolic process (GO:0008152);; biological process: cellular process (GO:0009987);; cellular component: membrane (GO:0016020);; cellular component: cell (GO:0005623);; cellular component: macromolecular complex (GO:0032991);; cellular component: organelle (GO:0043226);; cellular component: organelle part (GO:0044…
AT1G69485	AT1G69485	0.608472	19	0.879705	32	0.804921	31	1.60825	63	0.811397	26	0.473581	15	0.320638	10	0.437631	17	0.512724	23	0.370852	11	0.0296597	-0.874786	down	--	--	Molecular Function: structural constituent of ribosome (GO:0003735);; Cellular Component: nucleus (GO:0005634);; Cellular Component: mitochondrion (GO:0005739);; Biological Process: translation (GO:0006412);; Cellular Component: large ribosomal subunit (GO:0015934);;	K02911|2.16242e-39|ath:AT1G69485|K02911 large subunit ribosomal protein L32 | (RefSeq) Ribosomal L32p protein family	Ribosome (ko03010)	--	--	Ribosomal L32p protein family	--	--	--	Ribosomal L32p protein family [Arabidopsis thaliana]	molecular function: structural molecule activity (GO:0005198);; cellular component: cell (GO:0005623);; cellular component: organelle (GO:0043226);; cellular component: cell part (GO:0044464);; biological process: metabolic process (GO:0008152);; biological process: cellular process (GO:0009987);; cellular component: macromolecular complex (GO:0032991);; cellular component: organelle part (GO:004…
AT1G77940	RPL30B	48.8255	1343	51.81	1635	61.5167	2054	28.136	973	58.7852	1660	92.6965	2620	52.7485	1467	75.8937	2603	94.8572	3646	60.6361	1481	0.00585632	0.665944	up	[J]	Translation, ribosomal structure and biogenesis	Molecular Function: structural constituent of ribosome (GO:0003735);; Cellular Component: plasma membrane (GO:0005886);; Biological Process: translation (GO:0006412);; Cellular Component: plasmodesma (GO:0009506);; Cellular Component: chloroplast (GO:0009507);; Biological Process: response to fungus (GO:0009620);; Cellular Component: cytosolic large ribosomal subunit (GO:0022625);;	K02908|5.11977e-76|ath:AT1G77940|K02908 large subunit ribosomal protein L30e | (RefSeq) Ribosomal protein L7Ae/L30e/S12e/Gadd45 family protein	Ribosome (ko03010)	[J]	Translation, ribosomal structure and biogenesis	Ribosomal protein L7Ae/L30e/S12e/Gadd45 family	60S ribosomal protein L30-2 OS=Arabidopsis thaliana OX=3702 GN=RPL30B PE=3 SV=1	J	Translation, ribosomal structure and biogenesis	Ribosomal protein L7Ae/L30e/S12e/Gadd45 family protein [Arabidopsis thaliana]	molecular function: structural molecule activity (GO:0005198);; cellular component: cell (GO:0005623);; cellular component: membrane (GO:0016020);; cellular component: cell part (GO:0044464);; biological process: metabolic process (GO:0008152);; biological process: cellular process (GO:0009987);; cellular component: cell junction (GO:0030054);; cellular component: organelle (GO:0043226);; biologi…
AT2G16930	AT2G16930	23.3348	745	25.7299	947	21.0147	828	22.3583	911	25.6426	844	11.2257	376	12.2992	402	14.4816	582	15.0913	684	13.7655	391	9.16e-12	-0.695686	down	[J]	Translation, ribosomal structure and biogenesis	Molecular Function: structural constituent of ribosome (GO:0003735);; Cellular Component: mitochondrion (GO:0005739);; Cellular Component: ribosome (GO:0005840);; Biological Process: translation (GO:0006412);; Cellular Component: chloroplast (GO:0009507);;	K02899|5.28026e-94|ath:AT2G16930|K02899 large subunit ribosomal protein L27 | (RefSeq) Ribosomal protein L27 family protein	Ribosome (ko03010)	[J]	Translation, ribosomal structure and biogenesis	Ribosomal L27 protein	50S ribosomal protein L27, chloroplastic OS=Emiliania huxleyi OX=2903 GN=rpl27 PE=3 SV=1	J	Translation, ribosomal structure and biogenesis	Ribosomal protein L27 family protein [Arabidopsis thaliana]	molecular function: structural molecule activity (GO:0005198);; cellular component: cell (GO:0005623);; cellular component: organelle (GO:0043226);; cellular component: cell part (GO:0044464);; cellular component: macromolecular complex (GO:0032991);; biological process: metabolic process (GO:0008152);; biological process: cellular process (GO:0009987)
AT4G23620	AT4G23620	1.81867	99	2.62834	164	2.67592	176	2.6376	180	2.68231	150	3.34134	186	3.38771	186	4.02114	272	4.09708	311	3.72093	179	6.06e-05	0.662519	up	[J]	Translation, ribosomal structure and biogenesis	Molecular Function: structural constituent of ribosome (GO:0003735);; Cellular Component: ribosome (GO:0005840);; Biological Process: translation (GO:0006412);; Biological Process: heme biosynthetic process (GO:0006783);; Molecular Function: 5S rRNA binding (GO:0008097);; Molecular Function: zinc ion binding (GO:0008270);; Cellular Component: chloroplast (GO:0009507);; Molecular Function: cobalt …	K02897|0|ath:AT4G23620|K02897 large subunit ribosomal protein L25 | (RefSeq) Ribosomal protein L25/Gln-tRNA synthetase, anti-codon-binding domain-containing protein	Ribosome (ko03010)	--	--	Ribosomal protein TL5, C-terminal domain;; Ribosomal L25p family	--	J	Translation, ribosomal structure and biogenesis	Ribosomal protein L25/Gln-tRNA synthetase, anti-codon-binding domain-containing protein [Arabidopsis thaliana]	molecular function: structural molecule activity (GO:0005198);; cellular component: cell (GO:0005623);; cellular component: macromolecular complex (GO:0032991);; cellular component: organelle (GO:0043226);; cellular component: cell part (GO:0044464);; biological process: metabolic process (GO:0008152);; biological process: cellular process (GO:0009987);; biological process: single-organism proces…
AT2G36620	RPL24A	42.3434	1388	45.2649	1702	52.1504	2075	28.551	1176	50.5065	1700	86.6122	2917	37.7345	1251	65.643	2684	81.5382	3735	51.5736	1502	0.0123366	0.630337	up	[J]	Translation, ribosomal structure and biogenesis	Biological Process: RNA methylation (GO:0001510);; Molecular Function: structural constituent of ribosome (GO:0003735);; Cellular Component: nucleolus (GO:0005730);; Cellular Component: plasma membrane (GO:0005886);; Biological Process: translation (GO:0006412);; Cellular Component: chloroplast (GO:0009507);; Biological Process: auxin-activated signaling pathway (GO:0009734);; Cellular Component:…	K02896|8.79947e-93|ath:AT2G36620|K02896 large subunit ribosomal protein L24e | (RefSeq) RPL24A; ribosomal protein L24	Ribosome (ko03010)	[J]	Translation, ribosomal structure and biogenesis	Ribosomal protein L24e	60S ribosomal protein L24-1 OS=Arabidopsis thaliana OX=3702 GN=RPL24A PE=1 SV=2	J	Translation, ribosomal structure and biogenesis	ribosomal protein L24 [Arabidopsis thaliana]	biological process: metabolic process (GO:0008152);; biological process: cellular process (GO:0009987);; molecular function: structural molecule activity (GO:0005198);; cellular component: cell (GO:0005623);; cellular component: organelle (GO:0043226);; cellular component: organelle part (GO:0044422);; cellular component: cell part (GO:0044464);; cellular component: membrane (GO:0016020);; biolog…
AT5G23535	AT5G23535	5.0744	192	5.55762	242	5.86393	270	3.84666	183	6.94405	270	8.63722	336	7.21252	276	6.70322	317	8.97568	475	8.30232	279	0.00160551	0.637688	up	[J]	Translation, ribosomal structure and biogenesis	--	K02895|8.50496e-111|ath:AT5G23535|K02895 large subunit ribosomal protein L24 | (RefSeq) KOW domain-containing protein	Ribosome (ko03010)	[J]	Translation, ribosomal structure and biogenesis	Ribosomal proteins 50S L24/mitochondrial 39S L24;; KOW motif	50S ribosomal protein L24, chloroplastic OS=Rhodomonas salina OX=52970 GN=rpl24 PE=3 SV=1	J	Translation, ribosomal structure and biogenesis	KOW domain-containing protein [Arabidopsis thaliana]	--
AT3G05590	RPL18	98.3257	3554	108.264	4490	125.018	5485	77.4904	3520	119.507	4435	179.465	6666	122.119	4463	147.579	6654	169.293	8552	131.238	4214	0.000506366	0.599025	up	[J]	Translation, ribosomal structure and biogenesis	Molecular Function: structural constituent of ribosome (GO:0003735);; Molecular Function: protein binding (GO:0005515);; Cellular Component: vacuolar membrane (GO:0005774);; Cellular Component: Golgi apparatus (GO:0005794);; Cellular Component: plasma membrane (GO:0005886);; Biological Process: translation (GO:0006412);; Biological Process: pyrimidine ribonucleotide biosynthetic process (GO:00092…	K02883|7.30796e-132|ath:AT3G05590|K02883 large subunit ribosomal protein L18e | (RefSeq) RPL18; ribosomal protein L18	Ribosome (ko03010)	[J]	Translation, ribosomal structure and biogenesis	Ribosomal protein 60S L18 and 50S L18e;; Ribosomal proteins 50S-L15, 50S-L18e, 60S-L27A	60S ribosomal protein L18-2 OS=Arabidopsis thaliana OX=3702 GN=RPL18B PE=1 SV=2	J	Translation, ribosomal structure and biogenesis	ribosomal protein L18 [Arabidopsis thaliana]	molecular function: structural molecule activity (GO:0005198);; molecular function: binding (GO:0005488);; cellular component: cell (GO:0005623);; cellular component: membrane (GO:0016020);; cellular component: organelle (GO:0043226);; cellular component: organelle part (GO:0044422);; cellular component: cell part (GO:0044464);; biological process: metabolic process (GO:0008152);; biological proc…
AT2G20450	RPL14A	21.5756	590	24.1634	758	29.4483	977	15.6976	540	22.7456	639	39.5015	1110	21.124	584	29.5099	1006	37.4794	1432	33.3043	809	0.0110563	0.585764	up	[J]	Translation, ribosomal structure and biogenesis	Biological Process: RNA methylation (GO:0001510);; Molecular Function: structural constituent of ribosome (GO:0003735);; Cellular Component: nucleolus (GO:0005730);; Cellular Component: vacuolar membrane (GO:0005774);; Cellular Component: endoplasmic reticulum (GO:0005783);; Cellular Component: Golgi apparatus (GO:0005794);; Biological Process: translation (GO:0006412);; Cellular Component: plasm…	K02875|1.32928e-88|ath:AT2G20450|K02875 large subunit ribosomal protein L14e | (RefSeq) Ribosomal protein L14	Ribosome (ko03010)	[J]	Translation, ribosomal structure and biogenesis	Ribosomal protein L14	60S ribosomal protein L14-1 OS=Arabidopsis thaliana OX=3702 GN=RPL14A PE=2 SV=1	J	Translation, ribosomal structure and biogenesis	Ribosomal protein L14 [Arabidopsis thaliana]	biological process: metabolic process (GO:0008152);; biological process: cellular process (GO:0009987);; molecular function: structural molecule activity (GO:0005198);; cellular component: cell (GO:0005623);; cellular component: organelle (GO:0043226);; cellular component: organelle part (GO:0044422);; cellular component: cell part (GO:0044464);; cellular component: membrane (GO:0016020);; cellul…
AT5G46160	AT5G46160	3.47366	113	4.45345	172	4.5034	177	3.25551	132	4.25801	139	3.69166	121	7.61495	270	10.3976	446	5.12071	224	3.45798	102	0.0461987	0.67048	up	[J]	Translation, ribosomal structure and biogenesis	--	K02874|1.27948e-80|ath:AT5G46160|K02874 large subunit ribosomal protein L14 | (RefSeq) Ribosomal protein L14p/L23e family protein	Ribosome (ko03010)	[J]	Translation, ribosomal structure and biogenesis	Ribosomal protein L14p/L23e	50S ribosomal protein HLP, mitochondrial OS=Arabidopsis thaliana OX=3702 GN=HLP PE=2 SV=1	J	Translation, ribosomal structure and biogenesis	Ribosomal protein L14p/L23e family protein [Arabidopsis thaliana]	--
AT3G49010	ATBBC1	60.9425	2277	56.0664	2393	98.1227	4430	51.5991	2412	92.0373	3521	153.5	5865	62.6751	2364	85.861	4003	134.452	6984	90.5569	2991	0.0362684	0.613527	up	--	--	Biological Process: RNA methylation (GO:0001510);; Molecular Function: structural constituent of ribosome (GO:0003735);; Cellular Component: cell wall (GO:0005618);; Cellular Component: nucleolus (GO:0005730);; Cellular Component: vacuolar membrane (GO:0005774);; Cellular Component: Golgi apparatus (GO:0005794);; Cellular Component: plasma membrane (GO:0005886);; Biological Process: translation (…	K02873|7.74644e-138|ath:AT3G49010|K02873 large subunit ribosomal protein L13e | (RefSeq) BBC1; breast basic conserved 1	Ribosome (ko03010)	[J]	Translation, ribosomal structure and biogenesis	Ribosomal protein L13e	60S ribosomal protein L13-1 OS=Arabidopsis thaliana OX=3702 GN=RPL13B PE=1 SV=1	J	Translation, ribosomal structure and biogenesis	breast basic conserved 1 [Arabidopsis thaliana]	biological process: metabolic process (GO:0008152);; biological process: cellular process (GO:0009987);; molecular function: structural molecule activity (GO:0005198);; cellular component: cell (GO:0005623);; cellular component: cell part (GO:0044464);; cellular component: organelle (GO:0043226);; cellular component: organelle part (GO:0044422);; cellular component: membrane (GO:0016020);; cellul…
AT5G48760	RPL13AD	22.7227	805	1059.91	76828	26.8337	1157	13.6626	611	25.5961	936	29.591	1074	16.465	591	23.0133	1024	27.0847	1339	23.5632	750	0.033847	-1.10946	down	[J]	Translation, ribosomal structure and biogenesis	Biological Process: RNA methylation (GO:0001510);; Molecular Function: structural constituent of ribosome (GO:0003735);; Cellular Component: nucleolus (GO:0005730);; Biological Process: translation (GO:0006412);; Cellular Component: plasmodesma (GO:0009506);; Cellular Component: chloroplast (GO:0009507);; Biological Process: plant-type cell wall organization (GO:0009664);; Cellular Component: mem…	K02872|6.73808e-149|ath:AT5G48760|K02872 large subunit ribosomal protein L13Ae | (RefSeq) Ribosomal protein L13 family protein	Ribosome (ko03010)	[J]	Translation, ribosomal structure and biogenesis	Ribosomal protein L13	60S ribosomal protein L13a-4 OS=Arabidopsis thaliana OX=3702 GN=RPL13AD PE=2 SV=1	J	Translation, ribosomal structure and biogenesis	Ribosomal protein L13 family protein [Arabidopsis thaliana]	biological process: metabolic process (GO:0008152);; biological process: cellular process (GO:0009987);; molecular function: structural molecule activity (GO:0005198);; cellular component: cell (GO:0005623);; cellular component: organelle (GO:0043226);; cellular component: organelle part (GO:0044422);; cellular component: cell part (GO:0044464);; cellular component: cell junction (GO:0030054);; b…
AT4G13170	RPL13AC	19.7203	717	17.1122	714	23.4051	1033	12.254	560	20.8906	780	40.3709	1509	23.9984	883	27.3894	1242	35.4216	1801	25.1321	812	0.000424432	0.780139	up	[J]	Translation, ribosomal structure and biogenesis	Biological Process: RNA methylation (GO:0001510);; Molecular Function: structural constituent of ribosome (GO:0003735);; Biological Process: translation (GO:0006412);; Cellular Component: plasmodesma (GO:0009506);; Biological Process: plant-type cell wall organization (GO:0009664);; Cellular Component: membrane (GO:0016020);; Cellular Component: cytosolic large ribosomal subunit (GO:0022625);; Bi…	K02872|4.27985e-150|ath:AT4G13170|K02872 large subunit ribosomal protein L13Ae | (RefSeq) Ribosomal protein L13 family protein	Ribosome (ko03010)	[J]	Translation, ribosomal structure and biogenesis	Ribosomal protein L13	60S ribosomal protein L13a-3 OS=Arabidopsis thaliana OX=3702 GN=RPL13AC PE=2 SV=1	J	Translation, ribosomal structure and biogenesis	Ribosomal protein L13 family protein [Arabidopsis thaliana]	biological process: metabolic process (GO:0008152);; biological process: cellular process (GO:0009987);; molecular function: structural molecule activity (GO:0005198);; cellular component: cell junction (GO:0030054);; biological process: cellular component organization or biogenesis (GO:0071840);; cellular component: membrane (GO:0016020);; cellular component: cell (GO:0005623);; cellular compone…
AT3G53430	AT3G53430	61.8272	2042	73.2894	2777	80.1393	3213	45.9129	1906	73.9969	2509	117.39	3984	81.4423	2719	87.9803	3624	104.9	4842	79.6558	2337	0.00229943	0.586218	up	[J]	Translation, ribosomal structure and biogenesis	Biological Process: RNA methylation (GO:0001510);; Molecular Function: structural constituent of ribosome (GO:0003735);; Molecular Function: protein binding (GO:0005515);; Cellular Component: nucleolus (GO:0005730);; Cellular Component: vacuole (GO:0005773);; Cellular Component: Golgi apparatus (GO:0005794);; Biological Process: translation (GO:0006412);; Molecular Function: zinc ion binding (GO:…	K02870|9.80115e-104|ath:AT3G53430|K02870 large subunit ribosomal protein L12e | (RefSeq) Ribosomal protein L11 family protein	Ribosome (ko03010)	[J]	Translation, ribosomal structure and biogenesis	Ribosomal protein L11, N-terminal domain;; Ribosomal protein L11, RNA binding domain	60S ribosomal protein L12-2 OS=Arabidopsis thaliana OX=3702 GN=RPL12B PE=1 SV=1	J	Translation, ribosomal structure and biogenesis	Ribosomal protein L11 family protein [Arabidopsis thaliana]	biological process: metabolic process (GO:0008152);; biological process: cellular process (GO:0009987);; molecular function: structural molecule activity (GO:0005198);; molecular function: binding (GO:0005488);; cellular component: cell (GO:0005623);; cellular component: organelle (GO:0043226);; cellular component: organelle part (GO:0044422);; cellular component: cell part (GO:0044464);; biologi…
AT5G13510	RPL10	150.326	5288	147.158	5939	160.03	6833	133.197	5887	166.989	6030	257.46	9306	188.072	6688	216.738	9509	253.603	12467	166.733	5209	1.3e-05	0.612153	up	[J]	Translation, ribosomal structure and biogenesis	Molecular Function: structural constituent of ribosome (GO:0003735);; Biological Process: DNA-templated transcription, elongation (GO:0006354);; Biological Process: rRNA processing (GO:0006364);; Biological Process: translation (GO:0006412);; Cellular Component: chloroplast stroma (GO:0009570);; Biological Process: chloroplast relocation (GO:0009902);; Cellular Component: chloroplast envelope (GO…	K02864|3.63417e-152|ath:AT5G13510|K02864 large subunit ribosomal protein L10 | (RefSeq) EMB3136; Ribosomal protein L10 family protein	Ribosome (ko03010)	--	--	Ribosomal protein L10	50S ribosomal protein L10, chloroplastic OS=Arabidopsis thaliana OX=3702 GN=RPL10 PE=2 SV=1	J	Translation, ribosomal structure and biogenesis	Ribosomal protein L10 family protein [Arabidopsis thaliana]	molecular function: structural molecule activity (GO:0005198);; biological process: metabolic process (GO:0008152);; biological process: cellular process (GO:0009987);; cellular component: cell (GO:0005623);; cellular component: organelle (GO:0043226);; cellular component: organelle part (GO:0044422);; cellular component: cell part (GO:0044464);; biological process: localization (GO:0051179);; bi…
AT2G22450	AT2G22450	8.91984	663	10.8794	928	8.20301	740	10.6828	997	9.47971	723	1.14862	88	1.39227	105	1.86689	173	1.23614	129	1.09983	73	2.34e-65	-2.64392	down	[H]	Coenzyme transport and metabolism	Molecular Function: GTP cyclohydrolase II activity (GO:0003935);; Biological Process: circadian rhythm (GO:0007623);; Molecular Function: 3,4-dihydroxy-2-butanone-4-phosphate synthase activity (GO:0008686);; Biological Process: riboflavin biosynthetic process (GO:0009231);; Cellular Component: chloroplast stroma (GO:0009570);; Cellular Component: membrane (GO:0016020);; Biological Process: root h…	K14652|0|ath:AT2G22450|K14652 3,4-dihydroxy 2-butanone 4-phosphate synthase / GTP cyclohydrolase II [EC:4.1.99.12 3.5.4.25] | (RefSeq) RIBA2; riboflavin biosynthesis protein	Riboflavin metabolism (ko00740)	[H]	Coenzyme transport and metabolism	3,4-dihydroxy-2-butanone 4-phosphate synthase;; GTP cyclohydrolase II	Monofunctional riboflavin biosynthesis protein RIBA 2, chloroplastic OS=Arabidopsis thaliana OX=3702 GN=RIBA2 PE=1 SV=1	H	Coenzyme transport and metabolism	riboflavin biosynthesis protein [Arabidopsis thaliana]	molecular function: catalytic activity (GO:0003824);; biological process: rhythmic process (GO:0048511);; biological process: metabolic process (GO:0008152);; biological process: cellular process (GO:0009987);; biological process: single-organism process (GO:0044699);; cellular component: cell (GO:0005623);; cellular component: organelle (GO:0043226);; cellular component: organelle part (GO:00444…
AT2G44140	ATG4A	22.5582	2986	18.7586	2862	16.7851	2696	21.5128	3595	15.0533	2048	13.7436	1843	10.5582	1416	13.3159	2207	7.07179	1303	9.13236	1078	0.00271886	-0.666551	down	--	--	Biological Process: proteolysis (GO:0006508);; Biological Process: autophagy (GO:0006914);; Molecular Function: cysteine-type peptidase activity (GO:0008234);; Cellular Component: chloroplast (GO:0009507);; Biological Process: protein transport (GO:0015031);;	K08342|0|ath:AT2G44140|K08342 cysteine protease ATG4 [EC:3.4.22.-] | (RefSeq) Peptidase family C54 protein	Regulation of autophagy (ko04140)	[ZU]	Cytoskeleton;; Intracellular trafficking, secretion, and vesicular transport	Peptidase family C54	Cysteine protease ATG4a OS=Arabidopsis thaliana OX=3702 GN=ATG4A PE=2 SV=1	O	Posttranslational modification, protein turnover, chaperones	Peptidase family C54 protein [Arabidopsis thaliana]	biological process: metabolic process (GO:0008152);; biological process: cellular process (GO:0009987);; molecular function: catalytic activity (GO:0003824);; cellular component: cell (GO:0005623);; cellular component: organelle (GO:0043226);; cellular component: cell part (GO:0044464);; biological process: localization (GO:0051179)
AT4G16520	ATG8F	310.989	9403	330.479	11490	281.991	10363	320.896	12148	352.161	10954	130.521	4131	138.487	4364	189.208	7139	139.989	5903	180.185	4916	5.03e-11	-0.885644	down	--	--	Cellular Component: autophagosome (GO:0005776);; Biological Process: autophagy (GO:0006914);; Molecular Function: microtubule binding (GO:0008017);; Biological Process: cellular response to starvation (GO:0009267);; Cellular Component: membrane (GO:0016020);; Biological Process: protein localization by the Cvt pathway (GO:0032258);;	K08341|8.99299e-71|ath:AT4G16520|K08341 GABA(A) receptor-associated protein | (RefSeq) ATG8F; Ubiquitin-like superfamily protein	Regulation of autophagy (ko04140)	[Z]	Cytoskeleton	Autophagy protein Atg8 ubiquitin like;; Ubiquitin-like autophagy protein Apg12	Autophagy-related protein 8f OS=Arabidopsis thaliana OX=3702 GN=ATG8F PE=1 SV=1	U	Intracellular trafficking, secretion, and vesicular transport	Ubiquitin-like superfamily protein [Arabidopsis thaliana]	cellular component: cell (GO:0005623);; cellular component: organelle (GO:0043226);; cellular component: cell part (GO:0044464);; biological process: metabolic process (GO:0008152);; biological process: cellular process (GO:0009987);; molecular function: binding (GO:0005488);; biological process: response to stimulus (GO:0050896);; cellular component: membrane (GO:0016020);; biological process: l…
AT3G15580	ATG8I	61.2214	1609	76.4627	2306	62.0519	1980	66.0722	2182	51.1256	1379	28.2163	762	28.4455	756	37.5418	1231	28.7413	1056	30.542	713	6.98e-12	-0.915628	down	--	--	Cellular Component: vacuolar lumen (GO:0005775);; Biological Process: autophagy (GO:0006914);; Molecular Function: microtubule binding (GO:0008017);; Molecular Function: Atg8 ligase activity (GO:0019776);; Molecular Function: Atg8 activating enzyme activity (GO:0019779);; Molecular Function: Atg8-specific protease activity (GO:0019786);; Biological Process: protein localization by the Cvt pathway…	K08341|6.41632e-80|ath:AT3G15580|K08341 GABA(A) receptor-associated protein | (RefSeq) APG8H; Ubiquitin-like superfamily protein	Regulation of autophagy (ko04140)	[Z]	Cytoskeleton	Autophagy protein Atg8 ubiquitin like;; Ubiquitin-like autophagy protein Apg12	Autophagy-related protein 8i OS=Arabidopsis thaliana OX=3702 GN=ATG8I PE=1 SV=1	U	Intracellular trafficking, secretion, and vesicular transport	Ubiquitin-like superfamily protein [Arabidopsis thaliana]	cellular component: cell (GO:0005623);; cellular component: membrane-enclosed lumen (GO:0031974);; cellular component: organelle (GO:0043226);; cellular component: organelle part (GO:0044422);; cellular component: cell part (GO:0044464);; biological process: metabolic process (GO:0008152);; biological process: cellular process (GO:0009987);; molecular function: binding (GO:0005488);; molecular fu…
AT3G06420	ATG8H	19.7034	594	18.3677	634	14.5808	542	21.4975	813	13.3641	416	7.08183	219	12.3858	377	11.6023	445	7.06318	304	9.15917	248	0.00177545	-0.722289	down	--	--	Cellular Component: nucleus (GO:0005634);; Biological Process: autophagy (GO:0006914);; Molecular Function: microtubule binding (GO:0008017);; Biological Process: protein localization by the Cvt pathway (GO:0032258);; Biological Process: para-aminobenzoic acid metabolic process (GO:0046482);;	K08341|4.3398e-84|ath:AT3G06420|K08341 GABA(A) receptor-associated protein | (RefSeq) ATG8H; Ubiquitin-like superfamily protein	Regulation of autophagy (ko04140)	[Z]	Cytoskeleton	Autophagy protein Atg8 ubiquitin like;; Ubiquitin-like autophagy protein Apg12	Autophagy-related protein 8h OS=Arabidopsis thaliana OX=3702 GN=ATG8H PE=1 SV=1	U	Intracellular trafficking, secretion, and vesicular transport	Ubiquitin-like superfamily protein [Arabidopsis thaliana]	cellular component: cell (GO:0005623);; cellular component: organelle (GO:0043226);; cellular component: cell part (GO:0044464);; biological process: metabolic process (GO:0008152);; biological process: cellular process (GO:0009987);; molecular function: binding (GO:0005488);; biological process: localization (GO:0051179);; biological process: single-organism process (GO:0044699)
AT2G45170	ATATG8E	180.423	5227	182.461	6071	164.426	5791	193.63	7060	129.866	3867	60.4862	1798	66.2501	1948	113.607	4103	48.3925	1969	81.1499	2089	2.19e-06	-1.03527	down	--	--	Cellular Component: nucleus (GO:0005634);; Cellular Component: autophagosome (GO:0005776);; Biological Process: autophagy (GO:0006914);; Molecular Function: microtubule binding (GO:0008017);; Biological Process: cellular response to starvation (GO:0009267);; Cellular Component: membrane (GO:0016020);; Biological Process: protein localization by the Cvt pathway (GO:0032258);;	K08341|4.11547e-82|ath:AT2G45170|K08341 GABA(A) receptor-associated protein | (RefSeq) ATG8E; AUTOPHAGY 8E	Regulation of autophagy (ko04140)	[Z]	Cytoskeleton	Autophagy protein Atg8 ubiquitin like;; Ubiquitin-like autophagy protein Apg12	Autophagy-related protein 8e OS=Arabidopsis thaliana OX=3702 GN=ATG8E PE=1 SV=2	U	Intracellular trafficking, secretion, and vesicular transport	AUTOPHAGY 8E [Arabidopsis thaliana]	cellular component: cell (GO:0005623);; cellular component: organelle (GO:0043226);; cellular component: cell part (GO:0044464);; biological process: metabolic process (GO:0008152);; biological process: cellular process (GO:0009987);; molecular function: binding (GO:0005488);; biological process: response to stimulus (GO:0050896);; cellular component: membrane (GO:0016020);; biological process: l…
AT2G05630	ATG8D	12.5475	368	17.455	588	12.9252	460	16.8351	621	13.8479	417	6.35455	192	7.40317	220	9.8997	362	6.66406	274	5.87244	153	4.02e-07	-0.885419	down	--	--	Cellular Component: nucleus (GO:0005634);; Biological Process: autophagy (GO:0006914);; Molecular Function: microtubule binding (GO:0008017);; Biological Process: protein localization by the Cvt pathway (GO:0032258);;	K08341|2.83026e-72|ath:AT2G05630|K08341 GABA(A) receptor-associated protein | (RefSeq) ATG8D; Ubiquitin-like superfamily protein	Regulation of autophagy (ko04140)	[Z]	Cytoskeleton	Autophagy protein Atg8 ubiquitin like;; Ubiquitin-like autophagy protein Apg12	Autophagy-related protein 8d OS=Arabidopsis thaliana OX=3702 GN=ATG8D PE=1 SV=1	U	Intracellular trafficking, secretion, and vesicular transport	Ubiquitin-like superfamily protein [Arabidopsis thaliana]	cellular component: cell (GO:0005623);; cellular component: organelle (GO:0043226);; cellular component: cell part (GO:0044464);; biological process: metabolic process (GO:0008152);; biological process: cellular process (GO:0009987);; molecular function: binding (GO:0005488);; biological process: localization (GO:0051179)
AT4G04620	ATG8B	15.4258	978	10.8214	847	7.55142	855	9.4244	905	16.2403	968	4.84627	419	6.54092	421	6.26891	627	4.58224	510	4.51336	425	2.34e-06	-0.771896	down	--	--	Cellular Component: vacuolar lumen (GO:0005775);; Cellular Component: autophagosome (GO:0005776);; Biological Process: autophagy (GO:0006914);; Molecular Function: microtubule binding (GO:0008017);; Cellular Component: chloroplast (GO:0009507);; Biological Process: heat acclimation (GO:0010286);; Molecular Function: Atg8 ligase activity (GO:0019776);; Molecular Function: Atg8 activating enzyme ac…	K08341|2.40298e-85|ath:AT4G04620|K08341 GABA(A) receptor-associated protein | (RefSeq) ATG8B; Ubiquitin-like superfamily protein	Regulation of autophagy (ko04140)	[Z]	Cytoskeleton	Autophagy protein Atg8 ubiquitin like;; Ubiquitin-like autophagy protein Apg12	Autophagy-related protein 8b OS=Arabidopsis thaliana OX=3702 GN=ATG8B PE=1 SV=1	U	Intracellular trafficking, secretion, and vesicular transport	Ubiquitin-like superfamily protein [Arabidopsis thaliana]	cellular component: cell (GO:0005623);; cellular component: membrane-enclosed lumen (GO:0031974);; cellular component: organelle (GO:0043226);; cellular component: organelle part (GO:0044422);; cellular component: cell part (GO:0044464);; biological process: metabolic process (GO:0008152);; biological process: cellular process (GO:0009987);; molecular function: binding (GO:0005488);; biological p…
AT1G62040	ATG8C	48.8186	1535	48.6489	1754	45.8419	1749	54.3864	2148	42.2845	1364	23.2143	750	31.2559	993	33.6963	1321	30.8479	1355	26.0793	728	7.47e-07	-0.608342	down	--	--	Cellular Component: autophagosome membrane (GO:0000421);; Cellular Component: microtubule (GO:0005874);; Biological Process: postreplication repair (GO:0006301);; Biological Process: phosphatidylinositol biosynthetic process (GO:0006661);; Biological Process: autophagy (GO:0006914);; Molecular Function: microtubule binding (GO:0008017);; Cellular Component: chloroplast (GO:0009507);; Biological P…	K08341|1.78635e-71|ath:AT1G62040|K08341 GABA(A) receptor-associated protein | (RefSeq) ATG8C; Ubiquitin-like superfamily protein	Regulation of autophagy (ko04140)	[Z]	Cytoskeleton	Autophagy protein Atg8 ubiquitin like;; Ubiquitin-like autophagy protein Apg12	Autophagy-related protein 8c OS=Arabidopsis thaliana OX=3702 GN=ATG8C PE=1 SV=1	U	Intracellular trafficking, secretion, and vesicular transport	Ubiquitin-like superfamily protein [Arabidopsis thaliana]	cellular component: cell (GO:0005623);; cellular component: membrane (GO:0016020);; cellular component: organelle (GO:0043226);; cellular component: organelle part (GO:0044422);; cellular component: cell part (GO:0044464);; cellular component: supramolecular complex (GO:0099080);; biological process: metabolic process (GO:0008152);; biological process: cellular process (GO:0009987);; biological p…
AT3G60640	ATG8G	8.53364	238	9.98455	315	10.4532	348	11.8112	410	8.26829	232	3.55289	101	6.07131	171	5.00279	171	5.10879	195	5.75203	141	0.000123401	-0.796349	down	--	--	Cellular Component: nucleus (GO:0005634);; Cellular Component: autophagosome (GO:0005776);; Biological Process: autophagy (GO:0006914);; Molecular Function: microtubule binding (GO:0008017);; Biological Process: fatty acid catabolic process (GO:0009062);; Biological Process: cellular response to starvation (GO:0009267);; Cellular Component: membrane (GO:0016020);; Biological Process: protein loca…	K08341|1.34081e-83|ath:AT3G60640|K08341 GABA(A) receptor-associated protein | (RefSeq) ATG8G; Ubiquitin-like superfamily protein	Regulation of autophagy (ko04140)	[Z]	Cytoskeleton	Autophagy protein Atg8 ubiquitin like;; Ubiquitin-like autophagy protein Apg12	Autophagy-related protein 8g OS=Arabidopsis thaliana OX=3702 GN=ATG8G PE=2 SV=1	U	Intracellular trafficking, secretion, and vesicular transport	Ubiquitin-like superfamily protein [Arabidopsis thaliana]	cellular component: cell (GO:0005623);; cellular component: organelle (GO:0043226);; cellular component: cell part (GO:0044464);; biological process: metabolic process (GO:0008152);; biological process: cellular process (GO:0009987);; molecular function: binding (GO:0005488);; biological process: single-organism process (GO:0044699);; biological process: response to stimulus (GO:0050896);; cellul…
AT4G21980	APG8A	35.7648	1230	39.749	1535	29.777	1248	38.2356	1655	25.4659	898	10.587	372	15.5364	539	18.8864	806	13.9173	667	15.0745	459	2.59e-09	-1.0447	down	--	--	Cellular Component: vacuolar lumen (GO:0005775);; Cellular Component: autophagosome (GO:0005776);; Biological Process: autophagy (GO:0006914);; Molecular Function: microtubule binding (GO:0008017);; Cellular Component: chloroplast (GO:0009507);; Biological Process: heat acclimation (GO:0010286);; Molecular Function: Atg8 ligase activity (GO:0019776);; Molecular Function: Atg8 activating enzyme ac…	K08341|1.22365e-93|aly:ARALYDRAFT_657907|K08341 GABA(A) receptor-associated protein | (RefSeq) hypothetical protein	Regulation of autophagy (ko04140)	[Z]	Cytoskeleton	Autophagy protein Atg8 ubiquitin like;; Ubiquitin-like autophagy protein Apg12	Autophagy-related protein 8a OS=Arabidopsis thaliana OX=3702 GN=ATG8A PE=1 SV=2	U	Intracellular trafficking, secretion, and vesicular transport	Ubiquitin-like superfamily protein [Arabidopsis thaliana]	cellular component: cell (GO:0005623);; cellular component: membrane-enclosed lumen (GO:0031974);; cellular component: organelle (GO:0043226);; cellular component: organelle part (GO:0044422);; cellular component: cell part (GO:0044464);; biological process: metabolic process (GO:0008152);; biological process: cellular process (GO:0009987);; molecular function: binding (GO:0005488);; biological p…
AT1G54210	APG12	18.7662	498	20.7667	633	20.8378	673	19.6676	657	16.6766	455	11.2807	307	9.76284	263	15.5485	516	11.1206	414	9.86279	233	3.26e-05	-0.62665	down	--	--	Biological Process: autophagosome assembly (GO:0000045);; Biological Process: phosphatidylinositol biosynthetic process (GO:0006661);; Cellular Component: chloroplast (GO:0009507);; Biological Process: protein ubiquitination involved in ubiquitin-dependent protein catabolic process (GO:0042787);;	K08336|1.39607e-55|ath:AT1G54210|K08336 ubiquitin-like protein ATG12 | (RefSeq) ATG12A; Ubiquitin-like superfamily protein	Regulation of autophagy (ko04140)	[O]	Posttranslational modification, protein turnover, chaperones	Ubiquitin-like autophagy protein Apg12	Ubiquitin-like protein ATG12A OS=Arabidopsis thaliana OX=3702 GN=ATG12A PE=1 SV=1	U	Intracellular trafficking, secretion, and vesicular transport	Ubiquitin-like superfamily protein [Arabidopsis thaliana]	biological process: metabolic process (GO:0008152);; biological process: cellular process (GO:0009987);; biological process: cellular component organization or biogenesis (GO:0071840);; biological process: single-organism process (GO:0044699);; cellular component: cell (GO:0005623);; cellular component: organelle (GO:0043226);; cellular component: cell part (GO:0044464)
AT5G03860	MLS	0.348236	28	0.305287	29	0.659218	65	0.190626	20	0.215722	18	0	0	0.123117	10	0.100393	11	0.071729	9	0	0	0.00722845	-1.40304	down	[C]	Energy production and conversion	Molecular Function: malate synthase activity (GO:0004474);; Cellular Component: nucleus (GO:0005634);; Biological Process: glyoxylate cycle (GO:0006097);; Biological Process: tricarboxylic acid cycle (GO:0006099);; Cellular Component: glyoxysome (GO:0009514);;	K01638|0|ath:AT5G03860|K01638 malate synthase [EC:2.3.3.9] | (RefSeq) MLS; malate synthase	Pyruvate metabolism (ko00620);; Glyoxylate and dicarboxylate metabolism (ko00630);; Carbon metabolism (ko01200)	[C]	Energy production and conversion	Malate synthase;; HpcH/HpaI aldolase/citrate lyase family	Malate synthase OS=Arabidopsis thaliana OX=3702 GN=MLS PE=1 SV=1	C	Energy production and conversion	malate synthase [Arabidopsis thaliana]	molecular function: catalytic activity (GO:0003824);; cellular component: cell (GO:0005623);; cellular component: organelle (GO:0043226);; cellular component: cell part (GO:0044464);; biological process: metabolic process (GO:0008152);; biological process: cellular process (GO:0009987);; biological process: single-organism process (GO:0044699)
AT3G14940	ATPPC3	1.26115	186	1.54997	261	1.41258	241	1.79862	324	2.21991	323	2.99093	434	2.38558	343	2.90581	519	2.73299	545	1.56506	204	0.00190598	0.677653	up	[C]	Energy production and conversion	Molecular Function: protein binding (GO:0005515);; Cellular Component: cytosol (GO:0005829);; Biological Process: glycolytic process (GO:0006096);; Biological Process: tricarboxylic acid cycle (GO:0006099);; Biological Process: iron ion transport (GO:0006826);; Biological Process: water transport (GO:0006833);; Biological Process: hyperosmotic response (GO:0006972);; Biological Process: Golgi org…	K01595|0|ath:AT3G14940|K01595 phosphoenolpyruvate carboxylase [EC:4.1.1.31] | (RefSeq) PPC3; phosphoenolpyruvate carboxylase 3	Pyruvate metabolism (ko00620);; Carbon fixation in photosynthetic organisms (ko00710);; Carbon metabolism (ko01200)	--	--	Phosphoenolpyruvate carboxylase	Phosphoenolpyruvate carboxylase 3 OS=Arabidopsis thaliana OX=3702 GN=PPC3 PE=1 SV=2	C	Energy production and conversion	phosphoenolpyruvate carboxylase 3 [Arabidopsis thaliana]	molecular function: binding (GO:0005488);; cellular component: cell (GO:0005623);; cellular component: cell part (GO:0044464);; biological process: metabolic process (GO:0008152);; biological process: cellular process (GO:0009987);; biological process: single-organism process (GO:0044699);; biological process: localization (GO:0051179);; biological process: response to stimulus (GO:0050896);; bio…
AT2G42600	ATPPC2	119.833	17036	110.559	18077	97.7734	16865	113.104	20403	118.116	17281	159.79	23599	185.265	26898	166.462	29906	172.896	34612	165.395	20985	1.02e-13	0.723175	up	[C]	Energy production and conversion	--	K01595|0|ath:AT2G42600|K01595 phosphoenolpyruvate carboxylase [EC:4.1.1.31] | (RefSeq) PPC2; phosphoenolpyruvate carboxylase 2	Pyruvate metabolism (ko00620);; Carbon fixation in photosynthetic organisms (ko00710);; Carbon metabolism (ko01200)	--	--	Phosphoenolpyruvate carboxylase	Phosphoenolpyruvate carboxylase 2 OS=Arabidopsis thaliana OX=3702 GN=PPC2 PE=1 SV=2	C	Energy production and conversion	phosphoenolpyruvate carboxylase 2 [Arabidopsis thaliana]	--
AT5G25880	ATNADP-ME3	0.346804	28	0.294846	27	0.144461	14	0.058887	6	0.049368	5	0	0	0	0	0	0	0	0	0	0	9.69e-06	-2.22523	down	[C]	Energy production and conversion	Molecular Function: malate dehydrogenase (decarboxylating) (NADP+) activity (GO:0004473);; Cellular Component: cell wall (GO:0005618);; Cellular Component: vacuolar membrane (GO:0005774);; Cellular Component: cytosol (GO:0005829);; Cellular Component: plasma membrane (GO:0005886);; Biological Process: gluconeogenesis (GO:0006094);; Biological Process: malate metabolic process (GO:0006108);; Biolo…	K00029|0|ath:AT5G25880|K00029 malate dehydrogenase (oxaloacetate-decarboxylating)(NADP+) [EC:1.1.1.40] | (RefSeq) NADP-ME3; NADP-malic enzyme 3	Pyruvate metabolism (ko00620);; Carbon fixation in photosynthetic organisms (ko00710);; Carbon metabolism (ko01200)	[C]	Energy production and conversion	Malic enzyme, NAD binding domain;; Malic enzyme, N-terminal domain	NADP-dependent malic enzyme 3 OS=Arabidopsis thaliana OX=3702 GN=NADP-ME3 PE=1 SV=1	C	Energy production and conversion	NADP-malic enzyme 3 [Arabidopsis thaliana]	biological process: metabolic process (GO:0008152);; biological process: single-organism process (GO:0044699);; molecular function: catalytic activity (GO:0003824);; cellular component: cell (GO:0005623);; cellular component: cell part (GO:0044464);; cellular component: membrane (GO:0016020);; cellular component: organelle (GO:0043226);; cellular component: organelle part (GO:0044422);; biologica…
AT3G54600	AT3G54600	30.1628	2064	27.3688	2207	35.6815	3129	35.3936	3116	36.5868	2570	48.2581	3423	82.7991	5737	43.7323	3861	47.3475	4755	54.7611	3330	0.000110008	0.823071	up	[R]	General function prediction only	Cellular Component: cytoplasm (GO:0005737);; Biological Process: tryptophan catabolic process (GO:0006569);; Biological Process: systemic acquired resistance (GO:0009627);; Biological Process: indoleacetic acid biosynthetic process (GO:0009684);; Biological Process: response to ethylene (GO:0009723);; Biological Process: response to abscisic acid (GO:0009737);; Biological Process: glucosinolate b…	K18881|0|ath:AT3G54600|K18881 D-lactate dehydratase [EC:4.2.1.130] | (RefSeq) DJ1F; Class I glutamine amidotransferase-like superfamily protein	Pyruvate metabolism (ko00620)	[RV]	General function prediction only;; Defense mechanisms	DJ-1/PfpI family	DJ-1 protein homolog F OS=Arabidopsis thaliana OX=3702 GN=DJ1F PE=1 SV=1	S	Function unknown	Class I glutamine amidotransferase-like superfamily protein [Arabidopsis thaliana]	cellular component: cell (GO:0005623);; cellular component: cell part (GO:0044464);; biological process: metabolic process (GO:0008152);; biological process: cellular process (GO:0009987);; biological process: single-organism process (GO:0044699);; biological process: immune system process (GO:0002376);; biological process: response to stimulus (GO:0050896);; biological process: multi-organism pr…
AT2G31350	GLX2-5	31.3495	1746	35.832	2288	29.4706	1996	33.0227	2311	26.6693	1527	14.865	853	15.7476	923	19.3235	1345	16.2958	1267	15.9169	795	4.59e-13	-0.791428	down	[R]	General function prediction only	Molecular Function: hydroxyacylglutathione hydrolase activity (GO:0004416);; Molecular Function: iron ion binding (GO:0005506);; Cellular Component: mitochondrion (GO:0005739);; Biological Process: glutathione biosynthetic process (GO:0006750);; Biological Process: membrane fusion (GO:0006944);; Molecular Function: zinc ion binding (GO:0008270);; Cellular Component: chloroplast (GO:0009507);; Bio…	K01069|0|ath:AT2G31350|K01069 hydroxyacylglutathione hydrolase [EC:3.1.2.6] | (RefSeq) GLX2-5; glyoxalase 2-5	Pyruvate metabolism (ko00620)	[R]	General function prediction only	Hydroxyacylglutathione hydrolase C-terminus;; Metallo-beta-lactamase superfamily	Hydroxyacylglutathione hydrolase 2, mitochondrial OS=Arabidopsis thaliana OX=3702 GN=At2g31350 PE=1 SV=1	Q	Secondary metabolites biosynthesis, transport and catabolism	glyoxalase 2-5 [Arabidopsis thaliana]	molecular function: catalytic activity (GO:0003824);; molecular function: binding (GO:0005488);; cellular component: cell (GO:0005623);; cellular component: organelle (GO:0043226);; cellular component: cell part (GO:0044464);; biological process: metabolic process (GO:0008152);; biological process: cellular process (GO:0009987);; biological process: single-organism process (GO:0044699)
AT2G41680	NTRC	72.2664	5549	66.8387	5878	72.4029	6739	69.1725	6658	83.4545	6581	119.25	9390	96.5212	7480	115.715	11072	125.598	13425	94.8044	6451	4.43e-11	0.69916	up	[O]	Posttranslational modification, protein turnover, chaperones	Molecular Function: thioredoxin-disulfide reductase activity (GO:0004791);; Molecular Function: protein binding (GO:0005515);; Molecular Function: enzyme activator activity (GO:0008047);; Cellular Component: chloroplast stroma (GO:0009570);; Biological Process: thylakoid membrane organization (GO:0010027);; Biological Process: regulation of chlorophyll biosynthetic process (GO:0010380);; Biologic…	K00384|0|ath:AT2G41680|K00384 thioredoxin reductase (NADPH) [EC:1.8.1.9] | (RefSeq) NTRC; NADPH-dependent thioredoxin reductase C	Pyrimidine metabolism (ko00240);; Selenocompound metabolism (ko00450)	[O]	Posttranslational modification, protein turnover, chaperones	Pyridine nucleotide-disulphide oxidoreductase;; Pyridine nucleotide-disulphide oxidoreductase;; Thioredoxin;; Pyridine nucleotide-disulphide oxidoreductase;; FAD binding domain;; FAD dependent oxidoreductase;; Glutaredoxin;; HI0933-like protein	NADPH-dependent thioredoxin reductase 3 OS=Arabidopsis thaliana OX=3702 GN=NTRC PE=1 SV=2	O	Posttranslational modification, protein turnover, chaperones	NADPH-dependent thioredoxin reductase C [Arabidopsis thaliana]	biological process: metabolic process (GO:0008152);; biological process: cellular process (GO:0009987);; biological process: single-organism process (GO:0044699);; biological process: response to stimulus (GO:0050896);; biological process: detoxification (GO:0098754);; molecular function: catalytic activity (GO:0003824);; molecular function: antioxidant activity (GO:0016209);; molecular function:…
AT5G12200	PYD2	25.7377	2011	30.1659	2704	20.7371	1967	29.9138	2936	22.7091	1821	11.4662	921	14.4566	1142	14.8651	1449	14.1545	1546	14.1721	984	2.73e-08	-0.771728	down	[F]	Nucleotide transport and metabolism	Molecular Function: dihydropyrimidinase activity (GO:0004157);; Cellular Component: endoplasmic reticulum (GO:0005783);; Cellular Component: Golgi apparatus (GO:0005794);; Biological Process: uracil catabolic process (GO:0006212);; Biological Process: fatty acid beta-oxidation (GO:0006635);; Cellular Component: endomembrane system (GO:0012505);; Biological Process: protein import into peroxisome …	K01464|0|ath:AT5G12200|K01464 dihydropyrimidinase [EC:3.5.2.2] | (RefSeq) PYD2; pyrimidine 2	Pyrimidine metabolism (ko00240);; beta-Alanine metabolism (ko00410);; Pantothenate and CoA biosynthesis (ko00770)	[F]	Nucleotide transport and metabolism	Amidohydrolase family;; Amidohydrolase family	Dihydropyrimidinase OS=Arabidopsis thaliana OX=3702 GN=PYD2 PE=1 SV=1	F	Nucleotide transport and metabolism	pyrimidine 2 [Arabidopsis thaliana]	molecular function: catalytic activity (GO:0003824);; cellular component: cell (GO:0005623);; cellular component: organelle (GO:0043226);; cellular component: cell part (GO:0044464);; biological process: metabolic process (GO:0008152);; biological process: cellular process (GO:0009987);; biological process: single-organism process (GO:0044699);; biological process: localization (GO:0051179);; bio…
AT5G64370	BETA-UP	30.1366	1905	38.2927	2781	26.6233	2045	35.8858	2854	26.275	1706	13.0788	852	17.4183	1112	18.9803	1498	17.0986	1514	15.6891	881	2.74e-08	-0.804578	down	[R]	General function prediction only	Molecular Function: beta-ureidopropionase activity (GO:0003837);; Cellular Component: cytosol (GO:0005829);; Biological Process: uracil catabolic process (GO:0006212);; Biological Process: cellular response to nitrogen levels (GO:0043562);;	K01431|0|ath:AT5G64370|K01431 beta-ureidopropionase [EC:3.5.1.6] | (RefSeq) BETA-UP; beta-ureidopropionase	Pyrimidine metabolism (ko00240);; beta-Alanine metabolism (ko00410);; Pantothenate and CoA biosynthesis (ko00770)	[E]	Amino acid transport and metabolism	Carbon-nitrogen hydrolase	Beta-ureidopropionase OS=Arabidopsis thaliana OX=3702 GN=PYD3 PE=1 SV=1	S	Function unknown	beta-ureidopropionase [Arabidopsis thaliana]	molecular function: catalytic activity (GO:0003824);; cellular component: cell (GO:0005623);; cellular component: cell part (GO:0044464);; biological process: metabolic process (GO:0008152);; biological process: cellular process (GO:0009987);; biological process: single-organism process (GO:0044699);; biological process: response to stimulus (GO:0050896)
AT1G50510	AT1G50510	9.46351	558	13.9011	930	9.97064	721	9.18821	730	9.65867	592	5.79585	353	5.63369	360	7.0777	556	7.49959	619	4.9325	261	4.62e-05	-0.607599	down	[F]	Nucleotide transport and metabolism	--	K16329|0|ath:AT1G50510|K16329 pseudouridylate synthase [EC:4.2.1.70] | (RefSeq) indigoidine synthase A family protein	Pyrimidine metabolism (ko00240)	[R]	General function prediction only	Indigoidine synthase A like protein	--	Q	Secondary metabolites biosynthesis, transport and catabolism	indigoidine synthase A family protein [Arabidopsis thaliana]	--
AT3G60180	AT3G60180	10.3833	396	12.9076	543	11.3084	504	9.45998	443	7.72487	293	4.4029	167	4.54241	171	7.03303	325	3.71731	193	5.39831	180	4.17e-05	-0.885976	down	[F]	Nucleotide transport and metabolism	--	K13800|5.93425e-137|ath:AT3G60180|K13800 UMP-CMP kinase [EC:2.7.4.- 2.7.4.14] | (RefSeq) P-loop containing nucleoside triphosphate hydrolases superfamily protein	Pyrimidine metabolism (ko00240)	[F]	Nucleotide transport and metabolism	Adenylate kinase;; AAA domain;; AAA domain;; Thymidylate kinase;; AAA domain	Probable UMP-CMP kinase 1 OS=Arabidopsis thaliana OX=3702 GN=UMK1 PE=2 SV=1	F	Nucleotide transport and metabolism	P-loop containing nucleoside triphosphate hydrolases superfamily protein [Arabidopsis thaliana]	--
AT1G30820	AT1G30820	41.1504	4304	44.4182	5331	48.8339	6200	44.3965	5835	38.5589	4141	20.4156	2195	19.1474	2025	26.2748	3428	11.5637	1691	19.7483	1835	1.06e-06	-0.997014	down	[F]	Nucleotide transport and metabolism	Molecular Function: CTP synthase activity (GO:0003883);; Cellular Component: cytoplasm (GO:0005737);; Biological Process: pyrimidine nucleotide biosynthetic process (GO:0006221);;	K01937|0|ath:AT1G30820|K01937 CTP synthase [EC:6.3.4.2] | (RefSeq) CTP synthase family protein	Pyrimidine metabolism (ko00240)	[F]	Nucleotide transport and metabolism	CTP synthase N-terminus;; Glutamine amidotransferase class-I;; Peptidase C26	--	F	Nucleotide transport and metabolism	CTP synthase family protein [Arabidopsis thaliana]	molecular function: catalytic activity (GO:0003824);; cellular component: cell (GO:0005623);; cellular component: cell part (GO:0044464);; biological process: metabolic process (GO:0008152);; biological process: cellular process (GO:0009987);; biological process: single-organism process (GO:0044699)
AT1G55810	UKL3	15.0914	1267	20.0049	1815	16.5289	1638	18.8118	1878	15.7484	1281	9.20853	779	4.85262	398	9.27053	923	10.3922	1150	7.53881	530	2.89e-07	-0.929583	down	[F]	Nucleotide transport and metabolism	Molecular Function: uracil phosphoribosyltransferase activity (GO:0004845);; Molecular Function: uridine kinase activity (GO:0004849);; Molecular Function: ATP binding (GO:0005524);; Biological Process: gluconeogenesis (GO:0006094);; Biological Process: cytoskeleton organization (GO:0007010);; Biological Process: proteasomal protein catabolic process (GO:0010498);; Biological Process: phosphoryla…	K00876|0|ath:AT1G55810|K00876 uridine kinase [EC:2.7.1.48] | (RefSeq) UKL3; uridine kinase-like 3	Pyrimidine metabolism (ko00240)	[TZ]	Signal transduction mechanisms;; Cytoskeleton	Uracil phosphoribosyltransferase;; Phosphoribulokinase / Uridine kinase family;; AAA domain;; Dephospho-CoA kinase;; Zeta toxin	Uridine kinase-like protein 3 OS=Arabidopsis thaliana OX=3702 GN=UKL3 PE=2 SV=1	F	Nucleotide transport and metabolism	uridine kinase-like 3 [Arabidopsis thaliana]	molecular function: catalytic activity (GO:0003824);; biological process: metabolic process (GO:0008152);; biological process: cellular process (GO:0009987);; biological process: single-organism process (GO:0044699);; molecular function: binding (GO:0005488);; biological process: cellular component organization or biogenesis (GO:0071840)
AT5G23070	AT5G23070	5.06126	231	5.65427	296	6.40536	355	4.53694	260	5.44151	255	9.84058	462	8.53674	394	9.00147	512	8.71274	556	8.63203	350	1.85e-08	0.819567	up	[F]	Nucleotide transport and metabolism	Molecular Function: thymidine kinase activity (GO:0004797);; Molecular Function: ATP binding (GO:0005524);; Biological Process: DNA replication (GO:0006260);; Biological Process: nucleotide biosynthetic process (GO:0009165);; Cellular Component: chloroplast (GO:0009507);; Biological Process: phosphorylation (GO:0016310);; Molecular Function: nucleoside-triphosphatase activity (GO:0017111);;	K00857|0|ath:AT5G23070|K00857 thymidine kinase [EC:2.7.1.21] | (RefSeq) TK1b; Thymidine kinase	Pyrimidine metabolism (ko00240)	[F]	Nucleotide transport and metabolism	Thymidine kinase	Thymidine kinase b OS=Arabidopsis thaliana OX=3702 GN=TK1B PE=1 SV=1	F	Nucleotide transport and metabolism	Thymidine kinase [Arabidopsis thaliana]	biological process: metabolic process (GO:0008152);; biological process: cellular process (GO:0009987);; biological process: single-organism process (GO:0044699);; molecular function: catalytic activity (GO:0003824);; molecular function: binding (GO:0005488);; cellular component: cell (GO:0005623);; cellular component: organelle (GO:0043226);; cellular component: cell part (GO:0044464)
AT5G23300	PYRD	1.50013	111	1.98765	169	2.46632	221	1.67288	156	1.86029	141	3.22829	245	3.68199	275	2.53443	234	4.3661	451	3.82516	251	1.11e-05	0.957035	up	[F]	Nucleotide transport and metabolism	Molecular Function: dihydroorotate oxidase activity (GO:0004158);; Cellular Component: mitochondrion (GO:0005739);; Biological Process: purine nucleotide biosynthetic process (GO:0006164);; Biological Process: 'de novo' pyrimidine nucleobase biosynthetic process (GO:0006207);; Biological Process: UMP biosynthetic process (GO:0006222);; Molecular Function: zinc ion binding (GO:0008270);; Molecular…	K00254|0|ath:AT5G23300|K00254 dihydroorotate dehydrogenase [EC:1.3.5.2] | (RefSeq) PYRD; pyrimidine d	Pyrimidine metabolism (ko00240)	[F]	Nucleotide transport and metabolism	Dihydroorotate dehydrogenase	Dihydroorotate dehydrogenase (quinone), mitochondrial OS=Arabidopsis thaliana OX=3702 GN=PYRD PE=1 SV=2	F	Nucleotide transport and metabolism	pyrimidine d [Arabidopsis thaliana]	biological process: metabolic process (GO:0008152);; biological process: single-organism process (GO:0044699);; molecular function: catalytic activity (GO:0003824);; cellular component: cell (GO:0005623);; cellular component: organelle (GO:0043226);; cellular component: cell part (GO:0044464);; biological process: cellular process (GO:0009987);; molecular function: binding (GO:0005488);; cellular…
AT5G67520	APK4	5.89119	332	6.88761	440	7.87859	525	5.72697	391	6.80114	396	3.56439	212	4.25834	246	3.24706	225	1.88891	153	1.99118	96	0.000497354	-0.926963	down	[P]	Inorganic ion transport and metabolism	Biological Process: sulfate assimilation (GO:0000103);; Molecular Function: adenylylsulfate kinase activity (GO:0004020);; Molecular Function: ATP binding (GO:0005524);; Cellular Component: chloroplast (GO:0009507);; Biological Process: phosphorylation (GO:0016310);; Biological Process: male gamete generation (GO:0048232);; Biological Process: hydrogen sulfide biosynthetic process (GO:0070814);;	K00860|0|ath:AT5G67520|K00860 adenylylsulfate kinase [EC:2.7.1.25] | (RefSeq) APK4; adenosine-5'-phosphosulfate (APS) kinase 4	Purine metabolism (ko00230);; Sulfur metabolism (ko00920)	[P]	Inorganic ion transport and metabolism	Adenylylsulphate kinase	Adenylyl-sulfate kinase 4, chloroplastic OS=Arabidopsis thaliana OX=3702 GN=APK4 PE=1 SV=1	P	Inorganic ion transport and metabolism	adenosine-5&apos;-phosphosulfate (APS) kinase 4 [Arabidopsis thaliana]	biological process: metabolic process (GO:0008152);; biological process: cellular process (GO:0009987);; molecular function: catalytic activity (GO:0003824);; molecular function: binding (GO:0005488);; cellular component: cell (GO:0005623);; cellular component: organelle (GO:0043226);; cellular component: cell part (GO:0044464);; biological process: reproduction (GO:0000003);; biological process:…
AT4G39940	AKN2	101.182	5309	61.4602	3700	127.77	8137	101.935	6720	92.1927	4966	137.939	7437	252.242	13380	104.537	6841	101.26	7425	151.812	7075	0.0244033	0.693857	up	[P]	Inorganic ion transport and metabolism	Biological Process: sulfate assimilation (GO:0000103);; Molecular Function: adenylylsulfate kinase activity (GO:0004020);; Molecular Function: ATP binding (GO:0005524);; Biological Process: tryptophan catabolic process (GO:0006569);; Cellular Component: chloroplast (GO:0009507);; Biological Process: indoleacetic acid biosynthetic process (GO:0009684);; Biological Process: regulation of glucosinol…	K00860|0|ath:AT4G39940|K00860 adenylylsulfate kinase [EC:2.7.1.25] | (RefSeq) AKN2; APS-kinase 2	Purine metabolism (ko00230);; Sulfur metabolism (ko00920)	[P]	Inorganic ion transport and metabolism	Adenylylsulphate kinase	Adenylyl-sulfate kinase 2, chloroplastic OS=Arabidopsis thaliana OX=3702 GN=APK2 PE=1 SV=1	P	Inorganic ion transport and metabolism	APS-kinase 2 [Arabidopsis thaliana]	biological process: metabolic process (GO:0008152);; biological process: cellular process (GO:0009987);; molecular function: catalytic activity (GO:0003824);; molecular function: binding (GO:0005488);; biological process: single-organism process (GO:0044699);; cellular component: cell (GO:0005623);; cellular component: organelle (GO:0043226);; cellular component: cell part (GO:0044464);; biologic…
AT2G14750	APK	95.248	4788	57.4465	3314	121.831	7435	94.9388	5998	81.2014	4191	151.382	7821	324.044	16469	122.94	7709	130.151	9144	195.128	8713	0.000431873	1.0591	up	[P]	Inorganic ion transport and metabolism	Biological Process: sulfate assimilation (GO:0000103);; Molecular Function: adenylylsulfate kinase activity (GO:0004020);; Molecular Function: ATP binding (GO:0005524);; Cellular Component: chloroplast (GO:0009507);; Biological Process: regulation of glucosinolate biosynthetic process (GO:0010439);; Biological Process: phosphorylation (GO:0016310);; Molecular Function: 2-alkenal reductase [NAD(P)…	K00860|0|ath:AT2G14750|K00860 adenylylsulfate kinase [EC:2.7.1.25] | (RefSeq) APK; APS kinase	Purine metabolism (ko00230);; Sulfur metabolism (ko00920)	[P]	Inorganic ion transport and metabolism	Adenylylsulphate kinase	Adenylyl-sulfate kinase 1, chloroplastic OS=Arabidopsis thaliana OX=3702 GN=APK1 PE=1 SV=1	P	Inorganic ion transport and metabolism	APS kinase [Arabidopsis thaliana]	biological process: metabolic process (GO:0008152);; biological process: cellular process (GO:0009987);; molecular function: catalytic activity (GO:0003824);; molecular function: binding (GO:0005488);; cellular component: cell (GO:0005623);; cellular component: organelle (GO:0043226);; cellular component: cell part (GO:0044464);; biological process: biological regulation (GO:0065007);; biological…
ATCG00170	RPOC2	0.811194	142	0.5221	105	0.650583	138	0.464663	102	0.55695	100	1.33425	239	1.23358	218	1.37137	299	1.41704	346	1.5723	244	2.63e-11	1.26821	up	[K]	Transcription	--	K03046|0|ath:ArthCp012|K03046 DNA-directed RNA polymerase subunit beta' [EC:2.7.7.6] | (RefSeq) rpoC2; RNA polymerase beta'' chain	Purine metabolism (ko00230);; Pyrimidine metabolism (ko00240);; RNA polymerase (ko03020)	--	--	RNA polymerase Rpb1, domain 5;; RNA polymerase Rpb1, domain 4;; RNA polymerase Rpb1, domain 3	DNA-directed RNA polymerase subunit beta&apos;&apos; OS=Arabidopsis thaliana OX=3702 GN=rpoC2 PE=3 SV=1	K	Transcription	RNA polymerase beta&apos; subunit-2 (chloroplast) [Arabidopsis suecica]	--
ATCG00190	RPOB	4.00148	544	3.77216	588	3.99883	659	0.724148	124	4.42793	618	6.49648	907	5.05851	695	7.30356	1237	7.07693	1343	5.04838	609	0.0167244	0.858145	up	[K]	Transcription	--	K03043|0|ath:ArthCp014|K03043 DNA-directed RNA polymerase subunit beta [EC:2.7.7.6] | (RefSeq) rpoB; RNA polymerase beta chain	Purine metabolism (ko00230);; Pyrimidine metabolism (ko00240);; RNA polymerase (ko03020)	[K]	Transcription	RNA polymerase Rpb2, domain 6;; RNA polymerase Rpb2, domain 2;; RNA polymerase Rpb2, domain 3;; RNA polymerase Rpb2, domain 7;; RNA polymerase beta subunit	DNA-directed RNA polymerase subunit beta OS=Arabidopsis thaliana OX=3702 GN=rpoB PE=3 SV=4	K	Transcription	RPOB [Arabidopsis thaliana]	--
AT1G60850	ATRPAC42	2.04665	125	1.6543	116	2.29674	168	1.84012	143	2.13905	134	3.25348	202	3.6044	216	3.05764	227	3.43304	286	3.05792	166	3.7e-06	0.782215	up	[K]	Transcription	Molecular Function: DNA binding (GO:0003677);; Molecular Function: DNA-directed 5'-3' RNA polymerase activity (GO:0003899);; Cellular Component: nucleolus (GO:0005730);; Biological Process: transcription, DNA-templated (GO:0006351);; Biological Process: protein targeting to mitochondrion (GO:0006626);; Molecular Function: protein dimerization activity (GO:0046983);;	K03027|0|ath:AT1G60850|K03027 DNA-directed RNA polymerases I and III subunit RPAC1 | (RefSeq) ATRPAC42; DNA-directed RNA polymerase family protein	Purine metabolism (ko00230);; Pyrimidine metabolism (ko00240);; RNA polymerase (ko03020)	[K]	Transcription	RNA polymerase Rpb3/RpoA insert domain;; RNA polymerase Rpb3/Rpb11 dimerisation domain	DNA-directed RNA polymerases II, IV and V subunit 3 OS=Arabidopsis thaliana OX=3702 GN=NRPB3 PE=1 SV=1	K	Transcription	DNA-directed RNA polymerase family protein [Arabidopsis thaliana]	molecular function: binding (GO:0005488);; molecular function: catalytic activity (GO:0003824);; cellular component: cell (GO:0005623);; cellular component: organelle (GO:0043226);; cellular component: organelle part (GO:0044422);; cellular component: cell part (GO:0044464);; biological process: metabolic process (GO:0008152);; biological process: cellular process (GO:0009987);; biological proces…
AT5G45140	NRPC2	2.58402	414	2.16869	399	2.96972	577	1.87232	377	2.60921	429	2.81192	463	3.86865	626	4.03506	806	3.85068	861	3.69679	526	7.89e-05	0.671149	up	[K]	Transcription	Molecular Function: DNA binding (GO:0003677);; Molecular Function: DNA-directed 5'-3' RNA polymerase activity (GO:0003899);; Biological Process: transcription, DNA-templated (GO:0006351);; Cellular Component: chloroplast (GO:0009507);; Biological Process: embryo sac egg cell differentiation (GO:0009560);; Molecular Function: ribonucleoside binding (GO:0032549);;	K03021|0|ath:AT5G45140|K03021 DNA-directed RNA polymerase III subunit RPC2 [EC:2.7.7.6] | (RefSeq) NRPC2; nuclear RNA polymerase C2	Purine metabolism (ko00230);; Pyrimidine metabolism (ko00240);; RNA polymerase (ko03020)	[K]	Transcription	RNA polymerase Rpb2, domain 6;; RNA polymerase beta subunit;; RNA polymerase Rpb2, domain 7;; RNA polymerase Rpb2, domain 2;; RNA polymerase Rpb2, domain 4;; RNA polymerase Rpb2, domain 3;; RNA polymerase Rpb2, domain 5	DNA-directed RNA polymerase III subunit 2 OS=Arabidopsis thaliana OX=3702 GN=NRPC2 PE=2 SV=1	K	Transcription	nuclear RNA polymerase C2 [Arabidopsis thaliana]	molecular function: binding (GO:0005488);; molecular function: catalytic activity (GO:0003824);; biological process: metabolic process (GO:0008152);; biological process: cellular process (GO:0009987);; cellular component: cell (GO:0005623);; cellular component: organelle (GO:0043226);; cellular component: cell part (GO:0044464);; biological process: reproduction (GO:0000003);; biological process:…
AT1G54250	ATRPABC16.5	6.91079	225	7.74166	289	6.91597	273	5.81329	238	8.08403	270	3.15886	106	3.01529	99	4.33968	176	5.35866	244	3.38068	98	5.1e-05	-0.745693	down	--	--	Molecular Function: DNA-directed 5'-3' RNA polymerase activity (GO:0003899);; Cellular Component: DNA-directed RNA polymerase II, core complex (GO:0005665);; Biological Process: transcription, DNA-templated (GO:0006351);;	K03016|3.15658e-102|ath:AT1G54250|K03016 DNA-directed RNA polymerases I, II, and III subunit RPABC3 | (RefSeq) NRPB8A; RNA polymerase Rpb8	Purine metabolism (ko00230);; Pyrimidine metabolism (ko00240);; RNA polymerase (ko03020)	[K]	Transcription	RNA polymerase Rpb8	DNA-directed RNA polymerases II and V subunit 8A OS=Arabidopsis thaliana OX=3702 GN=NRPB8A PE=1 SV=1	K	Transcription	RNA polymerase Rpb8 [Arabidopsis thaliana]	molecular function: catalytic activity (GO:0003824);; cellular component: cell (GO:0005623);; cellular component: membrane-enclosed lumen (GO:0031974);; cellular component: macromolecular complex (GO:0032991);; cellular component: organelle (GO:0043226);; cellular component: organelle part (GO:0044422);; cellular component: cell part (GO:0044464);; biological process: metabolic process (GO:000815…
AT1G29940	NRPA2	3.79843	623	3.13622	590	3.74491	746	3.5702	736	3.72483	627	5.49694	927	7.05192	1169	4.91322	1005	5.50529	1262	6.43129	937	8.24e-07	0.809856	up	[K]	Transcription	Molecular Function: DNA binding (GO:0003677);; Molecular Function: DNA-directed 5'-3' RNA polymerase activity (GO:0003899);; Cellular Component: nucleus (GO:0005634);; Cellular Component: cytosol (GO:0005829);; Biological Process: transcription, DNA-templated (GO:0006351);; Cellular Component: chloroplast (GO:0009507);; Molecular Function: ribonucleoside binding (GO:0032549);;	K03002|0|ath:AT1G29940|K03002 DNA-directed RNA polymerase I subunit RPA2 [EC:2.7.7.6] | (RefSeq) NRPA2; nuclear RNA polymerase A2	Purine metabolism (ko00230);; Pyrimidine metabolism (ko00240);; RNA polymerase (ko03020)	[K]	Transcription	RNA polymerase Rpb2, domain 6;; RNA polymerase beta subunit;; RNA polymerase Rpb2, domain 3;; RNA polymerase Rpb2, domain 7;; RNA polymerase I, Rpa2 specific domain;; RNA polymerase Rpb2, domain 2	DNA-directed RNA polymerase I subunit 2 OS=Arabidopsis thaliana OX=3702 GN=NRPA2 PE=2 SV=1	K	Transcription	nuclear RNA polymerase A2 [Arabidopsis thaliana]	molecular function: binding (GO:0005488);; molecular function: catalytic activity (GO:0003824);; cellular component: cell (GO:0005623);; cellular component: organelle (GO:0043226);; cellular component: cell part (GO:0044464);; biological process: metabolic process (GO:0008152);; biological process: cellular process (GO:0009987)
AT3G57660	NRPA1	2.03981	485	1.36063	371	1.69504	489	1.57356	470	1.54386	377	3.98385	952	3.99246	951	2.82654	838	3.4969	1146	4.45341	931	3.62e-11	1.25106	up	[K]	Transcription	Molecular Function: DNA binding (GO:0003677);; Molecular Function: DNA-directed 5'-3' RNA polymerase activity (GO:0003899);; Cellular Component: nucleus (GO:0005634);; Cellular Component: cytosol (GO:0005829);; Biological Process: DNA-templated transcription, elongation (GO:0006354);; Biological Process: mRNA export from nucleus (GO:0006406);; Biological Process: protein import into nucleus (GO:0…	K02999|0|ath:AT3G57660|K02999 DNA-directed RNA polymerase I subunit RPA1 [EC:2.7.7.6] | (RefSeq) NRPA1; nuclear RNA polymerase A1	Purine metabolism (ko00230);; Pyrimidine metabolism (ko00240);; RNA polymerase (ko03020)	[K]	Transcription	RNA polymerase Rpb1, domain 5;; RNA polymerase Rpb1, domain 2;; RNA polymerase Rpb1, domain 1;; RNA polymerase Rpb1, domain 3;; RNA polymerase Rpb1, domain 4	DNA-directed RNA polymerase I subunit 1 OS=Arabidopsis thaliana OX=3702 GN=NRPA1 PE=3 SV=1	K	Transcription	nuclear RNA polymerase A1 [Arabidopsis thaliana]	molecular function: binding (GO:0005488);; molecular function: catalytic activity (GO:0003824);; cellular component: cell (GO:0005623);; cellular component: organelle (GO:0043226);; cellular component: cell part (GO:0044464);; biological process: metabolic process (GO:0008152);; biological process: cellular process (GO:0009987);; biological process: localization (GO:0051179);; biological process:…
AT5G14580	PNP2	0.621319	140	1.21575	313	0.655698	179	1.21897	344	1.11046	255	1.38528	317	1.98925	451	3.8189	1068	4.21604	1316	3.59013	713	1.02e-07	1.55995	up	[J]	Translation, ribosomal structure and biogenesis	--	K00962|0|ath:AT5G14580|K00962 polyribonucleotide nucleotidyltransferase [EC:2.7.7.8] | (RefSeq) polyribonucleotide nucleotidyltransferase	Purine metabolism (ko00230);; Pyrimidine metabolism (ko00240);; RNA degradation (ko03018)	[R]	General function prediction only	3' exoribonuclease family, domain 1;; Polyribonucleotide nucleotidyltransferase, RNA binding domain;; 3' exoribonuclease family, domain 2;; S1 RNA binding domain	Polyribonucleotide nucleotidyltransferase 2, mitochondrial OS=Arabidopsis thaliana OX=3702 GN=PNP2 PE=2 SV=1	J	Translation, ribosomal structure and biogenesis	polyribonucleotide nucleotidyltransferase [Arabidopsis thaliana]	--
AT4G14930	AT4G14930	35.4019	2220	39.4479	2874	17.7728	2597	31.4756	3466	26.18	1684	9.89904	893	12.9538	937	20.1758	1912	8.30153	936	12.7456	727	1.64e-06	-1.06082	down	[L]	Replication, recombination and repair	Molecular Function: acid phosphatase activity (GO:0003993);; Cellular Component: cytosol (GO:0005829);;	K03787|0|ath:AT4G14930|K03787 5'-nucleotidase [EC:3.1.3.5] | (RefSeq) Survival protein SurE-like phosphatase/nucleotidase	Purine metabolism (ko00230);; Pyrimidine metabolism (ko00240);; Nicotinate and nicotinamide metabolism (ko00760)	--	--	Survival protein SurE	--	F	Nucleotide transport and metabolism	Survival protein SurE-like phosphatase/nucleotidase [Arabidopsis thaliana]	biological process: metabolic process (GO:0008152);; biological process: cellular process (GO:0009987);; molecular function: catalytic activity (GO:0003824);; cellular component: cell (GO:0005623);; cellular component: cell part (GO:0044464)
AT3G23580	RNR2	10.5675	661	7.86705	577	10.3859	795	11.1906	881	10.0683	642	15.6911	1005	18.6162	1175	15.0711	1173	17.6157	1537	21.5828	1203	1.31e-07	0.906695	up	[F]	Nucleotide transport and metabolism	Molecular Function: ribonucleoside-diphosphate reductase activity, thioredoxin disulfide as acceptor (GO:0004748);; Cellular Component: cytosol (GO:0005829);; Cellular Component: ribonucleoside-diphosphate reductase complex (GO:0005971);; Biological Process: DNA repair (GO:0006281);; Biological Process: multicellular organism development (GO:0007275);; Biological Process: deoxyribonucleoside diph…	K10808|0|ath:AT3G23580|K10808 ribonucleoside-diphosphate reductase subunit M2 [EC:1.17.4.1] | (RefSeq) RNR2A; ribonucleotide reductase 2A	Purine metabolism (ko00230);; Pyrimidine metabolism (ko00240);; Glutathione metabolism (ko00480)	[F]	Nucleotide transport and metabolism	Ribonucleotide reductase, small chain	Ribonucleoside-diphosphate reductase small chain A OS=Arabidopsis thaliana OX=3702 GN=RNR2A PE=1 SV=2	F	Nucleotide transport and metabolism	ribonucleotide reductase 2A [Arabidopsis thaliana]	biological process: metabolic process (GO:0008152);; biological process: single-organism process (GO:0044699);; molecular function: catalytic activity (GO:0003824);; cellular component: cell (GO:0005623);; cellular component: cell part (GO:0044464);; cellular component: macromolecular complex (GO:0032991);; biological process: cellular process (GO:0009987);; biological process: response to stimul…
AT3G20540	POLGAMMA1	5.72905	818	4.96392	816	5.40761	960	5.85582	793	5.93069	885	10.7616	1605	9.52201	1410	8.78022	1576	11.5147	1973	9.29018	1162	9.81e-13	0.964256	up	[L]	Replication, recombination and repair	Molecular Function: DNA binding (GO:0003677);; Molecular Function: DNA-directed DNA polymerase activity (GO:0003887);; Cellular Component: nucleus (GO:0005634);; Cellular Component: mitochondrion (GO:0005739);; Biological Process: mitochondrial DNA replication (GO:0006264);; Biological Process: double-strand break repair (GO:0006302);; Molecular Function: 3'-5' exonuclease activity (GO:0008408);;…	K02335|0|ath:AT3G20540|K02335 DNA polymerase I [EC:2.7.7.7] | (RefSeq) POLGAMMA1; polymerase gamma 1	Purine metabolism (ko00230);; Pyrimidine metabolism (ko00240);; DNA replication (ko03030);; Base excision repair (ko03410);; Nucleotide excision repair (ko03420);; Homologous recombination (ko03440)	[R]	General function prediction only	DNA polymerase family A;; 3'-5' exonuclease	DNA polymerase I B, chloroplastic/mitochondrial OS=Arabidopsis thaliana OX=3702 GN=POLIB PE=2 SV=1	L	Replication, recombination and repair	polymerase gamma 1 [Arabidopsis thaliana]	molecular function: binding (GO:0005488);; biological process: metabolic process (GO:0008152);; biological process: cellular process (GO:0009987);; molecular function: catalytic activity (GO:0003824);; cellular component: cell (GO:0005623);; cellular component: organelle (GO:0043226);; cellular component: cell part (GO:0044464);; biological process: cellular component organization or biogenesis (…
AT1G50840	POLGAMMA2	8.58071	1297	6.92591	1201	8.1125	1489	7.04163	1335	9.01919	1399	12.5409	1948	12.4808	1907	11.6664	2195	15.0555	3180	11.7416	1576	1.97e-10	0.777984	up	[L]	Replication, recombination and repair	--	K02335|0|ath:AT1G50840|K02335 DNA polymerase I [EC:2.7.7.7] | (RefSeq) POLGAMMA2; polymerase gamma 2	Purine metabolism (ko00230);; Pyrimidine metabolism (ko00240);; DNA replication (ko03030);; Base excision repair (ko03410);; Nucleotide excision repair (ko03420);; Homologous recombination (ko03440)	[R]	General function prediction only	DNA polymerase family A;; 3'-5' exonuclease	DNA polymerase I A, chloroplastic/mitochondrial OS=Arabidopsis thaliana OX=3702 GN=POLIA PE=2 SV=1	L	Replication, recombination and repair	polymerase gamma 2 [Arabidopsis thaliana]	--
AT1G14250	APY5	90.5331	7107	42.2255	3825	115.182	10880	75.9118	7424	57.8129	4620	133.329	10662	278.599	21914	98.0893	9521	64.106	7033	233.5	16147	0.0302069	0.968952	up	[F]	Nucleotide transport and metabolism	Cellular Component: vacuole (GO:0005773);; Cellular Component: plasma membrane (GO:0005886);; Cellular Component: chloroplast (GO:0009507);; Molecular Function: hydrolase activity (GO:0016787);; Biological Process: cell wall biogenesis (GO:0042546);; Biological Process: cell wall macromolecule metabolic process (GO:0044036);;	K01510|0|ath:AT1G14250|K01510 apyrase [EC:3.6.1.5] | (RefSeq) GDA1/CD39 nucleoside phosphatase family protein	Purine metabolism (ko00230);; Pyrimidine metabolism (ko00240)	[F]	Nucleotide transport and metabolism	GDA1/CD39 (nucleoside phosphatase) family	Probable apyrase 5 OS=Arabidopsis thaliana OX=3702 GN=APY5 PE=2 SV=1	GO	Carbohydrate transport and metabolism;; Posttranslational modification, protein turnover, chaperones	GDA1/CD39 nucleoside phosphatase family protein [Arabidopsis thaliana]	cellular component: cell (GO:0005623);; cellular component: organelle (GO:0043226);; cellular component: cell part (GO:0044464);; cellular component: membrane (GO:0016020);; molecular function: catalytic activity (GO:0003824);; biological process: cellular process (GO:0009987);; biological process: cellular component organization or biogenesis (GO:0071840);; biological process: metabolic process …
AT4G14680	APS3	18.5223	1276	13.6718	1081	22.0822	1847	17.8706	1547	17.2093	1217	42.1748	2985	62.9795	4386	28.435	2443	29.1452	2806	34.4157	2106	2.85e-06	1.1859	up	[P]	Inorganic ion transport and metabolism	Biological Process: maltose metabolic process (GO:0000023);; Biological Process: sulfate assimilation (GO:0000103);; Biological Process: selenium compound metabolic process (GO:0001887);; Molecular Function: sulfate adenylyltransferase (ATP) activity (GO:0004781);; Cellular Component: cytosol (GO:0005829);; Cellular Component: plasma membrane (GO:0005886);; Biological Process: gluconeogenesis (GO…	K13811|0|ath:AT4G14680|K13811 3'-phosphoadenosine 5'-phosphosulfate synthase [EC:2.7.7.4 2.7.1.25] | (RefSeq) APS3; Pseudouridine synthase/archaeosine transglycosylase-like family protein	Purine metabolism (ko00230);; Monobactam biosynthesis (ko00261);; Selenocompound metabolism (ko00450);; Sulfur metabolism (ko00920)	[P]	Inorganic ion transport and metabolism	ATP-sulfurylase;; PUA-like domain	ATP-sulfurylase 3, chloroplastic OS=Arabidopsis thaliana OX=3702 GN=APS3 PE=1 SV=1	P	Inorganic ion transport and metabolism	Pseudouridine synthase/archaeosine transglycosylase-like family protein [Arabidopsis thaliana]	biological process: metabolic process (GO:0008152);; biological process: cellular process (GO:0009987);; biological process: single-organism process (GO:0044699);; molecular function: catalytic activity (GO:0003824);; cellular component: cell (GO:0005623);; cellular component: cell part (GO:0044464);; cellular component: membrane (GO:0016020);; biological process: localization (GO:0051179);; biol…
AT1G19920	APS2	16.218	1232	16.1646	1409	18.1134	1671	14.6798	1402	20.2456	1579	25.0956	1959	22.5476	1732	26.1868	2481	40.5386	4304	21.6381	1460	9.87e-06	0.747457	up	[P]	Inorganic ion transport and metabolism	Biological Process: sulfate assimilation (GO:0000103);; Molecular Function: sulfate adenylyltransferase (ATP) activity (GO:0004781);; Cellular Component: cytosol (GO:0005829);; Molecular Function: glucose-1-phosphate adenylyltransferase activity (GO:0008878);; Cellular Component: chloroplast stroma (GO:0009570);; Biological Process: photorespiration (GO:0009853);; Biological Process: cellular res…	K13811|0|ath:AT1G19920|K13811 3'-phosphoadenosine 5'-phosphosulfate synthase [EC:2.7.7.4 2.7.1.25] | (RefSeq) APS2; Pseudouridine synthase/archaeosine transglycosylase-like family protein	Purine metabolism (ko00230);; Monobactam biosynthesis (ko00261);; Selenocompound metabolism (ko00450);; Sulfur metabolism (ko00920)	[P]	Inorganic ion transport and metabolism	ATP-sulfurylase;; PUA-like domain	ATP sulfurylase 2 OS=Arabidopsis thaliana OX=3702 GN=APS2 PE=1 SV=1	P	Inorganic ion transport and metabolism	Pseudouridine synthase/archaeosine transglycosylase-like family protein [Arabidopsis thaliana]	biological process: metabolic process (GO:0008152);; biological process: cellular process (GO:0009987);; molecular function: catalytic activity (GO:0003824);; cellular component: cell (GO:0005623);; cellular component: cell part (GO:0044464);; cellular component: organelle (GO:0043226);; cellular component: organelle part (GO:0044422);; biological process: response to stimulus (GO:0050896);; biol…
AT4G34900	ATXDH2	1.83878	322	2.14432	376	1.34184	271	1.40941	278	1.95587	323	1.08973	164	0.585127	96	1.58556	346	1.09412	270	0.657893	109	0.0348228	-0.590968	down	[F]	Nucleotide transport and metabolism	--	K00106|0|ath:AT4G34900|K00106 xanthine dehydrogenase/oxidase [EC:1.17.1.4 1.17.3.2] | (RefSeq) XDH2; xanthine dehydrogenase 2	Purine metabolism (ko00230);; Caffeine metabolism (ko00232);; Peroxisome (ko04146)	[F]	Nucleotide transport and metabolism	Molybdopterin-binding domain of aldehyde dehydrogenase;; FAD binding domain in molybdopterin dehydrogenase;; [2Fe-2S] binding domain;; Aldehyde oxidase and xanthine dehydrogenase, a/b hammerhead domain;; CO dehydrogenase flavoprotein C-terminal domain;; 2Fe-2S iron-sulfur cluster binding domain	Xanthine dehydrogenase 2 OS=Arabidopsis thaliana OX=3702 GN=XDH2 PE=2 SV=1	F	Nucleotide transport and metabolism	xanthine dehydrogenase 2 [Arabidopsis thaliana]	--
AT3G57610	ADSS	28.5579	2143	23.2233	2000	27.23	2480	25.8489	2437	30.8343	2375	50.1506	3867	38.5193	2922	41.1112	3848	48.8369	5121	39.0144	2600	1.79e-09	0.780956	up	[F]	Nucleotide transport and metabolism	Molecular Function: magnesium ion binding (GO:0000287);; Molecular Function: adenylosuccinate synthase activity (GO:0004019);; Molecular Function: GTP binding (GO:0005525);; Cellular Component: cytosol (GO:0005829);; Biological Process: pyrimidine ribonucleotide biosynthetic process (GO:0009220);; Cellular Component: chloroplast stroma (GO:0009570);; Biological Process: 'de novo' AMP biosynthetic…	K01939|0|ath:AT3G57610|K01939 adenylosuccinate synthase [EC:6.3.4.4] | (RefSeq) ADSS; adenylosuccinate synthase	Purine metabolism (ko00230);; Alanine, aspartate and glutamate metabolism (ko00250)	[F]	Nucleotide transport and metabolism	Adenylosuccinate synthetase	Adenylosuccinate synthetase, chloroplastic OS=Arabidopsis thaliana OX=3702 GN=PURA PE=1 SV=1	F	Nucleotide transport and metabolism	adenylosuccinate synthase [Arabidopsis thaliana]	molecular function: binding (GO:0005488);; molecular function: catalytic activity (GO:0003824);; cellular component: cell (GO:0005623);; cellular component: cell part (GO:0044464);; biological process: metabolic process (GO:0008152);; biological process: cellular process (GO:0009987);; biological process: single-organism process (GO:0044699);; cellular component: organelle (GO:0043226);; cellular…
AT4G34740	ATASE2	6.6212	585	7.15154	725	6.79663	729	6.75537	750	9.30413	844	10.9984	999	8.45173	755	9.98993	1101	15.106	1866	8.02997	631	0.00107113	0.60487	up	[F]	Nucleotide transport and metabolism	--	K00764|0|ath:AT4G34740|K00764 amidophosphoribosyltransferase [EC:2.4.2.14] | (RefSeq) ASE2; GLN phosphoribosyl pyrophosphate amidotransferase 2	Purine metabolism (ko00230);; Alanine, aspartate and glutamate metabolism (ko00250)	[F]	Nucleotide transport and metabolism	Glutamine amidotransferase domain;; Glutamine amidotransferase domain;; Phosphoribosyl transferase domain;; Glutamine amidotransferases class-II	Amidophosphoribosyltransferase 2, chloroplastic OS=Arabidopsis thaliana OX=3702 GN=ASE2 PE=1 SV=1	F	Nucleotide transport and metabolism	GLN phosphoribosyl pyrophosphate amidotransferase 2 [Arabidopsis thaliana]	--
AT2G37690	AT2G37690	2.7011	275	2.04633	239	2.58577	319	1.46387	187	2.25142	235	4.24116	443	4.17194	428	3.363	426	3.82811	543	4.74689	428	6.85e-06	0.95719	up	[F]	Nucleotide transport and metabolism	--	K11808|0|ath:AT2G37690|K11808 phosphoribosylaminoimidazole carboxylase [EC:4.1.1.21] | (RefSeq) phosphoribosylaminoimidazole carboxylase, putative / AIR carboxylase	Purine metabolism (ko00230)	[F]	Nucleotide transport and metabolism	AIR carboxylase;; ATP-grasp domain;; D-ala D-ala ligase C-terminus;; Carbamoyl-phosphate synthase L chain, ATP binding domain	Phosphoribosylaminoimidazole carboxylase, chloroplastic (Fragment) OS=Vigna aconitifolia OX=3918 GN=PURKE PE=2 SV=1	F	Nucleotide transport and metabolism	phosphoribosylaminoimidazole carboxylase, putative / AIR carboxylase [Arabidopsis thaliana]	--
AT1G74260	PUR4	11.8608	2269	10.9778	2410	10.4071	2417	11.42	2746	13.5868	2669	16.813	3306	16.733	3237	16.4522	3926	18.1422	4851	15.5575	2644	2.3e-10	0.631283	up	[F]	Nucleotide transport and metabolism	Molecular Function: phosphoribosylformylglycinamidine synthase activity (GO:0004642);; Molecular Function: ATP binding (GO:0005524);; Cellular Component: mitochondrion (GO:0005739);; Biological Process: 'de novo' IMP biosynthetic process (GO:0006189);; Cellular Component: chloroplast stroma (GO:0009570);; Biological Process: microgametogenesis (GO:0055046);;	K01952|0|ath:AT1G74260|K01952 phosphoribosylformylglycinamidine synthase [EC:6.3.5.3] | (RefSeq) PUR4; purine biosynthesis 4	Purine metabolism (ko00230)	[F]	Nucleotide transport and metabolism	CobB/CobQ-like glutamine amidotransferase domain;; AIR synthase related protein, C-terminal domain	Probable phosphoribosylformylglycinamidine synthase, chloroplastic/mitochondrial OS=Arabidopsis thaliana OX=3702 GN=At1g74260 PE=2 SV=3	F	Nucleotide transport and metabolism	purine biosynthesis 4 [Arabidopsis thaliana]	molecular function: catalytic activity (GO:0003824);; molecular function: binding (GO:0005488);; cellular component: cell (GO:0005623);; cellular component: organelle (GO:0043226);; cellular component: cell part (GO:0044464);; biological process: metabolic process (GO:0008152);; biological process: cellular process (GO:0009987);; biological process: single-organism process (GO:0044699);; cellular…
AT1G63660	AT1G63660	8.8768	726	6.51914	612	7.94722	789	5.90315	607	8.58326	720	11.8515	996	10.0414	830	11.4442	1166	11.9865	1368	12.0467	875	4.82e-06	0.699269	up	[F]	Nucleotide transport and metabolism	--	K01951|0|ath:AT1G63660|K01951 GMP synthase (glutamine-hydrolysing) [EC:6.3.5.2] | (RefSeq) GMP synthase (glutamine-hydrolyzing), putative / glutamine amidotransferase	Purine metabolism (ko00230)	[F]	Nucleotide transport and metabolism	GMP synthase C terminal domain;; Glutamine amidotransferase class-I;; Peptidase C26;; NAD synthase	--	F	Nucleotide transport and metabolism	GMP synthase (glutamine-hydrolyzing), putative / glutamine amidotransferase [Arabidopsis thaliana]	--
AT1G09830	PUR2	6.91818	523	8.26261	716	8.38691	769	7.03375	668	9.00735	699	14.4375	1121	11.8383	904	13.6632	1287	15.5749	1644	13.27	890	7.19e-14	0.89396	up	[F]	Nucleotide transport and metabolism	Molecular Function: phosphoribosylamine-glycine ligase activity (GO:0004637);; Molecular Function: ATP binding (GO:0005524);; Biological Process: purine nucleotide biosynthetic process (GO:0006164);; Biological Process: purine nucleobase biosynthetic process (GO:0009113);; Cellular Component: chloroplast stroma (GO:0009570);; Molecular Function: metal ion binding (GO:0046872);;	K01945|0|ath:AT1G09830|K01945 phosphoribosylamine--glycine ligase [EC:6.3.4.13] | (RefSeq) PUR2; Glycinamide ribonucleotide (GAR) synthetase	Purine metabolism (ko00230)	[F]	Nucleotide transport and metabolism	Phosphoribosylglycinamide synthetase, ATP-grasp (A) domain;; Phosphoribosylglycinamide synthetase, C domain;; Phosphoribosylglycinamide synthetase, N domain;; ATP-grasp domain;; Carbamoyl-phosphate synthase L chain, ATP binding domain	Phosphoribosylamine--glycine ligase, chloroplastic OS=Arabidopsis thaliana OX=3702 GN=PUR2 PE=2 SV=2	F	Nucleotide transport and metabolism	Glycinamide ribonucleotide (GAR) synthetase [Arabidopsis thaliana]	molecular function: catalytic activity (GO:0003824);; molecular function: binding (GO:0005488);; biological process: metabolic process (GO:0008152);; biological process: cellular process (GO:0009987);; biological process: single-organism process (GO:0044699);; cellular component: cell (GO:0005623);; cellular component: organelle (GO:0043226);; cellular component: organelle part (GO:0044422);; cel…
AT3G55010	ATPURM	3.77603	233	5.12173	384	6.00771	483	4.3288	367	5.63362	385	9.12879	632	5.66601	367	5.6471	449	8.83385	832	6.46519	385	0.0112438	0.614577	up	[F]	Nucleotide transport and metabolism	Molecular Function: phosphoribosylformylglycinamidine cyclo-ligase activity (GO:0004641);; Molecular Function: copper ion binding (GO:0005507);; Molecular Function: ATP binding (GO:0005524);; Cellular Component: mitochondrion (GO:0005739);; Biological Process: purine nucleotide biosynthetic process (GO:0006164);; Biological Process: ubiquinone biosynthetic process (GO:0006744);; Biological Proces…	K01933|0|ath:AT3G55010|K01933 phosphoribosylformylglycinamidine cyclo-ligase [EC:6.3.3.1] | (RefSeq) PUR5; phosphoribosylformylglycinamidine cyclo-ligase, chloroplast / phosphoribosyl-aminoimidazole synthetase / AIR synthase (PUR5)	Purine metabolism (ko00230)	[F]	Nucleotide transport and metabolism	AIR synthase related protein, C-terminal domain;; AIR synthase related protein, N-terminal domain	Phosphoribosylformylglycinamidine cyclo-ligase, chloroplastic OS=Arabidopsis thaliana OX=3702 GN=PUR5 PE=1 SV=2	F	Nucleotide transport and metabolism	phosphoribosylformylglycinamidine cyclo-ligase, chloroplast / phosphoribosyl-aminoimidazole synthetase / AIR synthase (PUR5) [Arabidopsis thaliana]	molecular function: catalytic activity (GO:0003824);; molecular function: binding (GO:0005488);; cellular component: cell (GO:0005623);; cellular component: organelle (GO:0043226);; cellular component: cell part (GO:0044464);; biological process: metabolic process (GO:0008152);; biological process: cellular process (GO:0009987);; biological process: single-organism process (GO:0044699);; cellular…
AT3G21110	PUR7	6.35567	442	5.84521	480	7.58242	663	5.90383	524	7.33297	525	12.4598	922	9.84551	718	10.287	921	13.0045	1290	8.63782	552	9.19e-08	0.825126	up	[F]	Nucleotide transport and metabolism	Molecular Function: phosphoribosylaminoimidazolesuccinocarboxamide synthase activity (GO:0004639);; Molecular Function: ATP binding (GO:0005524);; Biological Process: 'de novo' IMP biosynthetic process (GO:0006189);; Biological Process: toxin catabolic process (GO:0009407);; Cellular Component: chloroplast stroma (GO:0009570);; Biological Process: response to auxin (GO:0009733);;	K01923|0|ath:AT3G21110|K01923 phosphoribosylaminoimidazole-succinocarboxamide synthase [EC:6.3.2.6] | (RefSeq) PUR7; purin 7	Purine metabolism (ko00230)	[F]	Nucleotide transport and metabolism	SAICAR synthetase	Phosphoribosylaminoimidazole-succinocarboxamide synthase, chloroplastic OS=Arabidopsis thaliana OX=3702 GN=PUR7 PE=2 SV=2	F	Nucleotide transport and metabolism	purin 7 [Arabidopsis thaliana]	molecular function: catalytic activity (GO:0003824);; molecular function: binding (GO:0005488);; biological process: metabolic process (GO:0008152);; biological process: cellular process (GO:0009987);; biological process: single-organism process (GO:0044699);; biological process: response to stimulus (GO:0050896);; biological process: detoxification (GO:0098754);; cellular component: cell (GO:000…
AT4G04955	ATALN	16.761	1279	23.2178	2033	17.6252	1633	22.0583	2115	18.2195	1427	9.31891	731	9.7232	750	17.3658	1653	12.8272	1368	9.46002	642	0.000640443	-0.619461	down	[F]	Nucleotide transport and metabolism	Biological Process: allantoin catabolic process (GO:0000256);; Molecular Function: allantoinase activity (GO:0004038);; Cellular Component: endoplasmic reticulum (GO:0005783);; Biological Process: cellular response to nitrogen starvation (GO:0006995);; Molecular Function: zinc ion binding (GO:0008270);; Biological Process: ureide catabolic process (GO:0010136);; Molecular Function: cobalt ion bin…	K01466|0|ath:AT4G04955|K01466 allantoinase [EC:3.5.2.5] | (RefSeq) ALN; allantoinase	Purine metabolism (ko00230)	[F]	Nucleotide transport and metabolism	Amidohydrolase family;; Amidohydrolase family	Allantoinase OS=Arabidopsis thaliana OX=3702 GN=ALN PE=1 SV=1	F	Nucleotide transport and metabolism	allantoinase [Arabidopsis thaliana]	biological process: metabolic process (GO:0008152);; biological process: cellular process (GO:0009987);; molecular function: catalytic activity (GO:0003824);; cellular component: cell (GO:0005623);; cellular component: organelle (GO:0043226);; cellular component: cell part (GO:0044464);; biological process: response to stimulus (GO:0050896);; molecular function: binding (GO:0005488)
AT3G01820	AT3G01820	6.54118	316	6.83304	374	7.07383	419	5.88642	357	8.06771	399	11.3489	561	9.63263	465	9.39363	564	11.2839	757	10.4364	448	1.09e-06	0.695426	up	[F]	Nucleotide transport and metabolism	Molecular Function: ATP binding (GO:0005524);; Cellular Component: mitochondrion (GO:0005739);; Biological Process: DNA-templated transcription, elongation (GO:0006354);; Molecular Function: nucleotide kinase activity (GO:0019201);; Biological Process: nucleotide phosphorylation (GO:0046939);;	K00939|0|ath:AT3G01820|K00939 adenylate kinase [EC:2.7.4.3] | (RefSeq) P-loop containing nucleoside triphosphate hydrolases superfamily protein	Purine metabolism (ko00230)	[F]	Nucleotide transport and metabolism	Adenylate kinase;; AAA domain	Probable adenylate kinase 7, mitochondrial OS=Arabidopsis thaliana OX=3702 GN=At3g01820 PE=2 SV=1	F	Nucleotide transport and metabolism	P-loop containing nucleoside triphosphate hydrolases superfamily protein [Arabidopsis thaliana]	molecular function: binding (GO:0005488);; cellular component: cell (GO:0005623);; cellular component: organelle (GO:0043226);; cellular component: cell part (GO:0044464);; biological process: metabolic process (GO:0008152);; biological process: cellular process (GO:0009987);; molecular function: catalytic activity (GO:0003824);; biological process: single-organism process (GO:0044699)
AT5G11160	APT5	2.22332	100	1.72582	90	1.81168	100	1.01152	58	1.64733	77	5.67625	264	1.72659	79	2.61437	148	4.03091	253	3.90483	157	0.00125607	1.07322	up	[F]	Nucleotide transport and metabolism	Molecular Function: adenine phosphoribosyltransferase activity (GO:0003999);; Cellular Component: cytoplasm (GO:0005737);; Biological Process: adenine salvage (GO:0006168);; Biological Process: nucleoside metabolic process (GO:0009116);;	K00759|1.99564e-135|ath:AT5G11160|K00759 adenine phosphoribosyltransferase [EC:2.4.2.7] | (RefSeq) APT5; adenine phosphoribosyltransferase 5	Purine metabolism (ko00230)	[F]	Nucleotide transport and metabolism	Phosphoribosyl transferase domain	Adenine phosphoribosyltransferase 5 OS=Arabidopsis thaliana OX=3702 GN=APT5 PE=1 SV=1	F	Nucleotide transport and metabolism	adenine phosphoribosyltransferase 5 [Arabidopsis thaliana]	molecular function: catalytic activity (GO:0003824);; cellular component: cell (GO:0005623);; cellular component: cell part (GO:0044464);; biological process: metabolic process (GO:0008152);; biological process: cellular process (GO:0009987);; biological process: single-organism process (GO:0044699)
AT1G79470	IMPDH	0.787991	65	1.05434	100	1.00988	101	1.03039	107	1.27376	108	2.07912	176	1.76305	147	1.74326	179	1.86308	215	2.03773	149	9.86e-07	0.953204	up	[T]	Signal transduction mechanisms	Molecular Function: nucleotide binding (GO:0000166);; Biological Process: RNA splicing, via endonucleolytic cleavage and ligation (GO:0000394);; Biological Process: RNA methylation (GO:0001510);; Molecular Function: IMP dehydrogenase activity (GO:0003938);; Cellular Component: cytosol (GO:0005829);; Biological Process: GMP biosynthetic process (GO:0006177);; Biological Process: protein targeting …	K00088|0|ath:AT1G79470|K00088 IMP dehydrogenase [EC:1.1.1.205] | (RefSeq) Aldolase-type TIM barrel family protein	Purine metabolism (ko00230)	[F]	Nucleotide transport and metabolism	IMP dehydrogenase / GMP reductase domain;; Nitronate monooxygenase;; FMN-dependent dehydrogenase	Inosine-5&apos;-monophosphate dehydrogenase 1 OS=Arabidopsis thaliana OX=3702 GN=IMPDH PE=2 SV=1	F	Nucleotide transport and metabolism	Aldolase-type TIM barrel family protein [Arabidopsis thaliana]	molecular function: binding (GO:0005488);; biological process: metabolic process (GO:0008152);; biological process: cellular process (GO:0009987);; biological process: single-organism process (GO:0044699);; molecular function: catalytic activity (GO:0003824);; cellular component: cell (GO:0005623);; cellular component: cell part (GO:0044464);; biological process: localization (GO:0051179)
AT1G16350	AT1G16350	11.3877	790	10.3689	825	15.1261	1274	9.34866	815	15.6566	1115	21.3046	1518	20.8255	1460	20.3371	1759	20.4989	1987	20.5175	1264	2.28e-06	0.830165	up	[T]	Signal transduction mechanisms	Molecular Function: nucleotide binding (GO:0000166);; Biological Process: RNA splicing, via endonucleolytic cleavage and ligation (GO:0000394);; Biological Process: RNA methylation (GO:0001510);; Molecular Function: IMP dehydrogenase activity (GO:0003938);; Cellular Component: cytosol (GO:0005829);; Biological Process: GMP biosynthetic process (GO:0006177);; Biological Process: protein targeting …	K00088|0|ath:AT1G16350|K00088 IMP dehydrogenase [EC:1.1.1.205] | (RefSeq) Aldolase-type TIM barrel family protein	Purine metabolism (ko00230)	[F]	Nucleotide transport and metabolism	IMP dehydrogenase / GMP reductase domain;; Nitronate monooxygenase;; FMN-dependent dehydrogenase	Inosine-5&apos;-monophosphate dehydrogenase 2 OS=Arabidopsis thaliana OX=3702 GN=At1g16350 PE=1 SV=1	F	Nucleotide transport and metabolism	Aldolase-type TIM barrel family protein [Arabidopsis thaliana]	molecular function: binding (GO:0005488);; biological process: metabolic process (GO:0008152);; biological process: cellular process (GO:0009987);; biological process: single-organism process (GO:0044699);; molecular function: catalytic activity (GO:0003824);; cellular component: cell (GO:0005623);; cellular component: cell part (GO:0044464);; biological process: localization (GO:0051179)
AT2G04030	CR88	41.7398	4718	32.7531	4248	49.7682	6829	30.9581	4397	49.7376	5772	99.3181	11536	105.58	11943	106.685	15041	106.945	16893	116.318	11678	6.47e-19	1.45173	up	[O]	Posttranslational modification, protein turnover, chaperones	Molecular Function: ATP binding (GO:0005524);; Cellular Component: mitochondrion (GO:0005739);; Cellular Component: vacuolar membrane (GO:0005774);; Cellular Component: cytosol (GO:0005829);; Biological Process: protein folding (GO:0006457);; Biological Process: response to heat (GO:0009408);; Biological Process: response to water deprivation (GO:0009414);; Cellular Component: chloroplast stroma …	K09487|0|ath:AT2G04030|K09487 heat shock protein 90kDa beta | (RefSeq) CR88; Chaperone protein htpG family protein	Protein processing in endoplasmic reticulum (ko04141);; Plant-pathogen interaction (ko04626)	[O]	Posttranslational modification, protein turnover, chaperones	Hsp90 protein;; Histidine kinase-, DNA gyrase B-, and HSP90-like ATPase;; Histidine kinase-, DNA gyrase B-, and HSP90-like ATPase	Heat shock protein 90-5, chloroplastic OS=Arabidopsis thaliana OX=3702 GN=HSP90-5 PE=1 SV=1	O	Posttranslational modification, protein turnover, chaperones	Chaperone protein htpG family protein [Arabidopsis thaliana]	molecular function: binding (GO:0005488);; cellular component: cell (GO:0005623);; cellular component: organelle (GO:0043226);; cellular component: cell part (GO:0044464);; cellular component: membrane (GO:0016020);; cellular component: organelle part (GO:0044422);; biological process: cellular process (GO:0009987);; biological process: response to stimulus (GO:0050896);; biological process: cell…
AT5G61790	CNX1	28.8999	2479	25.1753	2478	21.4327	2232	22.9859	2478	26.2094	2309	27.9753	2467	27.5588	2390	50.7749	5433	40.2552	4826	50.0489	3814	0.000176307	0.737015	up	--	--	Biological Process: MAPK cascade (GO:0000165);; Molecular Function: calcium ion binding (GO:0005509);; Cellular Component: mitochondrion (GO:0005739);; Cellular Component: vacuolar membrane (GO:0005774);; Cellular Component: endoplasmic reticulum (GO:0005783);; Cellular Component: Golgi apparatus (GO:0005794);; Cellular Component: cytosol (GO:0005829);; Cellular Component: plasma membrane (GO:000…	K08054|0|ath:AT5G61790|K08054 calnexin | (RefSeq) CNX1; calnexin 1	Protein processing in endoplasmic reticulum (ko04141);; Phagosome (ko04145)	[O]	Posttranslational modification, protein turnover, chaperones	Calreticulin family	Calnexin homolog 1 OS=Arabidopsis thaliana OX=3702 GN=CNX1 PE=1 SV=1	U	Intracellular trafficking, secretion, and vesicular transport	calnexin 1 [Arabidopsis thaliana]	biological process: metabolic process (GO:0008152);; biological process: cellular process (GO:0009987);; biological process: signaling (GO:0023052);; biological process: single-organism process (GO:0044699);; biological process: response to stimulus (GO:0050896);; biological process: biological regulation (GO:0065007);; molecular function: binding (GO:0005488);; cellular component: cell (GO:00056…
AT4G38930	AT4G38930	33.6207	2890	42.4789	3873	38.6084	3708	37.2804	4072	32.0844	2700	14.8019	786	30.596	2233	27.4766	2700	23.7247	2360	22.5539	1456	0.00543954	-0.693571	down	--	--	--	K14016|0|ath:AT4G38930|K14016 ubiquitin fusion degradation protein 1 | (RefSeq) Ubiquitin fusion degradation UFD1 family protein	Protein processing in endoplasmic reticulum (ko04141)	[O]	Posttranslational modification, protein turnover, chaperones	Ubiquitin fusion degradation protein UFD1	--	O	Posttranslational modification, protein turnover, chaperones	Ubiquitin fusion degradation UFD1 family protein [Arabidopsis thaliana]	--
AT3G21660	AT3G21660	0.961138	77	0.340574	32	0.794514	75	0.990273	94	0.634612	53	1.30663	104	1.68751	127	0.901898	87	1.82433	200	0.969834	67	0.0169279	0.817752	up	--	--	Cellular Component: nucleus (GO:0005634);;	K14012|0|ath:AT3G21660|K14012 UBX domain-containing protein 1 | (RefSeq) UBX domain-containing protein	Protein processing in endoplasmic reticulum (ko04141)	[Y]	Nuclear structure	SEP domain;; UBX domain	Plant UBX domain-containing protein 6 OS=Arabidopsis thaliana OX=3702 GN=PUX6 PE=4 SV=1	O	Posttranslational modification, protein turnover, chaperones	UBX domain-containing protein [Arabidopsis thaliana]	cellular component: cell (GO:0005623);; cellular component: organelle (GO:0043226);; cellular component: cell part (GO:0044464)
AT2G21630	AT2G21630	3.74671	405	3.71694	446	2.7165	346	3.76244	524	3.65805	418	2.23103	244	2.12643	228	2.06595	285	2.78247	406	1.14915	110	0.00285586	-0.64562	down	--	--	--	K14006|0|ath:AT2G21630|K14006 protein transport protein SEC23 | (RefSeq) Sec23/Sec24 protein transport family protein	Protein processing in endoplasmic reticulum (ko04141)	[U]	Intracellular trafficking, secretion, and vesicular transport	Sec23/Sec24 trunk domain;; Sec23/Sec24 beta-sandwich domain;; Sec23/Sec24 helical domain;; Gelsolin repeat;; Sec23/Sec24 zinc finger	--	U	Intracellular trafficking, secretion, and vesicular transport	Sec23/Sec24 protein transport family protein [Arabidopsis thaliana]	--
AT1G18830	AT1G18830	2.12173	268	1.74896	230	1.5648	232	1.34519	209	0.675914	99	0.133023	19	0.276799	40	0.637087	95	0.217927	41	0.369308	47	6.81e-07	-1.71001	down	[R]	General function prediction only	Molecular Function: nucleotide binding (GO:0000166);; Cellular Component: cytoplasm (GO:0005737);;	K14005|0|ath:AT1G18830|K14005 protein transport protein SEC31 | (RefSeq) Transducin/WD40 repeat-like superfamily protein	Protein processing in endoplasmic reticulum (ko04141)	[U]	Intracellular trafficking, secretion, and vesicular transport	WD domain, G-beta repeat;; Sec23-binding domain of Sec16;; Anaphase-promoting complex subunit 4 WD40 domain	Protein transport protein SEC31 homolog A OS=Arabidopsis thaliana OX=3702 GN=SEC31A PE=1 SV=1	U	Intracellular trafficking, secretion, and vesicular transport	Transducin/WD40 repeat-like superfamily protein [Arabidopsis thaliana]	molecular function: binding (GO:0005488);; cellular component: cell (GO:0005623);; cellular component: cell part (GO:0044464)
AT5G37670	HSP15.7	3.3133	73	3.96059	100	2.65005	71	2.45706	68	2.68547	61	0.772787	18	1.13158	26	0.975441	27	1.87303	58	2.16796	43	0.0108546	-0.873348	down	[O]	Posttranslational modification, protein turnover, chaperones	--	K13993|9.16655e-90|ath:AT5G37670|K13993 HSP20 family protein | (RefSeq) HSP20-like chaperones superfamily protein	Protein processing in endoplasmic reticulum (ko04141)	[O]	Posttranslational modification, protein turnover, chaperones	Hsp20/alpha crystallin family	15.7 kDa heat shock protein, peroxisomal OS=Arabidopsis thaliana OX=3702 GN=HSP15.7 PE=2 SV=1	O	Posttranslational modification, protein turnover, chaperones	HSP20-like chaperones superfamily protein [Arabidopsis thaliana]	--
AT4G21870	HSP15.4	3.461	94	2.39909	75	3.67982	121	1.73314	59	4.23476	118	4.97316	138	2.96082	81	4.44739	150	11.5735	436	4.38217	105	0.0272273	0.823255	up	[O]	Posttranslational modification, protein turnover, chaperones	Cellular Component: cytoplasm (GO:0005737);; Biological Process: response to heat (GO:0009408);; Biological Process: response to high light intensity (GO:0009644);; Biological Process: response to hydrogen peroxide (GO:0042542);;	K13993|8.8992e-94|ath:AT4G21870|K13993 HSP20 family protein | (RefSeq) HSP20-like chaperones superfamily protein	Protein processing in endoplasmic reticulum (ko04141)	[O]	Posttranslational modification, protein turnover, chaperones	Hsp20/alpha crystallin family	15.4 kDa class V heat shock protein OS=Arabidopsis thaliana OX=3702 GN=HSP15.4 PE=2 SV=1	O	Posttranslational modification, protein turnover, chaperones	HSP20-like chaperones superfamily protein [Arabidopsis thaliana]	cellular component: cell (GO:0005623);; cellular component: cell part (GO:0044464);; biological process: response to stimulus (GO:0050896)
AT2G29500	HSP17.6B	1.55231	47	0.761011	27	1.22648	45	1.16068	44	2.10866	66	0.941913	30	5.28693	162	4.35071	164	2.76185	117	11.0472	296	0.000801553	1.49085	up	[O]	Posttranslational modification, protein turnover, chaperones	Cellular Component: cytoplasm (GO:0005737);; Biological Process: protein folding (GO:0006457);; Biological Process: response to high light intensity (GO:0009644);; Biological Process: heat acclimation (GO:0010286);; Biological Process: response to endoplasmic reticulum stress (GO:0034976);; Biological Process: response to hydrogen peroxide (GO:0042542);;	K13993|3.20705e-88|ath:AT2G29500|K13993 HSP20 family protein | (RefSeq) HSP20-like chaperones superfamily protein	Protein processing in endoplasmic reticulum (ko04141)	[O]	Posttranslational modification, protein turnover, chaperones	Hsp20/alpha crystallin family;; CS domain	17.6 kDa class I heat shock protein 2 OS=Arabidopsis thaliana OX=3702 GN=HSP17.6B PE=2 SV=1	O	Posttranslational modification, protein turnover, chaperones	HSP20-like chaperones superfamily protein [Arabidopsis thaliana]	cellular component: cell (GO:0005623);; cellular component: cell part (GO:0044464);; biological process: cellular process (GO:0009987);; biological process: response to stimulus (GO:0050896)
AT5G12020	HSP17.6II	0.880534	27	0.059274	3	0	0	0.269352	11	0	0	0.686483	21	1.48955	45	0.926712	35	0.729932	31	5.50212	145	0.0154494	1.30579	up	[O]	Posttranslational modification, protein turnover, chaperones	Cellular Component: cytosol (GO:0005829);; Biological Process: protein folding (GO:0006457);; Biological Process: hyperosmotic response (GO:0006972);; Biological Process: response to high light intensity (GO:0009644);; Biological Process: heat acclimation (GO:0010286);; Biological Process: response to endoplasmic reticulum stress (GO:0034976);; Biological Process: response to hydrogen peroxide (G…	K13993|1.35182e-99|ath:AT5G12020|K13993 HSP20 family protein | (RefSeq) HSP17.6II; 17.6 kDa class II heat shock protein	Protein processing in endoplasmic reticulum (ko04141)	[O]	Posttranslational modification, protein turnover, chaperones	Hsp20/alpha crystallin family	17.6 kDa class II heat shock protein OS=Arabidopsis thaliana OX=3702 GN=HSP17.6 PE=2 SV=1	O	Posttranslational modification, protein turnover, chaperones	17.6 kDa class II heat shock protein [Arabidopsis thaliana]	cellular component: cell (GO:0005623);; cellular component: cell part (GO:0044464);; biological process: cellular process (GO:0009987);; biological process: response to stimulus (GO:0050896);; molecular function: binding (GO:0005488)
AT4G21810	DER2.1	72.326	3587	76.7293	4367	67.1072	4041	69.4387	4328	62.3716	3176	40.4998	2065	42.8048	2147	53.5004	3310	32.7258	2269	39.3775	1735	3.57e-05	-0.606594	down	--	--	Biological Process: proteolysis (GO:0006508);;	K13989|1.86285e-168|ath:AT4G21810|K13989 Derlin-2/3 | (RefSeq) DER2.1; DERLIN-2.1	Protein processing in endoplasmic reticulum (ko04141)	[S]	Function unknown	Der1-like family	Derlin-2.1 OS=Arabidopsis thaliana OX=3702 GN=DER2.1 PE=2 SV=3	S	Function unknown	DERLIN-2.1 [Arabidopsis thaliana]	biological process: metabolic process (GO:0008152)
AT2G16595	AT2G16595	2.17808	107	3.14344	180	1.50739	94	2.24932	149	2.05206	112	1.02563	54	1.3599	70	1.21207	76	1.17774	84	0.892791	41	0.000956022	-0.809597	down	--	--	Cellular Component: endoplasmic reticulum (GO:0005783);; Cellular Component: chloroplast (GO:0009507);;	K13249|3.34871e-161|ath:AT2G16595|K13249 translocon-associated protein subunit alpha | (RefSeq) Translocon-associated protein (TRAP), alpha subunit	Protein processing in endoplasmic reticulum (ko04141)	[U]	Intracellular trafficking, secretion, and vesicular transport	Translocon-associated protein (TRAP), alpha subunit	Translocon-associated protein subunit alpha OS=Arabidopsis thaliana OX=3702 GN=At2g21160 PE=2 SV=3	U	Intracellular trafficking, secretion, and vesicular transport	Translocon-associated protein (TRAP), alpha subunit [Arabidopsis thaliana]	cellular component: cell (GO:0005623);; cellular component: organelle (GO:0043226);; cellular component: cell part (GO:0044464)
AT1G19310	AT1G19310	23.8719	1052	23.1086	1169	21.5509	1153	23.2492	1288	21.97	994	10.1007	458	15.4051	687	16.6057	913	9.65514	595	13.7038	537	0.000406492	-0.656379	down	--	--	Cellular Component: nucleus (GO:0005634);; Molecular Function: zinc ion binding (GO:0008270);;	K10666|6.61685e-119|ath:AT1G19310|K10666 E3 ubiquitin-protein ligase RNF5 [EC:2.3.2.27] | (RefSeq) RING/U-box superfamily protein	Protein processing in endoplasmic reticulum (ko04141)	[O]	Posttranslational modification, protein turnover, chaperones	Zinc finger, C3HC4 type (RING finger);; Zinc finger, C3HC4 type (RING finger);; Zinc finger, C3HC4 type (RING finger);; Ring finger domain;; RING-type zinc-finger;; zinc-RING finger domain	E3 ubiquitin-protein ligase RMA1H1 OS=Capsicum annuum OX=4072 GN=RMA1H1 PE=1 SV=1	O	Posttranslational modification, protein turnover, chaperones	RING/U-box superfamily protein [Arabidopsis thaliana]	cellular component: cell (GO:0005623);; cellular component: organelle (GO:0043226);; cellular component: cell part (GO:0044464);; molecular function: binding (GO:0005488)
AT4G03510	RMA1	34.0674	2342	29.4199	2320	27.9968	2336	32.1833	2779	17.3683	1226	5.64722	400	9.71025	676	12.7478	1093	2.92966	282	5.4783	335	1.9e-07	-1.63032	down	--	--	Molecular Function: ubiquitin-protein transferase activity (GO:0004842);; Cellular Component: nucleus (GO:0005634);; Cellular Component: endoplasmic reticulum (GO:0005783);; Biological Process: ubiquitin-dependent protein catabolic process (GO:0006511);; Molecular Function: zinc ion binding (GO:0008270);; Cellular Component: membrane (GO:0016020);; Biological Process: protein ubiquitination (GO:0…	K10666|2.61417e-163|ath:AT4G03510|K10666 E3 ubiquitin-protein ligase RNF5 [EC:2.3.2.27] | (RefSeq) RMA1; RING membrane-anchor 1	Protein processing in endoplasmic reticulum (ko04141)	[O]	Posttranslational modification, protein turnover, chaperones	Zinc finger, C3HC4 type (RING finger);; Zinc finger, C3HC4 type (RING finger);; RING-type zinc-finger;; Zinc finger, C3HC4 type (RING finger);; zinc-RING finger domain;; Ring finger domain	E3 ubiquitin-protein ligase RMA1 OS=Arabidopsis thaliana OX=3702 GN=RMA1 PE=1 SV=1	O	Posttranslational modification, protein turnover, chaperones	RING membrane-anchor 1 [Arabidopsis thaliana]	molecular function: catalytic activity (GO:0003824);; cellular component: cell (GO:0005623);; cellular component: organelle (GO:0043226);; cellular component: cell part (GO:0044464);; biological process: metabolic process (GO:0008152);; biological process: cellular process (GO:0009987);; molecular function: binding (GO:0005488);; cellular component: membrane (GO:0016020);; biological process: loc…
Arabidopsis_thaliana_newGene_892	--	12.9126	342	13.3444	405	11.1751	359	13.1394	437	11.6741	317	6.969	190	7.37383	198	7.97757	264	8.00256	296	6.82265	161	8.71e-08	-0.620999	down	--	--	Molecular Function: protein disulfide isomerase activity (GO:0003756);; Cellular Component: vacuolar membrane (GO:0005774);; Cellular Component: endoplasmic reticulum (GO:0005783);; Biological Process: protein folding (GO:0006457);; Cellular Component: plant-type cell wall (GO:0009505);; Cellular Component: plasmodesma (GO:0009506);; Cellular Component: chloroplast (GO:0009507);; Cellular Compone…	K09580|9.10408e-13|bna:106423849|K09580 protein disulfide-isomerase A1 [EC:5.3.4.1] | (RefSeq) protein disulfide-isomerase 5-2-like	Protein processing in endoplasmic reticulum (ko04141)	[O]	Posttranslational modification, protein turnover, chaperones	--	Protein disulfide-isomerase 5-2 OS=Arabidopsis thaliana OX=3702 GN=PDIL5-2 PE=1 SV=1	O	Posttranslational modification, protein turnover, chaperones	unknown protein [Arabidopsis thaliana]	molecular function: catalytic activity (GO:0003824);; cellular component: cell (GO:0005623);; cellular component: membrane (GO:0016020);; cellular component: organelle (GO:0043226);; cellular component: organelle part (GO:0044422);; cellular component: cell part (GO:0044464);; biological process: cellular process (GO:0009987);; cellular component: cell junction (GO:0030054);; cellular component: …
AT3G53800	Fes1B	36.7917	2177	42.2381	2841	32.9165	2363	36.8661	2775	37.0315	2290	11.3452	728	15.2279	1051	12.5294	1283	9.62004	866	9.17493	1040	3.73e-08	-1.09729	down	--	--	Cellular Component: nucleus (GO:0005634);; Biological Process: circadian rhythm (GO:0007623);;	K09562|0|ath:AT3G53800|K09562 hsp70-interacting protein | (RefSeq) Fes1B; Fes1B	Protein processing in endoplasmic reticulum (ko04141)	[O]	Posttranslational modification, protein turnover, chaperones	Nucleotide exchange factor Fes1;; HEAT repeat;; Armadillo/beta-catenin-like repeat	--	O	Posttranslational modification, protein turnover, chaperones	Fes1B [Arabidopsis thaliana]	cellular component: cell (GO:0005623);; cellular component: organelle (GO:0043226);; cellular component: cell part (GO:0044464);; biological process: rhythmic process (GO:0048511)
AT5G02150	Fes1C	12.9808	646	28.6275	1629	13.1534	799	25.5767	1599	22.3861	1135	9.98751	514	7.08635	360	13.5139	833	9.80609	685	9.20472	404	0.000473137	-0.878537	down	--	--	--	K09562|0|aly:ARALYDRAFT_486992|K09562 hsp70-interacting protein | (RefSeq) binding protein	Protein processing in endoplasmic reticulum (ko04141)	[O]	Posttranslational modification, protein turnover, chaperones	Nucleotide exchange factor Fes1;; V-ATPase subunit H	--	O	Posttranslational modification, protein turnover, chaperones	Fes1C [Arabidopsis thaliana]	--
AT1G09180	ATSAR1	5.3531	172	5.79432	213	8.19853	317	6.02448	240	7.59571	247	16.1146	527	18.9234	605	10.279	413	12.8311	572	10.8987	307	1.75e-06	1.1188	up	[R]	General function prediction only	Molecular Function: protein binding (GO:0005515);; Molecular Function: GTP binding (GO:0005525);; Cellular Component: extracellular region (GO:0005576);; Cellular Component: endoplasmic reticulum (GO:0005783);; Cellular Component: Golgi apparatus (GO:0005794);; Cellular Component: cytosol (GO:0005829);; Cellular Component: plasma membrane (GO:0005886);; Biological Process: gluconeogenesis (GO:000…	K07953|4.74258e-117|ath:AT1G09180|K07953 GTP-binding protein SAR1 [EC:3.6.5.-] | (RefSeq) SARA1A; secretion-associated RAS super family 1	Protein processing in endoplasmic reticulum (ko04141)	[U]	Intracellular trafficking, secretion, and vesicular transport	ADP-ribosylation factor family;; Ras of Complex, Roc, domain of DAPkinase;; 50S ribosome-binding GTPase;; Signal recognition particle receptor beta subunit;; Ras family	GTP-binding protein SAR1B OS=Arabidopsis thaliana OX=3702 GN=SAR1B PE=1 SV=1	U	Intracellular trafficking, secretion, and vesicular transport	secretion-associated RAS super family 1 [Arabidopsis thaliana]	molecular function: binding (GO:0005488);; cellular component: extracellular region (GO:0005576);; cellular component: cell (GO:0005623);; cellular component: organelle (GO:0043226);; cellular component: cell part (GO:0044464);; cellular component: membrane (GO:0016020);; biological process: metabolic process (GO:0008152);; biological process: single-organism process (GO:0044699);; biological pro…
[truncated: 3,466 more rows]
