# Supplementary material for: Reduced Carbon Dioxide by Overexpressing EPSPS Transgene in Arabidopsis and Rice: Implications in Carbon Neutrality through Genetically Engineered Plants
Source: Biology (Basel). 2023 Dec 31;13(1):25. doi: 10.3390/biology13010025 (PMC10813641; doi:10.3390/biology13010025)
Supplement: Supplementary file 1 [file biology-13-00025-s001.zip › Table S4.xlsx]

## Sheet: A1
Table S4 Enriched KEGG pathways between the A1 GE Arabidopsis lineage overexpressing the EPSPS gene and its corresponding non-GE counterpart
Name of KEGG pathway	ko_ID	Cluster_frequency	Genome_frequency	P-value	Rich_factor
alpha-Linolenic acid metabolism	ko00592	21 out of 828 2.53623188405797%	37 out of 4734 0.781580059146599%	7.57e-08	3.24501
Carbon metabolism	ko01200	74 out of 828 8.93719806763285%	266 out of 4734 5.61892691170258%	1.11e-05	1.59055
Sulfur metabolism	ko00920	19 out of 828 2.29468599033816%	41 out of 4734 0.866075200675961%	1.71e-05	2.64952
Valine, leucine and isoleucine degradation	ko00280	21 out of 828 2.53623188405797%	48 out of 4734 1.01394169835234%	1.87e-05	2.50136
Circadian rhythm - plant	ko04712	17 out of 828 2.05314009661836%	37 out of 4734 0.781580059146599%	5.48e-05	2.62691
Biosynthesis of amino acids	ko01230	68 out of 828 8.21256038647343%	254 out of 4734 5.36544148711449%	9.64e-05	1.53064
Ribosome biogenesis in eukaryotes	ko03008	31 out of 828 3.74396135265701%	94 out of 4734 1.98563582594001%	0.000177191	1.88552
Carbon fixation in photosynthetic organisms	ko00710	24 out of 828 2.89855072463768%	71 out of 4734 1.49978876214618%	0.000625177	1.93264
Flavone and flavonol biosynthesis	ko00944	4 out of 828 0.483091787439614%	4 out of 4734 0.0844951415293621%	0.000930267	5.71739
Glycine, serine and threonine metabolism	ko00260	24 out of 828 2.89855072463768%	73 out of 4734 1.54203633291086%	0.000981512	1.87969
Plant hormone signal transduction	ko04075	66 out of 828 7.97101449275362%	272 out of 4734 5.74566962399662%	0.00222331	1.38731
Alanine, aspartate and glutamate metabolism	ko00250	17 out of 828 2.05314009661836%	49 out of 4734 1.03506548373469%	0.00276208	1.98358
Glyoxylate and dicarboxylate metabolism	ko00630	23 out of 828 2.77777777777778%	75 out of 4734 1.58428390367554%	0.00346041	1.75333
Ascorbate and aldarate metabolism	ko00053	15 out of 828 1.81159420289855%	43 out of 4734 0.908322771440642%	0.00454368	1.99444
Regulation of autophagy	ko04140	11 out of 828 1.32850241545894%	28 out of 4734 0.591465990705534%	0.00523236	2.24612
Selenocompound metabolism	ko00450	8 out of 828 0.966183574879227%	18 out of 4734 0.380228136882129%	0.00711143	2.54106
Pentose phosphate pathway	ko00030	18 out of 828 2.17391304347826%	58 out of 4734 1.22517955217575%	0.00802886	1.77436
Vancomycin resistance	ko01502	1 out of 828 0.120772946859903%	1 out of 4734 0.0211237853823405%	0.174905	5.71739
Linoleic acid metabolism	ko00591	5 out of 828 0.603864734299517%	9 out of 4734 0.190114068441065%	0.0109639	3.17633
Nicotinate and nicotinamide metabolism	ko00760	6 out of 828 0.72463768115942%	16 out of 4734 0.337980566117448%	0.0463429	2.14402
Indole alkaloid biosynthesis	ko00901	2 out of 828 0.241545893719807%	6 out of 4734 0.126742712294043%	0.283146	1.9058
Caffeine metabolism	ko00232	1 out of 828 0.120772946859903%	3 out of 4734 0.0633713561470216%	0.438366	1.9058
Flavonoid biosynthesis	ko00941	7 out of 828 0.845410628019324%	21 out of 4734 0.443599493029151%	0.0595969	1.9058
Tryptophan metabolism	ko00380	15 out of 828 1.81159420289855%	46 out of 4734 0.971694127587664%	0.00917377	1.86437
Zeatin biosynthesis	ko00908	7 out of 828 0.845410628019324%	22 out of 4734 0.464723278411491%	0.0747387	1.81917
Glucosinolate biosynthesis	ko00966	5 out of 828 0.603864734299517%	16 out of 4734 0.337980566117448%	0.132538	1.78668
Fatty acid degradation	ko00071	13 out of 828 1.57004830917874%	42 out of 4734 0.887198986058302%	0.0230887	1.76967
Cutin, suberine and wax biosynthesis	ko00073	9 out of 828 1.08695652173913%	30 out of 4734 0.633713561470216%	0.0649957	1.71522
Biosynthesis of unsaturated fatty acids	ko01040	9 out of 828 1.08695652173913%	30 out of 4734 0.633713561470216%	0.0649957	1.71522
Phenylalanine, tyrosine and tryptophan biosynthesis	ko00400	17 out of 828 2.05314009661836%	57 out of 4734 1.20405576679341%	0.01492	1.70519
Galactose metabolism	ko00052	17 out of 828 2.05314009661836%	57 out of 4734 1.20405576679341%	0.01492	1.70519
Arachidonic acid metabolism	ko00590	5 out of 828 0.603864734299517%	17 out of 4734 0.359104351499789%	0.162188	1.68159
Monoterpenoid biosynthesis	ko00902	2 out of 828 0.241545893719807%	7 out of 4734 0.147866497676384%	0.353383	1.63354
Phenylalanine metabolism	ko00360	12 out of 828 1.44927536231884%	42 out of 4734 0.887198986058302%	0.0511675	1.63354
Nitrogen metabolism	ko00910	12 out of 828 1.44927536231884%	42 out of 4734 0.887198986058302%	0.0511675	1.63354
Carotenoid biosynthesis	ko00906	8 out of 828 0.966183574879227%	29 out of 4734 0.612589776087875%	0.11966	1.57721
beta-Alanine metabolism	ko00410	11 out of 828 1.32850241545894%	40 out of 4734 0.844951415293621%	0.076864	1.57228
Propanoate metabolism	ko00640	9 out of 828 1.08695652173913%	33 out of 4734 0.697084917617237%	0.10838	1.55929
Ubiquinone and other terpenoid-quinone biosynthesis	ko00130	9 out of 828 1.08695652173913%	35 out of 4734 0.739332488381918%	0.144486	1.47019
Brassinosteroid biosynthesis	ko00905	2 out of 828 0.241545893719807%	8 out of 4734 0.168990283058724%	0.421007	1.42935
One carbon pool by folate	ko00670	5 out of 828 0.603864734299517%	20 out of 4734 0.42247570764681%	0.263686	1.42935
Cysteine and methionine metabolism	ko00270	28 out of 828 3.38164251207729%	113 out of 4734 2.38698774820448%	0.0300623	1.4167
Tyrosine metabolism	ko00350	10 out of 828 1.20772946859903%	41 out of 4734 0.866075200675961%	0.166709	1.39449
Phenylpropanoid biosynthesis	ko00940	38 out of 828 4.58937198067633%	158 out of 4734 3.3375580904098%	0.0207144	1.37507
Peroxisome	ko04146	21 out of 828 2.53623188405797%	88 out of 4734 1.85889311364597%	0.0777223	1.36438
Stilbenoid, diarylheptanoid and gingerol biosynthesis	ko00945	10 out of 828 1.20772946859903%	42 out of 4734 0.887198986058302%	0.186702	1.36128
Pentose and glucuronate interconversions	ko00040	19 out of 828 2.29468599033816%	82 out of 4734 1.73215040135192%	0.113586	1.32476
Starch and sucrose metabolism	ko00500	47 out of 828 5.67632850241546%	203 out of 4734 4.28812843261512%	0.0215401	1.32373
Purine metabolism	ko00230	37 out of 828 4.46859903381643%	160 out of 4734 3.37980566117448%	0.0390679	1.32215
Diterpenoid biosynthesis	ko00904	5 out of 828 0.603864734299517%	22 out of 4734 0.464723278411491%	0.337699	1.29941
Glycerolipid metabolism	ko00561	12 out of 828 1.44927536231884%	53 out of 4734 1.11956062526405%	0.204766	1.2945
Limonene and pinene degradation	ko00903	9 out of 828 1.08695652173913%	40 out of 4734 0.844951415293621%	0.256123	1.28641
Glycolysis / Gluconeogenesis	ko00010	27 out of 828 3.26086956521739%	120 out of 4734 2.53485424588086%	0.0926199	1.28641
Glycosphingolipid biosynthesis - globo series	ko00603	2 out of 828 0.241545893719807%	9 out of 4734 0.190114068441065%	0.484785	1.27053
Sesquiterpenoid and triterpenoid biosynthesis	ko00909	5 out of 828 0.603864734299517%	23 out of 4734 0.485847063793832%	0.375391	1.24291
Cyanoamino acid metabolism	ko00460	13 out of 828 1.57004830917874%	60 out of 4734 1.26742712294043%	0.240375	1.23877
Fructose and mannose metabolism	ko00051	14 out of 828 1.69082125603865%	65 out of 4734 1.37304604985213%	0.236274	1.23144
Monobactam biosynthesis	ko00261	3 out of 828 0.36231884057971%	14 out of 4734 0.295732995352767%	0.454075	1.22516
Pantothenate and CoA biosynthesis	ko00770	6 out of 828 0.72463768115942%	28 out of 4734 0.591465990705534%	0.363504	1.22516
Arginine and proline metabolism	ko00330	11 out of 828 1.32850241545894%	53 out of 4734 1.11956062526405%	0.316433	1.18663
Arginine biosynthesis	ko00220	7 out of 828 0.845410628019324%	34 out of 4734 0.718208702999578%	0.383639	1.17711
Glutathione metabolism	ko00480	19 out of 828 2.29468599033816%	93 out of 4734 1.96451204055767%	0.263208	1.16807
Porphyrin and chlorophyll metabolism	ko00860	10 out of 828 1.20772946859903%	49 out of 4734 1.03506548373469%	0.349656	1.16681
Fatty acid metabolism	ko01212	14 out of 828 1.69082125603865%	69 out of 4734 1.4575411913815%	0.314464	1.16005
Inositol phosphate metabolism	ko00562	14 out of 828 1.69082125603865%	69 out of 4734 1.4575411913815%	0.314464	1.16005
Lipoic acid metabolism	ko00785	1 out of 828 0.120772946859903%	5 out of 4734 0.105618926911703%	0.61777	1.14348
Fatty acid elongation	ko00062	7 out of 828 0.845410628019324%	35 out of 4734 0.739332488381918%	0.414682	1.14348
Amino sugar and nucleotide sugar metabolism	ko00520	27 out of 828 3.26086956521739%	137 out of 4734 2.89395859738065%	0.27607	1.12679
Lysine biosynthesis	ko00300	3 out of 828 0.36231884057971%	16 out of 4734 0.337980566117448%	0.548857	1.07201
Ether lipid metabolism	ko00565	5 out of 828 0.603864734299517%	27 out of 4734 0.570342205323194%	0.522704	1.05878
Pyrimidine metabolism	ko00240	22 out of 828 2.65700483091787%	119 out of 4734 2.51373046049852%	0.42382	1.057
Pyruvate metabolism	ko00620	16 out of 828 1.93236714975845%	87 out of 4734 1.83776932826362%	0.456067	1.05147
Steroid biosynthesis	ko00100	6 out of 828 0.72463768115942%	34 out of 4734 0.718208702999578%	0.561136	1.00895
Isoquinoline alkaloid biosynthesis	ko00950	4 out of 828 0.483091787439614%	23 out of 4734 0.485847063793832%	0.590682	0.994329
Valine, leucine and isoleucine biosynthesis	ko00290	4 out of 828 0.483091787439614%	23 out of 4734 0.485847063793832%	0.590682	0.994329
Histidine metabolism	ko00340	3 out of 828 0.36231884057971%	18 out of 4734 0.380228136882129%	0.633217	0.952899
2-Oxocarboxylic acid metabolism	ko01210	12 out of 828 1.44927536231884%	73 out of 4734 1.54203633291086%	0.642482	0.939845
Citrate cycle (TCA cycle)	ko00020	10 out of 828 1.20772946859903%	65 out of 4734 1.37304604985213%	0.722993	0.879599
Sphingolipid metabolism	ko00600	4 out of 828 0.483091787439614%	26 out of 4734 0.549218419940853%	0.691113	0.879599
RNA polymerase	ko03020	7 out of 828 0.845410628019324%	46 out of 4734 0.971694127587664%	0.717246	0.870038
RNA degradation	ko03018	17 out of 828 2.05314009661836%	112 out of 4734 2.36586396282214%	0.778533	0.867818
Glycerophospholipid metabolism	ko00564	13 out of 828 1.57004830917874%	86 out of 4734 1.81664554288128%	0.762277	0.864257
Lysine degradation	ko00310	4 out of 828 0.483091787439614%	27 out of 4734 0.570342205323194%	0.720402	0.847021
Vitamin B6 metabolism	ko00750	2 out of 828 0.241545893719807%	14 out of 4734 0.295732995352767%	0.731522	0.81677
AGE-RAGE signaling pathway in diabetic complications	ko04933	3 out of 828 0.36231884057971%	21 out of 4734 0.443599493029151%	0.737928	0.81677
Base excision repair	ko03410	6 out of 828 0.72463768115942%	43 out of 4734 0.908322771440642%	0.788164	0.797776
Fatty acid biosynthesis	ko00061	6 out of 828 0.72463768115942%	43 out of 4734 0.908322771440642%	0.788164	0.797776
Photosynthesis - antenna proteins	ko00196	3 out of 828 0.36231884057971%	22 out of 4734 0.464723278411491%	0.76709	0.779644
Folate biosynthesis	ko00790	3 out of 828 0.36231884057971%	22 out of 4734 0.464723278411491%	0.76709	0.779644
SNARE interactions in vesicular transport	ko04130	6 out of 828 0.72463768115942%	44 out of 4734 0.929446556822983%	0.806707	0.779644
Phosphatidylinositol signaling system	ko04070	9 out of 828 1.08695652173913%	68 out of 4734 1.43641740599916%	0.864418	0.756714
Aminoacyl-tRNA biosynthesis	ko00970	7 out of 828 0.845410628019324%	58 out of 4734 1.22517955217575%	0.902695	0.69003
Plant-pathogen interaction	ko04626	20 out of 828 2.41545893719807%	169 out of 4734 3.56991972961555%	0.984529	0.676614
Butanoate metabolism	ko00650	2 out of 828 0.241545893719807%	17 out of 4734 0.359104351499789%	0.82525	0.672634
Protein processing in endoplasmic reticulum	ko04141	24 out of 828 2.89855072463768%	214 out of 4734 4.52049007182087%	0.996433	0.641203
Riboflavin metabolism	ko00740	1 out of 828 0.120772946859903%	9 out of 4734 0.190114068441065%	0.823056	0.635266
DNA replication	ko03030	6 out of 828 0.72463768115942%	57 out of 4734 1.20405576679341%	0.949585	0.601831
Ubiquitin mediated proteolysis	ko04120	15 out of 828 1.81159420289855%	144 out of 4734 3.04182509505703%	0.994075	0.595562
Spliceosome	ko03040	20 out of 828 2.41545893719807%	192 out of 4734 4.05576679340938%	0.998074	0.595562
Terpenoid backbone biosynthesis	ko00900	6 out of 828 0.72463768115942%	58 out of 4734 1.22517955217575%	0.954995	0.591454
C5-Branched dibasic acid metabolism	ko00660	1 out of 828 0.120772946859903%	10 out of 4734 0.211237853823405%	0.854064	0.571739
Homologous recombination	ko03440	6 out of 828 0.72463768115942%	63 out of 4734 1.33079847908745%	0.974946	0.544513
Thiamine metabolism	ko00730	1 out of 828 0.120772946859903%	11 out of 4734 0.232361639205746%	0.879643	0.519763
Endocytosis	ko04144	13 out of 828 1.57004830917874%	143 out of 4734 3.02070130967469%	0.998677	0.519763
Ribosome	ko03010	32 out of 828 3.86473429951691%	355 out of 4734 7.49894381073088%	0.999999	0.51537
RNA transport	ko03013	15 out of 828 1.81159420289855%	170 out of 4734 3.59104351499789%	0.999637	0.504476
Tropane, piperidine and pyridine alkaloid biosynthesis	ko00960	3 out of 828 0.36231884057971%	37 out of 4734 0.781580059146599%	0.968907	0.463572
Photosynthesis	ko00195	6 out of 828 0.72463768115942%	74 out of 4734 1.5631601182932%	0.9937	0.463572
Nucleotide excision repair	ko03420	6 out of 828 0.72463768115942%	76 out of 4734 1.60540768905788%	0.995156	0.451373
mRNA surveillance pathway	ko03015	9 out of 828 1.08695652173913%	114 out of 4734 2.40811153358682%	0.999088	0.451373
Protein export	ko03060	4 out of 828 0.483091787439614%	53 out of 4734 1.11956062526405%	0.989159	0.431501
Biotin metabolism	ko00780	1 out of 828 0.120772946859903%	14 out of 4734 0.295732995352767%	0.932503	0.408385
Sulfur relay system	ko04122	1 out of 828 0.120772946859903%	14 out of 4734 0.295732995352767%	0.932503	0.408385
N-Glycan biosynthesis	ko00510	3 out of 828 0.36231884057971%	45 out of 4734 0.950570342205323%	0.990621	0.381159
Mismatch repair	ko03430	3 out of 828 0.36231884057971%	46 out of 4734 0.971694127587664%	0.99196	0.372873
Oxidative phosphorylation	ko00190	11 out of 828 1.32850241545894%	169 out of 4734 3.56991972961555%	0.999994	0.372138
Phagosome	ko04145	5 out of 828 0.603864734299517%	83 out of 4734 1.75327418673426%	0.999486	0.344421
Other glycan degradation	ko00511	1 out of 828 0.120772946859903%	18 out of 4734 0.380228136882129%	0.968805	0.317633
ABC transporters	ko02010	1 out of 828 0.120772946859903%	26 out of 4734 0.549218419940853%	0.993351	0.2199
Basal transcription factors	ko03022	2 out of 828 0.241545893719807%	55 out of 4734 1.16180819602873%	0.999693	0.207905
Proteasome	ko03050	2 out of 828 0.241545893719807%	59 out of 4734 1.24630333755809%	0.99985	0.19381
